# Supplementary material for: Proteome readjustments in the apoplastic space of Arabidopsis thaliana ggt1 mutant leaves exposed to UV-B radiation
Source: Front Plant Sci. 2015 Mar 24;6:128. doi: 10.3389/fpls.2015.00128 (PMC4371699; doi:10.3389/fpls.2015.00128)
Supplement: Supplementary file 1 [file DataSheet1.XLSX]

## Sheet: 4 uvb (ggt1 vs wt)
UniProt ID/AC	Locus Name	ggt1/Col O	Description	% Cov.	# Pep
O24603	At2g43570	0.174	Chitinase class 4-like protein	28.52	7
P33157	At3g57260	0.259	Glucan endo-1,3-beta-glucosidase, acidic isoform	38.35	11
Q9SVG4-2	At4g20830	0.43	Isoform 2 of Reticuline oxidase-like protein	40.6	22
F4J270	At3g57240	0.471683	Beta-1,3-glucanase 3	51.32	13
P46422	At4g02520	0.508	Glutathione S-transferase F2	59.43	13
O49006	At3g14310	0.551958	Pectinesterase/pectinesterase inhibitor 3	6.93	4
Q9LFA6	At3g52840	0.59	Beta-galactosidase 2	10	9
Q940G5	At4g25900	0.606692	Aldose 1-epimerase family protein	55.97	14
Q9FKU8	At5g44400	0.681485	Berberine bridge enzyme OS=Arabidopsis thaliana GN=AT5G44400 PE=2 SV=1 - [Q9FKU8_ARATH]	10.99	6
Q9LU14	At3g16370	1.57	GDSL esterase/lipase APG	34	10
Q94F20	At5g25460	1.59	At5g25460	42.28	17
Q9LFR3	At5g14920	1.803	Gibberellin-regulated protein 14	14.18	5
Q39099	At2g06850	1.832	Xyloglucan endotransglucosylase/hydrolase protein 4	49.32	17
Q940J8	At4g19410	1.88187	Pectinacetylesterase family protein	63.17	21
O04496	At1g09750	1.915	Aspartyl protease-like protein	14.03	7
Q9FH82	At5g45280	2.03821	AT5g45280/K9E15_6	34.53	12
Q9M2U7	At3g54400	2.043	AT3g54400/T12E18_90	23.06	11
Q9ZVA2	At1g78830	2.322	At1g78830/F9K20_12	42.42	19
Q9ZVS4	At1g03220	2.5	Aspartyl protease-like protein	27.71	11

## Sheet: 3 ctrl  (ggt1 vs wt)
UniProt ID/AC	Locus Name	ggt1/Col O	Description	% Cov.	# Pep
P28493	At1g75040	0.3	Pathogenesis-related protein 5	60.67	11
O24603	At2g43570	0.343846	Chitinase class 4-like protein	28.52	7
P33154	At2g14610	0.34425	Pathogenesis-related protein 1	18.01	3
Q42589	At2g38540	0.42	Non-specific lipid-transfer protein 1	43.22	6
Q9LEW3	At5g10760	0.44	Aspartyl protease family protein	3.45	2
Q9LMU2	At1g17860	0.48	At1g17860/F2H15_8	57.14	11
F4HR88	At1g33590	0.48	Leucine-rich repeat-containing protein	59.33	23
Q9LRJ9	At3g22060	0.49	Cysteine-rich repeat secretory protein 38	36.11	10
Q9LV60	At5g48540	0.5	Cysteine-rich repeat secretory protein 55	39.16	10
Q9LXU5	At5g12940	0.51	Leucine-rich repeat-containing protein	34.5	12
P94072	At5g20630	0.51947	Germin-like protein subfamily 3 member 3	29.38	4
Q94K76	At5g18470	0.5289	Curculin-like (Mannose-binding) lectin family protein	10.41	4
Q9LYE7	At5g11420	0.55	Putative uncharacterized protein At5g11420	34.15	15
Q9SMU8	At3g49120	0.56	Peroxidase 34	23.5	8
Q9ZVA2	At1g78830	0.571772	At1g78830/F9K20_12	42.42	19
Q94F20	At5g25460	0.58	At5g25460	42.28	17
Q9FW48	At1g33600	0.58	Leucine-rich repeat-containing protein	43.3	19
Q9M2U7	At3g54400	0.63766	AT3g54400/T12E18_90 OS=Arabidopsis thaliana GN=T12E18_90 PE=2 SV=1 - [Q9M2U7_ARATH]	23.06	11
Q8W112	At5g20950	0.65	Beta-D-glucan exohydrolase-like protein	16.51	11
Q9ZVS4	At1g03220	0.662788	Aspartyl protease-like protein OS=Arabidopsis thaliana GN=F15K9.17 PE=2 SV=1 - [Q9ZVS4_ARATH]	27.71	11
Q9LT39	At3g20820	0.669693	Leucine-rich repeat-containing protein OS=Arabidopsis thaliana GN=AT3G20820 PE=2 SV=1 - [Q9LT39_ARATH]	49.86	15
Q9C5M8	At4g24780	0.67871	Probable pectate lyase 18 OS=Arabidopsis thaliana GN=At4g24780 PE=2 SV=2 - [PLY18_ARATH]	12.25	3
Q940J8	At4g19410	0.682648	Pectinacetylesterase family protein OS=Arabidopsis thaliana GN=T5K18.190 PE=2 SV=1 - [Q940J8_ARATH]	63.17	21
O23255	At4g13940	1.49357	Adenosylhomocysteinase 1 OS=Arabidopsis thaliana GN=SAHH1 PE=1 SV=1 - [SAHH1_ARATH]	24.74	12
F4JRV2	At4g25100	1.7	Superoxide dismutase	12.4	3
F4JBY2	At3g60750	2.16	Transketolase	29.05	17
O50008	At5g17920	2.35499	5-methyltetrahydropteroyltriglutamate--homocysteine methyltransferase OS=Arabidopsis thaliana GN=CIMS PE=1 SV=1 - [METE_ARATH]	36.21	28

## Sheet: 2 ggt1 (uvb vs ctrl)
UniProt ID/AC	Locus Name	UV-B/CTRL	Description	% Cov.	# Pep
O64757	At2g34930	0.313	Disease resistance-like protein/LRR domain-containing protein	14.6	13
Q9SG80	At3g10740	0.345777	Alpha-L-arabinofuranosidase 1	23.6	16
Q9FZ27	At1g02335	0.37	Germin-like protein subfamily 2 member 2	20.55	4
Q9FKU8	At5g44400	0.494479	Berberine bridge enzyme	10.99	6
F4K5B9	At5g07030	0.54	Aspartyl protease family protein	30.77	12
Q9S7Y7	At1g68560	0.550132	Alpha-xylosidase 1	13.01	10
Q9C5C2	At5g25980	0.611	Myrosinase 2	29.98	14
P33157	At3g57260	0.634	Glucan endo-1,3-beta-glucosidase, acidic isoform	38.35	11

## Sheet: 1 wt (uvb vs ctrl)
UniProt ID/AC	Locus Name	UV-B/CTRL	Description	% Cov.	# Pep
F4HR88	At1g33590	0.545095	Leucine-rich repeat-containing protein	59.3	23
O81862	At4g19810	0.548199	At4g19810	18.47	5
Q9LMU2	At1g17860	0.568886	At1g17860/F2H15_8	57.14	11
F4IAX0	At1g31690	0.57	Putative copper amine oxidase	7.8	4
Q9M5J8	At5g06870	0.571035	Polygalacturonase inhibitor 2	20	6
B9DGL8	At5g08370	0.580245	AT5G08370 protein	25.68	11
F4HSQ4	At1g20160	0.610578	Subtilisin-like serine endopeptidase-like protein	5.5	3
F4IIQ3	At2g28470	0.62	Beta-galactosidase	11.2	10
Q9ZVS4	At1g03220	0.654585	Aspartyl protease-like protein	27.71	11
Q94F20	At5g25460	0.66	At5g25460	42.28	17
Q9FT97	At5g08380	0.68	Alpha-galactosidase 1	34.88	13
Q940J8	At4g19410	0.683303	Pectinacetylesterase family protein	63.17	21
O65469	At4g23170	1.50558	Putative cysteine-rich receptor-like protein kinase 9	14.72	4
O49006	At3g14310	1.53106	Pectinesterase/pectinesterase inhibitor 3	6.93	4
P24806	At4g30270	1.63075	Xyloglucan endotransglucosylase/hydrolase protein 24	24.54	7
F4J270	At3g57240	1.69307	Beta-1,3-glucanase 3	51.32	13
Q9ZV52	At2g18660	1.76026	EG45-like domain containing protein 2	23.9	3
P46422	At4g02520	1.77464	Glutathione S-transferase F2	59.43	13
F4JRV2	At4g25100	1.9	Superoxide dismutase	12.4	3
O22126	At2g45470	1.9	Fasciclin-like arabinogalactan protein 8	9.29	4
P33157	At3g57260	2.13	Glucan endo-1,3-beta-glucosidase, acidic isoform	38.35	11
F4JBY2	At3g60750	2.73	Transketolase	29.1	17
O80852-2	At2g30860	2.86	Isoform 2 of Glutathione S-transferase F9	24.7	4
F4HUA0	At1g07930	4.4	Elongation factor 1-alpha	19.9	8

## Sheet: FDR 5 %
F4JRV2	Superoxide dismutase OS=Arabidopsis thaliana GN=FSD1 PE=2 SV=1 - [F4JRV2_ARATH]	21.37	12.37	2	3	3	3	0.663344	3	21.3737	1.32202	3	2.59032	0.940017	3	3.2046	186	21.0846	6.63916
	Confidence Level	Sequence	PSM Ambiguity	# Proteins	# Protein Groups	Protein Group Accessions	Modifications	Activation Type	ΔScore	ΔCn	Rank	Search Engine Rank	QuanResultID	Quan Info	Quan Usage	117/114	115/114	116/114	114	115	116	117	q-Value	PEP	IonScore	Exp Value	# Missed Cleavages	Isolation Interference [%]	Ion Inject Time [ms]	Charge	m/z [Da]	MH+ [Da]	ΔM [ppm]	RT [min]	First Scan	Last Scan	MS Order	Ions Matched	Spectrum File
	High	qTLEFHWGk	Unambiguous	2	1	F4JRV2	N-Term(iTRAQ4plex); K9(iTRAQ4plex)	CID	1	0	1	1	52477	Unique	Used	0.777931	1.34531	0.960551	26325.9	31719.3	24769.3	9634.64	0.003	0.09768	14.96	0.427666	0	9.3294	29	3	478.598	1433.78	0.873338	36.1712	2824	2824	MS2	7/84	25July2014_Mix_1_3_6_8_SCX_4.raw
	Medium	aYVDNLkk	Unambiguous	2	1	F4JRV2	N-Term(iTRAQ4plex); K7(iTRAQ4plex); K8(iTRAQ4plex)	CID	1	0	1	1	51985	Unique	Used	0.663344	1.32202	0.940017	190286	225300	175208	59382.5	0.017	0.2372	21.37	0.0835229	1	12.6032	9	3	461.616	1382.83	-1.88684	22.7328	1676	1676	MS2	10/62	25July2014_Mix_1_3_6_8_SCX_4.raw
	Medium	rPDYIk	Unambiguous	2	1	F4JRV2	N-Term(iTRAQ4plex); K6(iTRAQ4plex)	CID	1	0	1	1	51767	Unique	Used	0.575211	0.930195	0.671402	30746.6	25614.7	20220.5	8320.26	0.032	0.3153	15.75	0.529484	0	27.5828	12	3	360.553	1079.64	-1.65988	17.02	1167	1167	MS2	5/50	25July2014_Mix_1_3_6_8_SCX_4.raw
F4JRV2	Superoxide dismutase OS=Arabidopsis thaliana GN=FSD1 PE=2 SV=1 - [F4JRV2_ARATH]	31.83	9.14	2	2	2
	Confidence Level	Sequence	PSM Ambiguity	# Proteins	# Protein Groups	Protein Group Accessions
	High	qTLEFHWGk	Unambiguous	2	1	F4JRV2
	High	aYVDNLkk	Unambiguous	2	1	F4JRV2
Q9FZ27	Germin-like protein subfamily 2 member 2 OS=Arabidopsis thaliana GN=At1g02335 PE=2 SV=1 - [GL22_ARATH]	38.76	7.31	1	1	2	2	0.922354	1		0.206024	1		0.367007	1		219	23.4263	8.55811
	Confidence Level	Sequence	PSM Ambiguity	# Proteins	# Protein Groups	Protein Group Accessions	Modifications	Activation Type	ΔScore	ΔCn	Rank	Search Engine Rank	QuanResultID	Quan Info	Quan Usage	117/114	115/114	116/114	114	115	116	117	q-Value	PEP	IonScore	Exp Value	# Missed Cleavages	Isolation Interference [%]	Ion Inject Time [ms]	Charge	m/z [Da]	MH+ [Da]	ΔM [ppm]	RT [min]	First Scan	Last Scan	MS Order	Ions Matched	Spectrum File
	High	iGEVFVFPR	Unambiguous	1	1	Q9FZ27	N-Term(iTRAQ4plex)	CID	1	0	1	1	48656	Unique	Used	0.922354	0.206024	0.367007	113974	21030.2	40972.5	49455.8	0	0.01172	38.76	0.00198903	0	10.5613	21	2	604.353	1207.7	2.41751	47.5344	3809	3809	MS2	7/64	25July2014_Mix_1_3_6_8_SCX_3.raw
	Medium	gLVHFQk	Unambiguous	2	2	P94014;Q9FZ27	N-Term(iTRAQ4plex); K7(iTRAQ4plex)	CID	1	0	1	1	52081	Not Unique	Not Used	1.10374	0.609436	0.533928	77869	42502.1	40724.8	40433.5	0.016	0.2339	16.55	0.158236	0	21.5579	10	3	372.898	1116.68	2.80114	25.2492	1900	1900	MS2	5/52	25July2014_Mix_1_3_6_8_SCX_4.raw
Q9FZ27	Germin-like protein subfamily 2 member 2 OS=Arabidopsis thaliana GN=At1g02335 PE=2 SV=1 - [GL22_ARATH]	80.1902	17.35	1	2	3	4	0.951403	3	14.0326	0.87708	2	5.58471	3.37366	3	19.9707	219	23.4263	8.55811
	Confidence Level	Sequence	PSM Ambiguity	# Proteins	# Protein Groups	Protein Group Accessions	Modifications	Activation Type	ΔScore	ΔCn	Rank	Search Engine Rank	QuanResultID	Quan Info	Quan Usage	116/114	115/114	117/114	114	115	116	117	q-Value	PEP	IonScore	Exp Value	# Missed Cleavages	Isolation Interference [%]	Ion Inject Time [ms]	Charge	m/z [Da]	MH+ [Da]	ΔM [ppm]	RT [min]	First Scan	Last Scan	MS Order	Ions Matched	Spectrum File
	High	iPGLNTLSVSLAR	Unambiguous	1	1	Q9FZ27	N-Term(iTRAQ4plex)	CID	1	0	1	1	39282	Unique	Used	1.04537	0.844681	3.37366	5368.18	1879.14	6275.13	27344.5	0	0.001622	58.49	1.50074e-05	0	2.39124	100	2	742.95	1484.89	0.915692	48.5247	3802	3802	MS2	6/120	21July2014_Mix_4_9_13_16_SCX_2.raw
	High	iGEVFVFPR	Unambiguous	1	1	Q9FZ27	N-Term(iTRAQ4plex)	CID	1	0	1	1	41235	Unique	Used	0.951403	0.910722	3.86859	22955.8	8663.96	24422.1	134087	0	0.0004383	44.22	0.000577125	0	13.0582	37	2	604.352	1207.7	0.598132	46.1326	3746	3746	MS2	5/64	21July2014_Mix_4_9_13_16_SCX_3.raw
	High	iDYAPGGLNPPHTHPR	Unambiguous	4	3	P94014;Q9FZ27;Q3EAG0	N-Term(iTRAQ4plex)	CID	1	0	1	1	51666	No Quan Values	Not Used							2797.92	0.001	0.009995	16.92	0.22864	0	4.31947	15	4	472.25	1885.98	-0.765933	25.9667	2082	2082	MS2	15/156	22July2014_Mix_4_9_13_16_SCX_4_exlList_bis.raw
	High	iPGLNTLSVSLAR	Unambiguous	1	1	Q9FZ27	N-Term(iTRAQ4plex)	CID	1	0	1	1	46886	Unique	Used	0.758262		2.95238	1810.5		1535.12	8070.71	0.002	0.02856	22.89	0.0508903	0	0	100	2	742.95	1484.89	1.24452	48.4256	3174	3174	MS2	8/120	22July2014_Mix_4_9_13_16_SCX_1_exlList.raw
