# Supplementary material for: Proteome readjustments in the apoplastic space of Arabidopsis thaliana ggt1 mutant leaves exposed to UV-B radiation
Source: Front Plant Sci. 2015 Mar 24;6:128. doi: 10.3389/fpls.2015.00128 (PMC4371699; doi:10.3389/fpls.2015.00128)
Supplement: Supplementary file 2 [file DataSheet2.XLSX]

## Sheet: Sheet1
Accession	Description	Score	Coverage	# Proteins	# Unique Peptides	# Peptides	# PSMs	114/116	114/116 Count	114/116 Variability [%]	115/114	115/114 Count	115/114 Variability [%]	115/116	115/116 Count	115/116 Variability [%]	115/117	115/117 Count	115/117 Variability [%]	117/116	117/116 Count	117/116 Variability [%]	# AAs	MW [kDa]	calc. pI
O03042	Ribulose bisphosphate carboxylase large chain OS=Arabidopsis thaliana GN=rbcL PE=1 SV=1 - [RBL_ARATH]	3274.3	61.38	1	38	38	187	0.311025	149	41.8126	0.573863	93	191.841	0.252271	97	627.481	0.259234	96	612.007	1.0641	159	20.2294	479	52.9216	6.29053
	A3	Sequence	# PSMs	# Proteins	# Protein Groups	Protein Group Accessions	Modifications	ΔCn	114/116	114/116 Count	114/116 Variability [%]	115/114	115/114 Count	115/114 Variability [%]	115/116	115/116 Count	115/116 Variability [%]	115/117	115/117 Count	115/117 Variability [%]	117/116	117/116 Count	117/116 Variability [%]	q-Value	PEP	IonScore	Exp Value	Charge	MH+ [Da]	ΔM [ppm]	RT [min]	# Missed Cleavages
	High	gHYLNATAGTcEEMIk	4	1	1	O03042	N-Term(iTRAQ4plex); C11(Carbamidomethyl); K16(iTRAQ4plex)	0	0.372545	3	37.41	1.26297	2	124.706	0.536559	2	316.124	0.680349	2	282.621	0.698125	4	31.0506	0	1.561e-11	103.25	3.69058e-10	3	2083.02	0.794426	28.9443	0
	High	lSGGDHIHAGTVVGk	10	1	1	O03042	N-Term(iTRAQ4plex); K15(iTRAQ4plex)	0	0.26404	7	42.9065	1.36883	2	18.8621	1.89994	2	3.65963	2.18853	2	1.30421	0.853143	7	20.0035	0	9.137e-11	86.71	3.30622e-08	2	1735.97	2.186	22.1751	0
	High	wSPELAAAcEVWk	6	1	1	O03042	N-Term(iTRAQ4plex); C9(Carbamidomethyl); K13(iTRAQ4plex)	0	0.260127	3	20.2331	1.13628	2	25.0297	0.566285	2	261.038	0.65384	2	347.737	1.05499	3	4.09807	0	9.553e-08	86.14	2.20114e-08	2	1834.94	1.47979	47.4884	0
	High	gHYLNATAGTcEEmIkR	8	1	1	O03042	N-Term(iTRAQ4plex); C11(Carbamidomethyl); M14(Oxidation); K16(iTRAQ4plex)	0	0.166439	6	59.7421	0.463561	2	26.6299	0.108067	2	35.3228	0.14741	2	59.8968	0.900214	6	2.94513	0	2.146e-06	84.07	3.15352e-08	2	2255.12	2.10825	22.6199	1
	High	tFQGPPHGIQVER	6	1	1	O03042	N-Term(iTRAQ4plex)	0	0.319733	5	40.477	0.492999	4	198.371	0.197175	4	1267.02	0.203767	4	2409.09	1.06573	5	4.10447	0	3.085e-06	82.17	8.31229e-08	2	1609.86	1.04465	26.0282	0
	High	fLFcAEAIYk	10	1	1	O03042	N-Term(iTRAQ4plex); C4(Carbamidomethyl); K10(iTRAQ4plex)	0	0.30852	9	34.9227	0.510629	7	635.483	0.252271	7	2289.36	0.264642	7	58321.2	1.12247	9	12.0082	0	2.963e-05	75.62	4.08495e-07	2	1549.83	1.23305	47.7107	0
	High	eSTLGFVDLLR	9	1	1	O03042	N-Term(iTRAQ4plex)	0	0.300029	6	37.3763	0.516569	5	412.336	0.198935	5	1292.2	0.266386	5	1696.19	0.811182	7	11.2544	0	8.984e-07	73.24	6.40227e-07	2	1393.78	0.791839	51.1241	0
	High	gHYLNATAGTcEEmIk	4	1	1	O03042	N-Term(iTRAQ4plex); C11(Carbamidomethyl); M14(Oxidation); K16(iTRAQ4plex)	0	0.173026	3	23.6948	0.976284	2	1643.42	0.240121	2	6928.77	0.183857	2	1.11251e+06	0.8245	3	4.57845	0	1.135e-12	73.22	2.81094e-07	3	2099.02	1.08824	24.6709	0
	High	dLAVEGNEIIR	2	1	1	O03042	N-Term(iTRAQ4plex)	0	0.328768	2	4.38204	0.276675	2	45.2287	0.0895555	2	40.2639	0.0875194	2	47.0534	1.11149	2	5.96526	0	0.0001407	68.96	1.27693e-06	2	1372.76	0.869073	34.5415	0
	High	lEGDRESTLGFVDLLR	14	1	1	O03042	N-Term(iTRAQ4plex)	0	0.33123	11	10.4656	1.6486	5	44.4305	0.654248	5	67.5669	0.490212	5	133.386	1.15079	11	6.4593	0	3.085e-08	66.72	3.29862e-06	3	1964.06	2.03353	48.924	1
	High	sQAETGEIk	5	1	1	O03042	N-Term(iTRAQ4plex); K9(iTRAQ4plex)	0	0.58087	4	218.128	0.608403	4	219.109	0.366919	4	2780.44	0.350338	4	5143.2	1.08252	4	7.37155	0	9.371e-05	65.93	3.4972e-06	2	1250.68	0.638202	15.196	0
	High	aMHAVIDR	4	1	1	O03042	N-Term(iTRAQ4plex)	0	0.622096	4	36.7926	0.613586	3	25.566	0.374475	3	123.852	0.359484	3	259.643	0.966851	4	27.7693	0	0.0002625	61.66	3.75286e-06	2	1056.57	0.606043	17.3783	0
	High	dNGLLLHIHR	11	1	1	O03042	N-Term(iTRAQ4plex)	0	0.26863	6	17.2188	0.360584	2	168.022	0.130578	2	268.915	0.0599052	2	3384.31	1.20753	6	1.06694	0	0.001223	61.56	7.64564e-06	2	1331.77	1.87285	28.4925	0
	High	gHYLNATAGTcEEMIkR	3	1	1	O03042	N-Term(iTRAQ4plex); C11(Carbamidomethyl); K16(iTRAQ4plex)	0	0.154111	3	3.78465	0.949257	1		0.33212	1		0.417209	1		0.773904	3	4.11488	0	3.405e-09	61.38	6.98669e-06	3	2239.12	1.29102	26.3027	1
	High	eLGVPIVMHDYLTGGFTANTSLSHYcR	2	1	1	O03042	N-Term(iTRAQ4plex); C26(Carbamidomethyl)	0	0.237254	1											0.534816	1		0	1.279e-09	61.37	5.36151e-06	4	3182.55	-0.126267	51.3195	0
	High	lTYYTPEYETk	7	1	1	O03042	N-Term(iTRAQ4plex); K11(iTRAQ4plex)	0	0.387748	7	77.0186	1.19007	5	91.0254	1.04657	5	500.283	1.46974	5	241.379	1.00717	7	2.79893	0	1.357e-06	61.35	8.61069e-06	2	1695.87	1.52253	34.1985	0
	High	dTDILAAFR	6	1	1	O03042	N-Term(iTRAQ4plex)	0	0.325431	5	11.6863	0.553397	4	112.274	0.162911	4	86.7932	0.147014	4	86.7313	1.18882	5	3.68378	0	0.001588	58.43	2.24654e-05	2	1165.63	1.10399	44.135	0
	High	eSTLGFVDLLRDDYVEk	2	1	1	O03042	N-Term(iTRAQ4plex); K17(iTRAQ4plex)	0	0.323787	1		0.349561	1		0.111433	1		0.131972	1		0.882694	2	5.686	0	1.089e-09	54.27	5.31237e-05	3	2287.21	2.08651	52.0742	1
	High	dRFLFcAEAIYk	1	1	1	O03042	N-Term(iTRAQ4plex); C6(Carbamidomethyl); K12(iTRAQ4plex)	0	0.388998	1		0.404552	1		0.154937	1		0.113065	1		1.48849	1		0	1.809e-07	52.37	7.38772e-05	3	1820.96	1.40075	42.3022	1
	High	vALEAcVQAR	5	1	1	O03042	N-Term(iTRAQ4plex); C6(Carbamidomethyl)	0	0.301819	4	2.29437	0.270448	2	1487.48	1.08173	3	119.003	1.17697	3	262.786	1.07555	5	5.26098	0	0.0001735	52.18	6.44688e-05	3	1260.68	-0.923867	26.3456	0
	High	nEGRDLAVEGNEIIR	2	1	1	O03042	N-Term(iTRAQ4plex)	0	0.485712	1		0.425342	1		0.2034	1		0.0717038	1		3.08125	1		0	3.571e-07	49.22	0.000173527	3	1828.96	0.683718	30.2475	1
	High	gGLDFTkDDENVNSQPFmR	9	1	1	O03042	N-Term(iTRAQ4plex); K7(iTRAQ4plex); M18(Oxidation)	0	0.219782	7	52.2392	1.12359	4	29.6088	0.361211	4	144.928	0.432364	4	110.013	1.11513	8	6.46709	0	1.349e-07	47.43	8.85515e-05	2	2474.19	1.36951	33.758	1
	High	gGLDFTkDDENVNSQPFMR	4	1	1	O03042	N-Term(iTRAQ4plex); K7(iTRAQ4plex)	0	0.257576	4	30.7481	0.0732295	2	56.6728	0.01	2	0	0.01	2	0	0.915721	4	10.5755	0	1.766e-07	46.86	0.000116426	3	2458.19	1.36519	37.9475	1
	High	amHAVIDR	2	1	1	O03042	N-Term(iTRAQ4plex); M2(Oxidation)	0	0.459874	2	11.1518	0.93984	2	22.4829	0.425525	2	34.2706	0.303877	2	19.8871	1.52106	2	13.6927	0	0.001352	45.67	0.000172097	2	1072.57	0.330269	13.0121	0
	High	sQAETGEIkGHYLNATAGTcEEmIkR	3	1	1	O03042	N-Term(iTRAQ4plex); K9(iTRAQ4plex); C20(Carbamidomethyl); M23(Oxidation); K25(iTRAQ4plex)	0	0.273551	3	52.8578	0.60392	1		0.227328	1		0.186351	1		1.23394	3	10.5942	0	0.0004547	43	0.000491163	4	3342.69	2.12291	28.5708	2
	High	lEGDRESTLGFVDLLRDDYVEk	8	1	1	O03042	N-Term(iTRAQ4plex); K22(iTRAQ4plex)	0	0.306164	3	50.3398	2.73415	3	107.566	1.41484	5	94.8782	1.58052	5	97.2424	0.987869	8	8.10078	0	3.706e-06	37.85	0.00232964	4	2857.48	0.524256	50.9839	2
	High	eSTLGFVDLLRDDYVEkDR	3	1	1	O03042	N-Term(iTRAQ4plex); K17(iTRAQ4plex)	0	0.276256	3	4.06311										1.09035	3	1.30581	0	3.235e-05	36.47	0.00280653	3	2558.34	1.52425	49.2945	2
	High	lEDLRIPPAYTk	2	1	1	O03042	N-Term(iTRAQ4plex); K12(iTRAQ4plex)	0	0.498932	2	39.8313	0.193008	2	354.938	0.060429	2	3502.66	0.0483657	2	1530.8	1.68543	2	0.896494	0	0.0001099	34.7	0.00426944	3	1704	2.0928	39.2353	1
	High	eITFNFPTIDkLDGQE	1	1	1	O03042	N-Term(iTRAQ4plex); K11(iTRAQ4plex)	0							2.07094	1								0	2.581e-05	30.52	0.0103354	3	2155.12	0.588596	52.6211	1
	High	aLAALRLEDLR	3	1	1	O03042	N-Term(iTRAQ4plex)	0	0.913969	3	18.0382	0.121539	3	44.2184	0.109366	3	86.4224	0.0771797	3	55.3768	1.53921	3	6.7429	0	0.001305	30.26	0.0103137	3	1384.84	0.480686	40.1042	1
	High	sQAETGEIkGHYLNATAGTcEEmIk	1	1	1	O03042	N-Term(iTRAQ4plex); K9(iTRAQ4plex); C20(Carbamidomethyl); M23(Oxidation); K25(iTRAQ4plex)	0	0.56215	1		1.68516	1		0.932668	1		1.08975	1		0.929647	1		0	1.921e-08	27.92	0.0116234	4	3186.58	1.32189	30.4336	1
	High	yGRPLLGcTIkPk	5	1	1	O03042	N-Term(iTRAQ4plex); C8(Carbamidomethyl); K11(iTRAQ4plex); K13(iTRAQ4plex)	0	0.155036	5	11.7748	0.120682	1		0.01	1		0.01	1		1.29689	5	2.35475	0	2.166e-06	26.94	0.0154761	3	1935.16	1.99195	27.4565	0
	High	dDYVEkDR	3	1	1	O03042	N-Term(iTRAQ4plex); K6(iTRAQ4plex)	0	0.469271	3	19.8903	0.884695	3	33.8897	0.408743	3	56.5437	0.412051	3	51.5677	1.0775	3	0.686327	0	0.006809	19.85	0.0631437	3	1327.68	1.7504	14.8479	1
	High	nHGMHFR	1	1	1	O03042	N-Term(iTRAQ4plex)	0	0.72339	1		0.523236	1		0.372652	1		0.367572	1		1.10124	1		0.001	0.007641	20.19	0.0421165	3	1042.51	0.951941	13.6325	0
	High	qkNHGMHFR	1	1	1	O03042	N-Term(iTRAQ4plex); K2(iTRAQ4plex)	0	0.625238	1		0.913887	1		0.562562	1		0.509715	1		1.19884	1		0.001	0.01261	11.5	0.828297	4	1442.77	0.0455178	11.0259	1
	High	aVYEcLR	4	1	1	O03042	N-Term(iTRAQ4plex); C5(Carbamidomethyl)	0	0.389884	4	57.3687	0.468304	3	74.4813	0.251741	3	148.124	0.22678	3	175.334	1.12538	4	0.760467	0.002	0.0261	38.28	0.00120361	2	1054.55	1.11815	24.0955	0
	High	iPPAYTk	4	1	1	O03042	N-Term(iTRAQ4plex); K7(iTRAQ4plex)	0	0.262671	4	7.02803	0.130387	2	88.6014	0.0246891	2	224.102	0.0269064	2	275.935	0.927967	4	2.24982	0.003	0.05065	39.09	0.00144273	2	1077.66	0.606628	21.5675	0
	High	gGLDFTk	3	1	1	O03042	N-Term(iTRAQ4plex); K7(iTRAQ4plex)	0	0.380036	2	6.21054	0.135736	2	24.0135	0.0507871	2	30.5619	0.0568696	2	20.1207	0.970045	2	9.98557	0.003	0.03065	38.09	0.00135058	2	1025.59	-0.391824	24.8878	0
	High	aGVkEYk	1	1	1	O03042	N-Term(iTRAQ4plex); K4(iTRAQ4plex); K7(iTRAQ4plex)	0	0.247298	1											1.33335	1		0.003	0.03975	34.08	0.00424062	2	1226.75	0.774432	14.3113	1
	High	qkNHGmHFR	3	1	1	O03042	N-Term(iTRAQ4plex); K2(iTRAQ4plex); M6(Oxidation)	0	0.345888	3	16.4696	0.729576	3	150.85	0.24845	3	195.064	0.253936	3	197.871	1.06276	3	0.902719	0.004	0.07167	30.31	0.00842653	3	1458.76	0.694922	9.56951	1
	High	lGLSAk	2	1	1	O03042	N-Term(iTRAQ4plex); K6(iTRAQ4plex)	0	0.239832	2	5.7599	0.0388772	1		0.01	1		0.01	1		1.04453	2	2.7522	0.004	0.0809	20.03	0.156912	2	876.577	1.01347	21.0155	0
	High	aSVGFk	2	1	1	O03042	N-Term(iTRAQ4plex); K6(iTRAQ4plex)	0	0.277439	2	5.71945										1.16437	2	0.722513	0.004	0.07523	15.81	0.343773	2	896.546	1.59129	18.936	0
	High	aLAALR	1	1	1	O03042	N-Term(iTRAQ4plex)	0	0.376377	1		0.254847	1		0.0944357	1		0.0912762	1		1.12382	1		0.006	0.1077	16.98	0.121271	2	758.502	1.54416	23.4642	0
Q9C7N4	GDSL esterase/lipase At1g29670 OS=Arabidopsis thaliana GN=At1g29670 PE=2 SV=1 - [GDL15_ARATH]	1772.78	55.37	1	13	13	55	1.40194	37	30.3334	3.32973	38	23.568	4.14095	37	31.846	7.54229	37	36.7284	0.636078	36	16.5555	363	39.8467	8.54346
	A3	Sequence	# PSMs	# Proteins	# Protein Groups	Protein Group Accessions	Modifications	ΔCn	114/116	114/116 Count	114/116 Variability [%]	115/114	115/114 Count	115/114 Variability [%]	115/116	115/116 Count	115/116 Variability [%]	115/117	115/117 Count	115/117 Variability [%]	117/116	117/116 Count	117/116 Variability [%]	q-Value	PEP	IonScore	Exp Value	Charge	MH+ [Da]	ΔM [ppm]	RT [min]	# Missed Cleavages
	High	kFALSGIGAVGcSPNALAGSPDGR	5	1	1	Q9C7N4	N-Term(iTRAQ4plex); K1(iTRAQ4plex); C12(Carbamidomethyl)	0	1.15663	3	3.55489	3.3446	3	20.4948	3.90821	3	3.82764	5.9666	3	5.4543	0.693364	3	9.29649	0	7.101e-13	142.8	7.26858e-14	3	2590.37	0.677179	41.0978	1
	High	qILSGVNYASAAAGIR	7	1	1	Q9C7N4	N-Term(iTRAQ4plex)	0	1.69509	5	6.86092	3.56779	6	4.17661	5.85555	5	2.61198	9.09743	5	24.56	0.597242	4	10.7478	0	5.042e-09	93.66	6.50095e-09	2	1734.96	0.983505	42.024	0
	High	ySTQLNALYNYGAR	7	1	1	Q9C7N4	N-Term(iTRAQ4plex)	0	1.71253	5	19.489	3.40489	5	8.19149	5.03983	5	4.30042	8.78949	5	9.42944	0.703595	5	24.0874	0	2.985e-09	91.26	6.58389e-09	2	1777.9	1.57303	40.8213	0
	High	iNSANQIFNNk	5	1	1	Q9C7N4	N-Term(iTRAQ4plex); K11(iTRAQ4plex)	0	0.99454	4	41.4546	2.50634	4	43.3621	2.64456	4	83.4127	3.65772	4	67.4592	0.638806	4	11.4685	0	9.463e-06	87.43	2.64751e-08	2	1550.86	1.34169	31.2276	0
	High	qFTPEQYANDLISR	4	1	1	Q9C7N4	N-Term(iTRAQ4plex)	0	1.37779	4	30.8492	3.09802	4	1.12568	4.20242	4	30.7297	8.50306	4	6.92904	0.631539	4	1.90802	0	1.081e-07	83.67	3.28595e-08	2	1825.92	1.10763	45.7732	0
	High	sLVDQLNNNHPDAk	7	1	1	Q9C7N4	N-Term(iTRAQ4plex); K14(iTRAQ4plex)	0	1.01566	4	4.56083	3.35874	4	13.7069	3.57085	4	4.03314	8.07983	4	5.9424	0.480051	4	1.90583	0	4.374e-07	74.45	4.57625e-07	2	1852.98	0.941847	26.4817	0
	High	vTNAGccGIGR	4	1	1	Q9C7N4	N-Term(iTRAQ4plex); C6(Carbamidomethyl); C7(Carbamidomethyl)	0	1.23215	3	33.6514	4.25741	3	6.39783	4.14095	3	40.6929	7.10985	3	19.3825	0.723717	3	20.1402	0	9.176e-06	69.08	4.44941e-07	2	1308.63	0.495768	19.0245	0
	High	rSYNAQSASDAYPmDISR	2	1	1	Q9C7N4	N-Term(iTRAQ4plex); M14(Oxidation)	0	1.65127	1		2.08871	1		3.3957	1		5.01052	1		0.736147	1		0	9.821e-09	67.05	6.41037e-07	3	2192.02	1.10191	23.0546	1
	High	rSYNAQSASDAYPMDISR	2	1	1	Q9C7N4	N-Term(iTRAQ4plex)	0	1.43556	1		4.51702	1		6.38419	1		13.1247	1		0.528365	1		0	1.227e-09	64.2	1.36868e-06	3	2176.02	0.652454	27.6984	1
	High	iSFSGQVR	3	1	1	Q9C7N4	N-Term(iTRAQ4plex)	0	1.81571	3	6.35506	3.27913	3	1.60997	5.4953	3	14.8344	10.2822	3	0.0390077	0.580374	3	4.34508	0	0.0007192	56.64	2.89388e-05	2	1037.59	1.11943	25.884	0
	High	fIYINAYGIFQDMITNPAR	2	1	1	Q9C7N4	N-Term(iTRAQ4plex)	0																0	4.846e-06	48.39	0.000173128	3	2391.23	0.850948	64.3767	0
	High	nAGQITcLPGQRPcR	3	1	1	Q9C7N4	N-Term(iTRAQ4plex); C7(Carbamidomethyl); C14(Carbamidomethyl)	0	0.772855	3	5.64818	4.23549	3	6.91458	3.22281	3	1.2627	5.03841	3	2.4474	0.694799	3	1.18442	0	0.002288	29.27	0.00976009	3	1871.95	1.21608	22.6976	0
	High	nAYVFWDAFHPTEAANVIIAR	3	1	1	Q9C7N4	N-Term(iTRAQ4plex)	0	1.16912	1		4.42139	1		5.08921	1		12.9574	1		0.426629	1		0	8.317e-06	29.08	0.014955	3	2549.31	1.20769	55.1966	0
	High	sNYFPYGIDFGGPTGR	1	1	1	Q9C7N4	N-Term(iTRAQ4plex)	0																0.001	0.0148	30.75	0.00382835	2	1891.91	-1.28559	47.2687	0
F4HR88	Leucine-rich repeat-containing protein OS=Arabidopsis thaliana GN=AT1G33590 PE=2 SV=1 - [F4HR88_ARATH]	1584.69	45.7	1	19	19	62	0.604986	47	28.5004	2.74852	48	16.3852	1.72539	47	28.3389	6.25775	46	33.7768	0.302645	46	31.6758	477	51.7091	8.90967
	A3	Sequence	# PSMs	# Proteins	# Protein Groups	Protein Group Accessions	Modifications	ΔCn	114/116	114/116 Count	114/116 Variability [%]	115/114	115/114 Count	115/114 Variability [%]	115/116	115/116 Count	115/116 Variability [%]	115/117	115/117 Count	115/117 Variability [%]	117/116	117/116 Count	117/116 Variability [%]	q-Value	PEP	IonScore	Exp Value	Charge	MH+ [Da]	ΔM [ppm]	RT [min]	# Missed Cleavages
	High	wVTSSPIIFSLk	6	1	1	F4HR88	N-Term(iTRAQ4plex); K12(iTRAQ4plex)	0	0.633998	5	30.5824	3.02328	5	24.3495	1.78635	6	17.1292	6.47927	6	36.3959	0.288522	6	24.7039	0	5.608e-09	95.42	3.53106e-09	2	1665.98	1.25272	52.5474	0
	High	lSGTIPNFLSNFk	4	1	1	F4HR88	N-Term(iTRAQ4plex); K13(iTRAQ4plex)	0	0.715588	3	18.177	2.76058	3	28.1482	1.9449	3	9.60592	6.33949	3	32.5647	0.339875	4	14.0727	0	7.731e-10	83.89	5.51231e-08	2	1725.98	0.709281	54.4411	0
	High	lTGTIPDIFk	8	1	1	F4HR88	N-Term(iTRAQ4plex); K10(iTRAQ4plex)	0	0.781583	5	10.0511	2.81902	4	5.27888	2.10807	4	3.67139	7.56605	4	17.2922	0.299105	4	1.74459	0	1.953e-05	83.06	5.95644e-08	2	1392.84	2.65562	47.6023	0
	High	gTAccSWNGVTcLTTDR	1	1	1	F4HR88	N-Term(iTRAQ4plex); C4(Carbamidomethyl); C5(Carbamidomethyl); C12(Carbamidomethyl)	0	0.401338	1		2.81333	1		1.11164	1		6.73415	1		0.179308	1		0	1.574e-10	79.09	1.23018e-08	2	2102.92	1.64521	35.9984	0
	High	kGTAccSWNGVTcLTTDR	1	1	1	F4HR88	K1(iTRAQ4plex); N-Term(iTRAQ4plex); C5(Carbamidomethyl); C6(Carbamidomethyl); C13(Carbamidomethyl)	0	0.463901	1		2.8856	1		1.31793	1		4.48949	1		0.318871	1		0	2.207e-10	74.53	1.26854e-07	3	2375.12	0.829404	31.073	1
	High	lMSYLNLGGNR	6	1	1	F4HR88	N-Term(iTRAQ4plex)	0	0.586957	6	18.2017	3.5502	6	16.0473	2.0337	6	11.0969	6.30963	5	19.1589	0.326009	5	1.49025	0	3.597e-06	65.77	3.04578e-06	2	1381.74	0.940149	45.5598	0
	High	vPAMVAGLk	2	1	1	F4HR88	N-Term(iTRAQ4plex); K9(iTRAQ4plex)	0	0.568434	2	145.594	2.71149	2	31.7126	1.51747	2	87.9732	3.86379	2	73.4922	0.426605	2	252.782	0	9.965e-05	64.5	2.34177e-06	2	1173.73	0.542963	36.7851	0
	High	dPSGILSSWk	3	1	1	F4HR88	N-Term(iTRAQ4plex); K10(iTRAQ4plex)	0	0.582239	2	5.86049	2.42771	2	23.0253	1.39165	2	16.9939	6.43695	1		0.263145	1		0	7.481e-05	63.05	7.10971e-06	2	1377.76	0.507635	41.6654	0
	High	aLDTLDLSk	1	1	1	F4HR88	N-Term(iTRAQ4plex); K9(iTRAQ4plex)	0	0.603103	1		2.32219	1		1.37887	1		5.63863	1		0.265624	1		0	8.498e-05	61.9	8.13524e-06	2	1263.74	3.31464	34.5636	0
	High	hLDGIYFTDLk	4	1	1	F4HR88	N-Term(iTRAQ4plex); K11(iTRAQ4plex)	0	0.573631	4	14.009	1.26641	4	18.9068	0.629999	4	13.7366	1.9705	4	31.0014	0.358136	4	26.1618	0	8.872e-06	60.12	1.47371e-05	2	1609.88	0.993682	39.576	0
	High	tLTTLDISR	2	1	1	F4HR88	N-Term(iTRAQ4plex)	0	0.618028	2	2.12889	2.93891	2	1.4129	1.78825	2	3.54259	5.98151	2	5.47339	0.32474	2	1.92799	0	0.002071	56.6	3.10662e-05	2	1163.68	0.179034	33.2035	0
	High	lkHLDGIYFTDLk	1	1	1	F4HR88	N-Term(iTRAQ4plex); K2(iTRAQ4plex); K13(iTRAQ4plex)	0	0.448844	1		4.07285	1		1.79981	1		14.4823	1		0.134992	1		0	0.0001141	54.7	3.26985e-05	3	1995.16	-1.15031	40.7477	1
	High	gIESLDLSYNQFHLNTIPk	5	1	1	F4HR88	N-Term(iTRAQ4plex); K19(iTRAQ4plex)	0	0.45521	2	2.8921	2.64812	3	16.6847	1.25503	2	5.3976	5.8682	3	58.8227	0.184289	2	29.5542	0	5.576e-07	53.73	5.65563e-05	3	2477.33	2.02338	48.1878	0
	High	vPAmVAGLk	3	1	1	F4HR88	N-Term(iTRAQ4plex); M4(Oxidation); K9(iTRAQ4plex)	0	0.647607	3	13.1792	2.70875	3	7.20453	1.72708	3	5.93249	7.36074	3	21.7723	0.244877	3	15.6886	0	0.0007773	52.75	8.54724e-05	2	1189.72	0.397797	29.5669	0
	High	fLELGHNk	2	1	1	F4HR88	N-Term(iTRAQ4plex); K8(iTRAQ4plex)	0	0.461982	2	11.8371	2.72185	2	0.791514	1.23801	2	12.6374	6.41797	2	17.4354	0.209529	2	4.72029	0	0.0007624	52.63	6.7674e-05	2	1245.72	0.490481	27.1676	0
	High	lGNNLLTGTIPLGVANLk	3	1	1	F4HR88	N-Term(iTRAQ4plex); K18(iTRAQ4plex)	0	0.773501	1		3.15783	2	4.36032	2.47656	1		8.28288	1		0.324777	1		0	0.0001355	49.99	3.90899e-05	3	2096.27	0.90037	54.2576	0
	High	lmSYLNLGGNR	2	1	1	F4HR88	N-Term(iTRAQ4plex); M2(Oxidation)	0	0.709692	2	27.3458	2.49936	2	2.24185	1.74635	2	24.9903	4.53522	2	6.21885	0.418266	2	18.5568	0	7.759e-06	49.53	0.000100844	2	1397.73	0.0260312	37.7147	0
	High	yVYIENNR	2	1	1	F4HR88	N-Term(iTRAQ4plex)	0	0.612959	2	4.42286	2.61642	2	0.677743	1.57896	2	5.10175	7.48038	2	8.15977	0.22928	2	3.04852	0	0.001948	44.64	0.000207853	2	1214.63	0.279549	24.8359	0
	High	iFNLDLSHNLLTDPFPVLNVk	3	1	1	F4HR88	N-Term(iTRAQ4plex); K21(iTRAQ4plex)	0	0.604986	1		3.41748	1		2.03556	1		10.38	1		0.213013	1		0	1.852e-08	39.25	0.000998342	3	2697.52	-0.634489	61.8368	0
	High	dPSGILSSWkk	1	1	1	F4HR88	N-Term(iTRAQ4plex); K10(iTRAQ4plex); K11(iTRAQ4plex)	0	0.430325	1		2.15798	1		0.914277	1		2.92547	1		0.339469	1		0	0.007236	21.91	0.0995242	3	1649.96	-0.516038	36.6218	1
	High	mSLDDWkPAQTFYYDFIDLSENEITGSPAR	1	1	1	F4HR88	N-Term(iTRAQ4plex); K7(iTRAQ4plex)	0																0.001	0.01525	23.89	0.0236825	4	3797.83	1.92919	65.5041	0
	High	mSLDDWkPAQTFYYDFIDLSENEITGSPAR	1	1	1	F4HR88	N-Term(iTRAQ4plex); M1(Oxidation); K7(iTRAQ4plex)	0																0.002	0.02982	30.94	0.00475173	3	3813.84	6.18657	62.9587	0
Q940J8	Pectinacetylesterase family protein OS=Arabidopsis thaliana GN=T5K18.190 PE=2 SV=1 - [Q940J8_ARATH]	1493.21	56.01	2	15	19	69	0.929155	32	40.1119	2.64659	32	26.9207	2.41396	34	30.0219	5.11226	34	41.0273	0.629613	33	31.412	391	42.0979	9.11475
	A3	Sequence	# PSMs	# Proteins	# Protein Groups	Protein Group Accessions	Modifications	ΔCn	114/116	114/116 Count	114/116 Variability [%]	115/114	115/114 Count	115/114 Variability [%]	115/116	115/116 Count	115/116 Variability [%]	115/117	115/117 Count	115/117 Variability [%]	117/116	117/116 Count	117/116 Variability [%]	q-Value	PEP	IonScore	Exp Value	Charge	MH+ [Da]	ΔM [ppm]	RT [min]	# Missed Cleavages
	High	cVSDAGYFIHGk	3	3	2	Q940J8;Q9FH82	N-Term(iTRAQ4plex); C1(Carbamidomethyl); K12(iTRAQ4plex)	0																0	7.213e-09	92.13	5.05189e-09	2	1641.83	1.85157	29.8645	0
	High	nAQNAILSGcSAGALAAILHcDTFR	7	2	1	Q940J8	N-Term(iTRAQ4plex); C10(Carbamidomethyl); C21(Carbamidomethyl)	0	0.854051	1		2.64551	1		2.72016	2	30.5015	3.65297	2	54.3005	0.808847	2	21.2411	0	8.681e-10	82.86	4.6067e-08	3	2775.38	1.45722	53.9523	0
	High	dFGFSGILGGk	8	3	2	Q940J8;Q9FH82	N-Term(iTRAQ4plex); K11(iTRAQ4plex)	0																0	0.0003265	71.86	7.62405e-07	2	1385.77	0.70033	46.1928	0
	High	vVALHGSAk	4	2	1	Q940J8	N-Term(iTRAQ4plex); K9(iTRAQ4plex)	0	0.88026	2	6.95925	2.75245	2	4.59156	2.38541	2	2.36203	8.93719	2	5.40249	0.289922	2	3.03756	0	4.487e-05	70.35	8.81056e-07	2	1169.72	0.136505	16.7313	0
	High	qSTNPDFYNWNR	4	3	2	Q940J8;Q9FH82	N-Term(iTRAQ4plex)	0																0	2.753e-07	68.24	4.64902e-07	2	1685.78	1.28674	34.3195	0
	High	sLPVScTSk	5	2	1	Q940J8	N-Term(iTRAQ4plex); C6(Carbamidomethyl); K9(iTRAQ4plex)	0	0.758968	3	3.99814	2.86719	3	2.20035	2.08548	3	6.17262	4.30265	3	6.31675	0.526487	3	0.113838	0	0.003133	62.56	7.34879e-06	2	1266.7	0.835349	20.3802	0
	High	gAVcLDGSAPAYHFDk	5	3	2	Q940J8;Q9FH82	N-Term(iTRAQ4plex); C4(Carbamidomethyl); K16(iTRAQ4plex)	0																0	4.67e-09	60.71	6.62361e-06	3	1995.99	1.40987	32.9531	0
	High	gLFLDScHAHcQGGSAASWSGDkGPQVANTR	4	2	1	Q940J8	N-Term(iTRAQ4plex); C7(Carbamidomethyl); C11(Carbamidomethyl); K23(iTRAQ4plex)	0	0.662815	2	2.67854	2.89744	2	4.36441	1.89078	2	7.04913	7.70005	2	26.2209	0.266726	2	18.9117	0	1.241e-08	59.38	5.53658e-06	4	3559.69	1.49622	31.604	1
	High	nVLAPTAVDk	3	2	1	Q940J8	N-Term(iTRAQ4plex); K10(iTRAQ4plex)	0	1.0867	3	18.8976	1.82609	3	65.9493	2.21686	3	44.1556	3.65796	3	55.9377	0.658291	3	9.99692	0	0.002477	58.31	1.22484e-05	2	1315.79	2.85997	25.5251	0
	High	aLSPVHSTPSR	2	2	1	Q940J8	N-Term(iTRAQ4plex)	0	1.03302	2	2.63268	2.26787	2	1.6461	2.30654	2	0.986263	5.28209	2	6.97391	0.474323	2	5.98456	0	0.0001166	55.01	4.85871e-05	2	1295.72	0.238871	16.124	0
	High	fMNkDFGFSGILGGk	1	2	1	Q940J8	N-Term(iTRAQ4plex); K4(iTRAQ4plex); K15(iTRAQ4plex)	0	0.798093	1		3.24448	1		2.54937	1		5.09618	1		0.543383	1		0	1.114e-07	53.03	8.26244e-05	3	2050.12	-0.0124684	47.9462	1
	High	nVLAPTAVDkGk	1	2	1	Q940J8	N-Term(iTRAQ4plex); K10(iTRAQ4plex); K12(iTRAQ4plex)	0	0.939849	1		2.14506	1		1.98486	1		2.75445	1		0.782734	1		0	4.715e-06	50.4	6.29287e-05	3	1645	0.945445	22.5602	1
	High	aVGNWFYGR	3	2	1	Q940J8	N-Term(iTRAQ4plex)	0	1.62267	3	10.011	2.31372	3	7.5223	3.8748	3	4.90473	6.68488	3	16.6631	0.629613	3	11.687	0	8.978e-05	47.43	0.000136442	2	1213.63	1.27988	37.4051	0
	High	mkPELcFFPQYVVPSmR	3	2	1	Q940J8	M1(Oxidation); N-Term(iTRAQ4plex); K2(iTRAQ4plex); C6(Carbamidomethyl); M16(Oxidation)	0	0.643857	3	19.7939	2.05396	3	53.8389	2.40424	3	32.2484	2.32362	3	47.1482	0.721411	3	53.4306	0	6.492e-06	34.95	0.0034868	3	2449.23	0.954946	44.9812	0
	High	dITGGSYIQSYYSk	2	2	1	Q940J8	N-Term(iTRAQ4plex); K14(iTRAQ4plex)	0	0.860037	2	4.75103	2.14425	2	230	1.81562	2	213.13	2.44341	2	284.465	0.807139	2	17.8531	0	8.818e-05	33.49	0.00416373	3	1869.95	0.632181	36.7585	0
	High	mkPELcFFPQYVVPSMR	4	2	1	Q940J8	N-Term(iTRAQ4plex); M1(Oxidation); K2(iTRAQ4plex); C6(Carbamidomethyl)	0	0.732307	3	41.26	3.77227	3	32.2615	2.71975	3	8.19685	6.4281	4	10.1459	0.441869	3	16.8857	0	4.417e-06	31.46	0.00700206	3	2433.24	0.100529	49.1266	0
	High	mkPELcFFPQYVVPSMR	3	2	1	Q940J8	N-Term(iTRAQ4plex); K2(iTRAQ4plex); C6(Carbamidomethyl)	0	0.513964	1		3.36467	1		1.89571	2	16.0317	2.45106	1		0.754522	1		0	0.003974	27.52	0.0230114	3	2417.25	1.20429	51.4205	0
	High	nVLAPTAVDkGkEWk	1	2	1	Q940J8	N-Term(iTRAQ4plex); K10(iTRAQ4plex); K12(iTRAQ4plex); K15(iTRAQ4plex)	0	1.35051	1		2.22895	1		2.96368	1		2.98599	1		1.07811	1		0	6.935e-05	25.74	0.0149344	4	2232.32	0.260705	29.6555	2
	High	tPLFVINAAFDSWQIk	2	2	1	Q940J8	N-Term(iTRAQ4plex); K16(iTRAQ4plex)	0																0.001	0.01017	37.92	0.00215517	3	2138.18	-2.18365	63.4951	0
	High	fmNkDFGFSGILGGk	2	2	1	Q940J8	N-Term(iTRAQ4plex); M2(Oxidation); K4(iTRAQ4plex); K15(iTRAQ4plex)	0	1.23214	2	43.9493	2.34328	2	29.2393	2.84261	2	13.4422	4.7127	2	12.582	0.655186	2	26.3559	0.001	0.009084	32.2	0.00952044	3	2066.1	-5.64552	43.8694	1
	High	kcSAAQLk	1	2	1	Q940J8	N-Term(iTRAQ4plex); K1(iTRAQ4plex); C2(Carbamidomethyl); K8(iTRAQ4plex)	0	2.04453	1		2.13184	1		4.29123	1		4.13982	1		1.12595	1		0.001	0.008621	24.53	0.0516223	3	1337.79	-1.04343	13.7984	1
	High	gPQVANTR	1	2	1	Q940J8	N-Term(iTRAQ4plex)	0	1.54989	1		2.44524	1		3.73126	1		5.88668	1		0.688499	1		0.003	0.03984	18.15	0.0918652	2	986.551	0.598457	13.2929	0
Q9SFB1	F17A17.37 protein OS=Arabidopsis thaliana GN=F17A17.37 PE=2 SV=1 - [Q9SFB1_ARATH]	1219.47	58.36	1	16	16	57	0.718961	44	20.4504	2.94046	45	22.2909	2.17165	46	24.5964	9.00062	44	56.324	0.258742	43	51.4094	365	39.0412	7.56201
	A3	Sequence	# PSMs	# Proteins	# Protein Groups	Protein Group Accessions	Modifications	ΔCn	114/116	114/116 Count	114/116 Variability [%]	115/114	115/114 Count	115/114 Variability [%]	115/116	115/116 Count	115/116 Variability [%]	115/117	115/117 Count	115/117 Variability [%]	117/116	117/116 Count	117/116 Variability [%]	q-Value	PEP	IonScore	Exp Value	Charge	MH+ [Da]	ΔM [ppm]	RT [min]	# Missed Cleavages
	High	kTDTVSLcGPVIDEIVVSHVA	4	1	1	Q9SFB1	N-Term(iTRAQ4plex); K1(iTRAQ4plex); C8(Carbamidomethyl)	0	0.479028	3	17.9889	3.24371	3	13.7662	1.52981	4	9.56912	7.92759	3	31.6608	0.186643	3	0.639863	0	4.635e-11	81.22	1.04958e-07	3	2527.37	1.46713	48.7144	1
	High	lEVkPGSLYALTFGASR	13	1	1	Q9SFB1	N-Term(iTRAQ4plex); K4(iTRAQ4plex)	0	0.702417	9	13.0064	3.20738	9	12.6799	2.26604	9	3.87913	12.5632	9	20.7624	0.232608	9	32.209	0	2.689e-08	79.1	1.47632e-07	2	2097.2	1.35422	47.7411	0
	High	tSPGQTYTLSFVVGDAk	2	1	1	Q9SFB1	N-Term(iTRAQ4plex); K17(iTRAQ4plex)	0	0.989894	2	39.9259	1.99365	2	36.4078	1.94299	2	3.17889	4.86386	2	56.3916	0.433919	2	60.3443	0	1.13e-07	68	2.07621e-06	3	2059.1	1.46147	43.4075	0
	High	yFNVPFGHAAIELVAGk	3	1	1	Q9SFB1	N-Term(iTRAQ4plex); K17(iTRAQ4plex)	0	0.55519	2	0.674342	3.69333	2	7.80046	2.13739	3	17.0479	12.4536	2	23.8975	0.176082	2	15.19	0	2.359e-08	66.62	3.16857e-06	3	2121.18	1.10796	52.7726	0
	High	nGGFEEGPHR	2	1	1	Q9SFB1	N-Term(iTRAQ4plex)	0	0.718917	2	42.2676	2.34529	2	30.6208	1.66	2	10.6356	5.40325	2	67.7226	0.333712	2	82.4906	0	2.842e-06	63.74	1.33141e-06	2	1243.59	0.892462	14.261	0
	High	iTFFSGFYHTk	5	1	1	Q9SFB1	N-Term(iTRAQ4plex); K11(iTRAQ4plex)	0	0.719366	5	17.3176	3.63476	5	15.38	2.63732	5	21.5511	14.9077	4	11.303	0.181401	4	23.3375	0	2.231e-05	63.07	5.91809e-06	2	1635.88	0.602855	44.2975	0
	High	nGNFEESPk	2	1	1	Q9SFB1	N-Term(iTRAQ4plex); K9(iTRAQ4plex)	0	0.563892	2	22.0152	2.92522	2	0.47817	1.624	2	22.511	8.06217	2	15.68	0.218803	2	6.65589	0	4.885e-05	61.33	5.44793e-06	2	1309.66	0.247519	17.8106	0
	High	tcAQDEVLR	2	1	1	Q9SFB1	N-Term(iTRAQ4plex); C2(Carbamidomethyl)	0	0.736478	2	4.67226	3.37058	2	1.78093	2.44398	2	2.88953	6.14667	2	62.3213	0.431893	2	66.0541	0	0.001129	59.55	4.76945e-06	2	1235.62	1.29623	19.0576	0
	High	lGNEATISQk	5	1	1	Q9SFB1	N-Term(iTRAQ4plex); K10(iTRAQ4plex)	0	0.659583	4	12.9592	3.14112	4	38.8785	2.02809	4	29.4008	10.8802	4	13.4163	0.243976	4	42.7855	0	1.573e-05	56.11	4.15116e-05	2	1348.77	1.00768	22.5573	0
	High	vPHTSVGGGHVk	2	1	1	Q9SFB1	N-Term(iTRAQ4plex); K12(iTRAQ4plex)	0	1.87275	2	2.56761	2.37862	2	10.5622	4.38569	2	13.1565	6.30396	2	12.8236	0.755689	2	26.3105	0	8.954e-07	48.7	0.000208415	3	1462.84	-0.201512	15.6617	0
	High	nDcHGSMMVEAFAAR	1	1	1	Q9SFB1	N-Term(iTRAQ4plex); C3(Carbamidomethyl)	0	0.755268	1		2.01979	1		1.5019	1		3.55748	1		0.458583	1		0	2.584e-07	46.76	2.10363e-05	3	1839.81	0.326829	32.5918	0
	High	nALPEWETTGFVEYIAGGPQPGGMYFPVAHGVHAVR	2	1	1	Q9SFB1	N-Term(iTRAQ4plex)	0																0	3.339e-05	46.54	0.000183001	4	3998.99	2.67	56.1337	0
	High	eSAIAQVIR	6	1	1	Q9SFB1	N-Term(iTRAQ4plex)	0	0.799938	3	3.05706	2.9599	4	10.2778	2.38065	3	9.31022	11.3564	4	24.9053	0.225755	3	6.74578	0	0.002868	43.44	0.000400814	3	1130.67	0.11539	30.6088	0
	High	eLVHPIYTR	5	1	1	Q9SFB1	N-Term(iTRAQ4plex)	0	0.829825	4	37.9757	2.73614	4	10.3969	1.89299	4	3.87661	8.70521	4	27.2746	0.278236	4	56.6437	0	0.004667	37.18	0.00199083	3	1271.72	1.63904	24.1527	0
	High	dTLkVPHTSVGGGHVk	2	1	1	Q9SFB1	N-Term(iTRAQ4plex); K4(iTRAQ4plex); K16(iTRAQ4plex)	0	0.693549	2	1.24281	2.16749	2	5.7479	1.48002	2	6.99446	3.10574	2	78.2276	0.517631	2	88.545	0	0.000147	14.8	0.322853	5	2064.19	0.440579	20.9909	1
	High	fkAVEAR	1	1	1	Q9SFB1	N-Term(iTRAQ4plex); K2(iTRAQ4plex)	0	0.903336	1		2.0104	1		1.78799	1		4.87774	1		0.398167	1		0.007	0.1255	10.65	1.50243	3	1108.67	-0.753359	17.1877	1
Q9FH82	AT5g45280/K9E15_6 OS=Arabidopsis thaliana GN=AT5G45280 PE=2 SV=1 - [Q9FH82_ARATH]	1159.14	29.67	1	7	11	38	1.55045	15	29.5502	2.91468	15	10.5711	4.60283	15	24.2468	9.30974	15	19.595	0.592775	15	17.525	391	41.9818	8.66064
	A3	Sequence	# PSMs	# Proteins	# Protein Groups	Protein Group Accessions	Modifications	ΔCn	114/116	114/116 Count	114/116 Variability [%]	115/114	115/114 Count	115/114 Variability [%]	115/116	115/116 Count	115/116 Variability [%]	115/117	115/117 Count	115/117 Variability [%]	117/116	117/116 Count	117/116 Variability [%]	q-Value	PEP	IonScore	Exp Value	Charge	MH+ [Da]	ΔM [ppm]	RT [min]	# Missed Cleavages
	High	cVSDAGYFIHGk	3	3	2	Q940J8;Q9FH82	N-Term(iTRAQ4plex); C1(Carbamidomethyl); K12(iTRAQ4plex)	0																0	7.213e-09	92.13	5.05189e-09	2	1641.83	1.85157	29.8645	0
	High	cTAAQLQTVQGYR	4	1	1	Q9FH82	N-Term(iTRAQ4plex); C1(Carbamidomethyl)	0	1.2372	4	30.7038	3.20044	4	3.46263	3.85757	4	29.0406	6.99635	4	42.4037	0.650313	4	12.2542	0	1.963e-08	80.18	1.05054e-07	2	1639.83	0.135352	27.7948	0
	High	dFGFSGILGGk	8	3	2	Q940J8;Q9FH82	N-Term(iTRAQ4plex); K11(iTRAQ4plex)	0																0	0.0003265	71.86	7.62405e-07	2	1385.77	0.70033	46.1928	0
	High	qSTNPDFYNWNR	4	3	2	Q940J8;Q9FH82	N-Term(iTRAQ4plex)	0																0	2.753e-07	68.24	4.64902e-07	2	1685.78	1.28674	34.3195	0
	High	vVATHGSAk	3	1	1	Q9FH82	N-Term(iTRAQ4plex); K9(iTRAQ4plex)	0	1.51787	2	3.1497	2.78107	2	5.51135	4.15604	2	8.67233	12.5453	2	5.85162	0.359847	2	2.81002	0	2.432e-05	66.87	1.69611e-06	2	1157.69	1.09818	12.1482	0
	High	dQVLAALAPVR	1	1	1	Q9FH82	N-Term(iTRAQ4plex)	0	1.88458	1		2.91468	1		5.40803	1		9.30974	1		0.630986	1		0	2.212e-05	62.93	5.01691e-06	2	1296.78	1.14353	40.9723	0
	High	gAVcLDGSAPAYHFDk	5	3	2	Q940J8;Q9FH82	N-Term(iTRAQ4plex); C4(Carbamidomethyl); K16(iTRAQ4plex)	0																0	4.67e-09	60.71	6.62361e-06	3	1995.99	1.40987	32.9531	0
	High	aVIDDLMAk	2	1	1	Q9FH82	N-Term(iTRAQ4plex); K9(iTRAQ4plex)	0	1.00664	1		3.64608	1		3.61353	1		9.81302	1		0.399988	1		0	4.135e-05	55.42	4.30617e-05	2	1263.72	0.0619341	39.5559	0
	High	nVLAPTSVDk	3	1	1	Q9FH82	N-Term(iTRAQ4plex); K10(iTRAQ4plex)	0	1.53509	2	19.127	2.77589	2	3.3093	4.19538	2	22.5426	6.94143	2	11.9439	0.656509	2	10.3902	0	0.0002643	54.55	4.78776e-05	2	1331.78	0.414731	25.3561	0
	High	aVGDWFFER	4	1	1	Q9FH82	N-Term(iTRAQ4plex)	0	2.00631	4	10.2742	2.77218	4	5.13494	5.40341	4	4.76607	9.60723	4	7.07917	0.580238	4	5.08673	0	0.001061	48.93	6.90866e-05	2	1270.64	1.12946	46.3222	0
	High	lMNkDFGFSGILGGk	1	1	1	Q9FH82	N-Term(iTRAQ4plex); K4(iTRAQ4plex); K15(iTRAQ4plex)	0	1.02678	1		3.38725	1		3.42417	1		8.24197	1		0.451276	1		0	5.682e-09	41.6	0.000833656	3	2016.13	1.33722	46.9824	1
P10797	Ribulose bisphosphate carboxylase small chain 2B, chloroplastic OS=Arabidopsis thaliana GN=RBCS-2B PE=2 SV=2 - [RBS2B_ARATH]	1149.72	64.09	2	3	13	49	1.15902	7	11.3384	3.64033	8	19.068	3.93101	9	25.789	5.40808	10	16.6923	0.74484	9	18.5182	181	20.3371	7.7085
	A3	Sequence	# PSMs	# Proteins	# Protein Groups	Protein Group Accessions	Modifications	ΔCn	114/116	114/116 Count	114/116 Variability [%]	115/114	115/114 Count	115/114 Variability [%]	115/116	115/116 Count	115/116 Variability [%]	115/117	115/117 Count	115/117 Variability [%]	117/116	117/116 Count	117/116 Variability [%]	q-Value	PEP	IonScore	Exp Value	Charge	MH+ [Da]	ΔM [ppm]	RT [min]	# Missed Cleavages
	High	kkFETLSYLPDLSDVELAk	2	2	1	P10797	N-Term(iTRAQ4plex); K1(iTRAQ4plex); K2(iTRAQ4plex); K19(iTRAQ4plex)	0	1.18841	2	12.4474	2.31122	2	19.2386	2.7042	2	32.2586	4.14458	2	24.4487	0.708724	2	7.37893	0	8.095e-10	104.72	2.07432e-10	3	2772.59	2.22181	47.8012	2
	High	lPLFGcTDSAQVLk	11	4	3	P10795;P10796;P10797	N-Term(iTRAQ4plex); C6(Carbamidomethyl); K14(iTRAQ4plex)	0																0	9.853e-09	86.3	3.59839e-08	2	1837.01	-0.00550214	46.6566	0
	High	kFETLSYLPDLSDVELAk	5	2	1	P10797	N-Term(iTRAQ4plex); K1(iTRAQ4plex); K18(iTRAQ4plex)	0	1.25083	3	11.3384	3.94346	4	11.9001	4.66482	3	12.4624	6.09073	4	12.582	0.896977	3	9.69666	0	1.07e-07	84.61	3.77074e-08	3	2500.39	1.19895	51.4632	1
	High	eHGNTPGYYDGR	4	3	2	P10796;P10797	N-Term(iTRAQ4plex)	0																0	8.268e-06	83.27	1.03615e-08	2	1509.69	2.40666	14.8712	0
	High	wIPcVEFELEHGFVYR	9	4	3	P10795;P10796;P10797	N-Term(iTRAQ4plex); C4(Carbamidomethyl)	0																0	1.03e-06	59.82	8.65123e-06	2	2225.1	3.2391	56.9287	0
	High	iIGFDNTR	2	4	3	P10795;P10796;P10797	N-Term(iTRAQ4plex)	0																0	0.002083	54.27	6.098e-05	2	1079.6	0.670007	31.7187	0
	High	eYPGAFIR	2	3	2	P10796;P10797	N-Term(iTRAQ4plex)	0																0	0.004752	40	0.00095	3	1096.59	0.667114	32.3031	0
	High	qVQcISFIAYkPPSFTEA	4	2	1	P10797	N-Term(iTRAQ4plex); C4(Carbamidomethyl); K11(iTRAQ4plex)	0	1.0018	2	10.5538	3.63255	2	19.068	3.39838	4	24.853	5.28195	4	13.2158	0.676964	4	6.60894	0	0.003977	35.65	0.00338976	3	2374.24	0.530385	49.0363	0
	High	kEYPGAFIR	1	3	2	P10796;P10797	N-Term(iTRAQ4plex); K1(iTRAQ4plex)	0																0	0.0002369	32.57	0.00719355	3	1368.79	-0.232002	26.2578	1
	High	eVEEckkEYPGAFIR	1	3	2	P10796;P10797	N-Term(iTRAQ4plex); C5(Carbamidomethyl); K6(iTRAQ4plex); K7(iTRAQ4plex)	0																0	0.004666	14.81	0.460866	3	2287.22	1.61459	28.6607	2
	High	eVDYLLR	3	4	3	P10795;P10796;P10797	N-Term(iTRAQ4plex)	0																0.001	0.01524	44.97	0.000343893	2	1051.59	1.67021	34.5401	0
	High	eVEEckk	2	4	3	P10795;P10796;P10797	N-Term(iTRAQ4plex); C5(Carbamidomethyl); K6(iTRAQ4plex); K7(iTRAQ4plex)	0																0.002	0.02218	38.91	0.00161303	2	1353.74	-1.0466	11.3154	1
	High	vWPPIGk	3	3	2	P10796;P10797	N-Term(iTRAQ4plex); K7(iTRAQ4plex)	0																0.004	0.07072	20.58	0.0529365	2	1084.68	0.853748	33.9094	0
P10795	Ribulose bisphosphate carboxylase small chain 1A, chloroplastic OS=Arabidopsis thaliana GN=RBCS-1A PE=1 SV=2 - [RBS1A_ARATH]	1061.63	60	1	7	12	50	1.7852	17	47.1784	2.28409	18	17.0659	4.14794	17	53.8278	4.32675	18	47.9162	0.81531	16	12.87	180	20.203	7.7085
	A3	Sequence	# PSMs	# Proteins	# Protein Groups	Protein Group Accessions	Modifications	ΔCn	114/116	114/116 Count	114/116 Variability [%]	115/114	115/114 Count	115/114 Variability [%]	115/116	115/116 Count	115/116 Variability [%]	115/117	115/117 Count	115/117 Variability [%]	117/116	117/116 Count	117/116 Variability [%]	q-Value	PEP	IonScore	Exp Value	Charge	MH+ [Da]	ΔM [ppm]	RT [min]	# Missed Cleavages
	High	kFETLSYLPDLTDSELAk	5	1	1	P10795	N-Term(iTRAQ4plex); K1(iTRAQ4plex); K18(iTRAQ4plex)	0	1.49299	4	37.5658	2.26476	4	7.18213	3.23363	4	47.9282	4.34411	4	22.1911	0.809717	4	28.6945	0	2.324e-12	90.87	1.09265e-08	3	2502.38	2.19325	48.4491	1
	High	lPLFGcTDSAQVLk	11	4	3	P10795;P10796;P10797	N-Term(iTRAQ4plex); C6(Carbamidomethyl); K14(iTRAQ4plex)	0																0	9.853e-09	86.3	3.59839e-08	2	1837.01	-0.00550214	46.6566	0
	High	eHGNSPGYYDGR	4	1	1	P10795	N-Term(iTRAQ4plex)	0	2.00356	4	41.0116	2.12054	4	15.1383	4.18294	4	58.7853	4.90254	4	87.959	0.872251	4	12.2744	0	1.026e-05	62.22	7.19749e-07	2	1495.67	1.54815	13.912	0
	High	kkFETLSYLPDLTDSELAk	2	1	1	P10795	N-Term(iTRAQ4plex); K1(iTRAQ4plex); K2(iTRAQ4plex); K19(iTRAQ4plex)	0	1.7852	1		2.87734	2	29.8991	4.1514	1		4.9757	2	17.1771	0.807807	1		0	1.722e-08	60.88	6.36934e-06	3	2774.57	0.874035	44.8445	2
	High	wIPcVEFELEHGFVYR	9	4	3	P10795;P10796;P10797	N-Term(iTRAQ4plex); C4(Carbamidomethyl)	0																0	1.03e-06	59.82	8.65123e-06	2	2225.1	3.2391	56.9287	0
	High	iIGFDNTR	2	4	3	P10795;P10796;P10797	N-Term(iTRAQ4plex)	0																0	0.002083	54.27	6.098e-05	2	1079.6	0.670007	31.7187	0
	High	qVQcISFIAYkPPSFTG	5	1	1	P10795	N-Term(iTRAQ4plex); C4(Carbamidomethyl); K11(iTRAQ4plex)	0	1.33786	4	20.81	1.88806	4	73.7284	2.8513	4	53.577	3.13127	4	28.3885	1.37002	4	50.4481	0	0.0005867	41.47	0.000962352	2	2231.18	0.0880849	48.5159	0
	High	eYPNAFIR	4	1	1	P10795	N-Term(iTRAQ4plex)	0	2.14763	3	7.48984	2.23193	3	4.84325	4.45717	3	8.48566	6.11355	2	0.509837	0.814873	2	4.74773	0	0.006883	41.45	0.000676756	2	1153.61	1.03728	32.3376	0
	High	kEYPNAFIR	1	1	1	P10795	N-Term(iTRAQ4plex); K1(iTRAQ4plex)	0	2.61694	1		2.26238	1		5.82898	1		8.10387	1		0.781301	1		0	3.329e-05	37.76	0.0023198	3	1425.81	1.03578	26.0182	1
	High	fETLSYLPDLTDSELAk	2	1	1	P10795	N-Term(iTRAQ4plex); K17(iTRAQ4plex)	0										3.6308	1					0	0.0001122	33.56	0.00544085	3	2230.17	-1.99486	53.2313	0
	High	eVDYLIR	3	4	3	P10795;P10796;P10797	N-Term(iTRAQ4plex)	0																0.001	0.01524	44.97	0.000343893	2	1051.59	1.67021	34.5401	0
	High	eVEEckk	2	4	3	P10795;P10796;P10797	N-Term(iTRAQ4plex); C5(Carbamidomethyl); K6(iTRAQ4plex); K7(iTRAQ4plex)	0																0.002	0.02218	38.91	0.00161303	2	1353.74	-1.0466	11.3154	1
P37702	Myrosinase 1 OS=Arabidopsis thaliana GN=TGG1 PE=1 SV=1 - [BGL38_ARATH]	1033.56	38.26	2	18	19	59	0.603691	42	32.7885	1.1684	39	18.1671	0.699015	38	23.5488	0.842138	39	28.3442	0.83919	44	23.5698	541	61.0939	5.92236
	A3	Sequence	# PSMs	# Proteins	# Protein Groups	Protein Group Accessions	Modifications	ΔCn	114/116	114/116 Count	114/116 Variability [%]	115/114	115/114 Count	115/114 Variability [%]	115/116	115/116 Count	115/116 Variability [%]	115/117	115/117 Count	115/117 Variability [%]	117/116	117/116 Count	117/116 Variability [%]	q-Value	PEP	IonScore	Exp Value	Charge	MH+ [Da]	ΔM [ppm]	RT [min]	# Missed Cleavages
	High	yYNGLIDGLVAk	2	2	1	P37702	N-Term(iTRAQ4plex); K12(iTRAQ4plex)	0	0.847547	2	46.9351	0.933233	2	31.4177	0.77873	2	87.3501	0.91232	2	75.1558	0.927168	2	8.39879	0	2.269e-09	81.07	1.05129e-07	2	1613.92	1.26276	46.5141	0
	High	iDYLcSHLcFLSk	3	2	1	P37702	N-Term(iTRAQ4plex); C5(Carbamidomethyl); C9(Carbamidomethyl); K13(iTRAQ4plex)	0	0.452679	3	7.69569	1.18297	3	42.4749	0.59852	3	55.3228	0.695227	3	60.97	0.906883	3	2.46341	0	2.58e-08	69.5	1.08275e-06	2	1944	1.7984	46.8265	0
	High	eYVGDRLPEFSETEAALVk	2	2	1	P37702	N-Term(iTRAQ4plex); K19(iTRAQ4plex)	0	0.724164	2	26.1785	1.59338	2	69.7315	1.13603	2	109.366	1.56237	2	134.8	0.789811	2	13.1312	0	1.363e-11	63.05	6.61426e-06	3	2441.28	0.621054	44.1202	1
	High	vkNWITINQLYTVPTR	1	2	1	P37702	N-Term(iTRAQ4plex); K2(iTRAQ4plex)	0	0.704226	1		1.29668	1		0.899035	1		0.856037	1		1.14078	1		0	4.786e-08	62.58	4.85828e-06	3	2234.29	1.26326	45.8561	1
	High	gIYYVMDYFk	4	2	1	P37702	N-Term(iTRAQ4plex); K10(iTRAQ4plex)	0	0.644021	4	21.7165	1.47099	3	7.00592	0.726652	3	48.5783	0.976421	3	29.9295	0.761143	4	8.38429	0	2.452e-05	61.71	6.0033e-06	2	1586.82	1.52008	54.399	0
	High	gYALGTDAPGR	4	3	2	Q9C5C2;P37702	N-Term(iTRAQ4plex)	0																0	0.0002487	60.03	8.04424e-06	2	1221.64	0.985086	22.0309	0
	High	iFFHGWFmGPLTEGk	2	2	1	P37702	N-Term(iTRAQ4plex); M8(Oxidation); K15(iTRAQ4plex)	0	0.484578	1		1.60803	1		0.767171	1		0.72568	1		1.14833	1		0	5.726e-07	57.94	2.03278e-05	3	2071.07	0.649788	51.6225	0
	High	gLNVWDSFTHR	5	2	1	P37702	N-Term(iTRAQ4plex)	0	0.629163	3	18.1438	1.28623	3	0.36467	0.794779	3	17.7703	1.28738	3	3.22269	0.685323	3	10.5081	0	0.001206	56.6	1.65176e-05	2	1475.75	1.10514	41.1972	0
	High	gVNPGAIk	3	2	1	P37702	N-Term(iTRAQ4plex); K8(iTRAQ4plex)	0	0.781786	2	71.8821	1.05319	2	13.3505	0.810642	2	91.2506	0.94429	2	63.3892	0.932485	2	19.9064	0	0.007122	52.28	2.92823e-05	2	1043.65	0.235751	19.606	0
	High	lFNSGNFEk	3	2	1	P37702	N-Term(iTRAQ4plex); K9(iTRAQ4plex)	0	0.631576	3	9.36779	1.09304	3	1.26516	0.724141	3	4.10659	0.653976	3	12.316	1.20276	3	1.60742	0	0.003531	51.79	6.55594e-05	2	1343.72	0.883788	33.8295	0
	High	gIYYVmDYFk	7	2	1	P37702	N-Term(iTRAQ4plex); M6(Oxidation); K10(iTRAQ4plex)	0	0.544339	3	61.6631	1.16071	3	24.7846	0.426899	2	60.4589	0.94243	3	182.574	0.697513	4	8.04961	0	0.0001371	51.34	5.58231e-05	2	1602.81	1.40258	45.0547	0
	High	wFLPFDHSQESk	4	2	1	P37702	N-Term(iTRAQ4plex); K12(iTRAQ4plex)	0	0.454422	2	2.33282	1.28969	2	4.26378	0.577001	2	6.60152	0.8361	2	7.89496	0.743126	3	2.57714	0	2.212e-05	47.77	0.000196353	3	1808.92	1.12306	43.7233	0
	High	tIVDDFkDYADLcFELFGDR	2	2	1	P37702	N-Term(iTRAQ4plex); K7(iTRAQ4plex); C13(Carbamidomethyl)	0	0.783563	2	41.5365										1.14199	2	0.707566	0	1.392e-06	47.45	0.000133116	3	2727.32	-0.482788	62.9497	1
	High	gMIGPVMITR	2	2	1	P37702	N-Term(iTRAQ4plex)	0	0.464778	2	24.0008	1.29501	2	25.0846	0.592585	2	1.03739	1.01375	2	10.3322	0.634948	2	9.28735	0	0.002833	43.27	0.000598141	2	1218.68	0.766916	37.751	0
	High	rIDYLcSHLcFLSk	2	2	1	P37702	N-Term(iTRAQ4plex); C6(Carbamidomethyl); C10(Carbamidomethyl); K14(iTRAQ4plex)	0	0.578727	2	9.60339	1.2657	2	17.8411	0.72117	2	8.13356	0.746552	2	5.8475	1.04929	2	2.27794	0	2.073e-05	39.53	0.0014653	3	2100.1	1.34589	42.9774	1
	High	gFIFGVASSAYQVEGGR	1	2	1	P37702	N-Term(iTRAQ4plex)	0																0	0.0003035	37.64	0.00190266	2	1888.97	0.0649009	49.1357	0
	High	gmIGPVMITR	2	2	1	P37702	N-Term(iTRAQ4plex); M2(Oxidation)	0	0.428513	2	14.4984	1.26778	2	1.07111	0.534861	2	13.4117	0.689777	2	3.99683	0.842268	2	17.4785	0	0.002518	37.19	0.00252101	2	1234.68	0.723001	32.3526	0
	High	gLNVWDSFTHRFPEk	4	2	1	P37702	N-Term(iTRAQ4plex); K15(iTRAQ4plex)	0	0.593366	2	15.5655	1.10512	2	5.09422	0.645604	2	10.4095	0.915362	2	2.38545	0.76611	2	8.00917	0	1.637e-06	34.75	0.00448854	3	2121.11	1.20212	44.7434	1
	High	wFLPFDHSQESkDATER	2	2	1	P37702	N-Term(iTRAQ4plex); K12(iTRAQ4plex)	0	0.987262	2	8.91675	0.84882	2	8.64396	0.825051	2	17.6625	0.741102	2	13.2884	1.20926	2	4.29867	0	2.61e-05	23.37	0.0317577	3	2381.18	1.09358	40.424	1
	High	gmIGPVmITR	1	2	1	P37702	N-Term(iTRAQ4plex); M2(Oxidation); M7(Oxidation)	0	0.426545	1		1.69508	1		0.711848	1		0.974345	1		0.793584	1		0.002	0.01876	46.62	0.000284191	2	1250.67	0.485003	27.8678	0
	High	fSIAWSR	2	2	1	P37702	N-Term(iTRAQ4plex)	0	0.703604	2	8.63466	1.00871	2	3.77054	0.698759	2	4.85228	0.811332	2	5.52923	0.935507	2	0.675597	0.004	0.07994	38.93	0.000997917	2	1010.55	0.532077	37.751	0
	High	ekNVNVk	1	1	1	P37702	N-Term(iTRAQ4plex); K2(iTRAQ4plex); K7(iTRAQ4plex)	0	1.07298	1		1.1684	1		1.23428	1		1.3075	1		1.02539	1		0.004	0.05684	12.59	0.638937	3	1262.78	-0.966924	13.3165	1
Q9SGR6	AT1G76160 protein OS=Arabidopsis thaliana GN=sks5 PE=2 SV=1 - [Q9SGR6_ARATH]	994.807	27.91	1	9	14	34	1.11291	21	29.4896	0.755579	20	17.9807	0.86588	20	42.9434	0.88732	20	47.8367	1.04282	21	19.6461	541	60.0033	8.39697
	A3	Sequence	# PSMs	# Proteins	# Protein Groups	Protein Group Accessions	Modifications	ΔCn	114/116	114/116 Count	114/116 Variability [%]	115/114	115/114 Count	115/114 Variability [%]	115/116	115/116 Count	115/116 Variability [%]	115/117	115/117 Count	115/117 Variability [%]	117/116	117/116 Count	117/116 Variability [%]	q-Value	PEP	IonScore	Exp Value	Charge	MH+ [Da]	ΔM [ppm]	RT [min]	# Missed Cleavages
	High	sSGATLNVEQGk	4	1	1	Q9SGR6	N-Term(iTRAQ4plex); K12(iTRAQ4plex)	0	0.915952	3	8.66442	0.654314	3	23.7147	0.636032	3	11.159	0.653326	3	11.7891	1.05747	3	0.623989	0	2.361e-08	95.8	3.59032e-09	2	1478.81	0.996069	19.649	0
	High	iSNVGLQDSLNFR	4	2	2	F4I7X1;Q9SGR6	N-Term(iTRAQ4plex)	0																0	3.12e-08	82.97	6.98956e-08	2	1606.87	1.51728	42.392	0
	High	fTSNVLTTTGIFR	5	1	1	Q9SGR6	N-Term(iTRAQ4plex)	0	1.25078	4	15.2174	0.732907	3	4.40632	1.10807	3	9.16857	0.818938	3	31.2504	1.32784	4	10.7186	0	5.847e-07	78.7	1.70644e-07	2	1600.88	1.48945	48.2581	0
	High	aAGGFGGIR	1	2	2	F4I7X1;Q9SGR6	N-Term(iTRAQ4plex)	0																0	0.0002495	74.37	4.02154e-07	2	949.535	1.78152	21.7045	0
	High	lASSAGQVDGk	3	1	1	Q9SGR6	N-Term(iTRAQ4plex); K11(iTRAQ4plex)	0	1.45291	3	28.6393	1.41924	3	5.13028	1.53932	3	55.9136	1.69703	3	76.2626	0.994638	3	1.40249	0	6.643e-07	64.63	5.14803e-06	2	1320.74	1.61391	20.5945	0
	High	dYYVVVSSR	2	2	2	F4I7X1;Q9SGR6	N-Term(iTRAQ4plex)	0																0	0.0001835	59.98	6.27885e-06	2	1231.64	0.523324	29.7946	0
	High	kLPLPDGILINGR	1	1	1	Q9SGR6	N-Term(iTRAQ4plex); K1(iTRAQ4plex)	0	1.17225	1		0.716361	1		0.82677	1		0.948729	1		0.946588	1		0	1.264e-07	54.52	1.35976e-05	3	1694.06	0.665963	41.959	1
	High	dQIGSFYYFPSLGFHk	2	1	1	Q9SGR6	N-Term(iTRAQ4plex); K16(iTRAQ4plex)	0	0.924187	2	6.00918	0.539991	2	49.3353	0.491337	2	56.5527	0.637624	2	44.4249	0.837016	2	10.2645	0	1.298e-06	51.69	8.1317e-05	3	2194.13	2.72686	51.1356	0
	High	qYLGQQLYLR	3	2	2	F4I7X1;Q9SGR6	N-Term(iTRAQ4plex)	0																0	1.52e-06	49.11	0.000155885	3	1425.8	0.669101	37.2257	0
	High	yAVNSVSFkPADTPLk	4	1	1	Q9SGR6	N-Term(iTRAQ4plex); K9(iTRAQ4plex); K16(iTRAQ4plex)	0	1.00552	4	22.097	0.93049	4	20.3808	0.921163	4	39.2999	0.898552	4	32.2103	1.11356	4	16.3161	0	1.992e-06	42.3	0.000671282	3	2169.23	1.65092	35.9129	0
	High	vYTPSTSLRDEYPIPk	2	1	1	Q9SGR6	N-Term(iTRAQ4plex); K16(iTRAQ4plex)	0	0.992062	2	19.8156	0.946599	2	33.5764	0.924566	2	13.1145	1.00691	2	28.156	0.997391	2	14.6396	0.001	0.01043	27.14	0.0288829	3	2154.17	1.90527	36.0111	1
	High	nALLcGR	1	1	1	Q9SGR6	N-Term(iTRAQ4plex); C5(Carbamidomethyl)	0	0.86753	1		0.739283	1		0.631435	1		0.64611	1		1.06155	1		0.004	0.07079	40.14	0.00112804	2	947.522	0.2044	20.047	0
	High	lPLPDGILINGR	1	1	1	Q9SGR6	N-Term(iTRAQ4plex)	0	1.79463	1		0.732096	1		1.29353	1		1.41678	1		0.991727	1		0.004	0.0803	19.36	0.144268	2	1421.86	2.95732	48.9919	0
	High	iADYFk	1	2	2	O65449;Q9SGR6	N-Term(iTRAQ4plex); K6(iTRAQ4plex)	0																0.006	0.1061	30.94	0.00757056	2	1044.6	0.965557	33.6491	0
P27140-3	Isoform 3 of Carbonic anhydrase, chloroplastic OS=Arabidopsis thaliana GN=CA1 - [CAHC_ARATH]	955.02	54.07	3	5	13	38	1.07557	11	9.54965	1.17746	11	17.3612	1.43776	11	10.8132	1.39888	11	32.6955	1.01755	12	18.9392	270	29.4852	5.73193
	A3	Sequence	# PSMs	# Proteins	# Protein Groups	Protein Group Accessions	Modifications	ΔCn	114/116	114/116 Count	114/116 Variability [%]	115/114	115/114 Count	115/114 Variability [%]	115/116	115/116 Count	115/116 Variability [%]	115/117	115/117 Count	115/117 Variability [%]	117/116	117/116 Count	117/116 Variability [%]	q-Value	PEP	IonScore	Exp Value	Charge	MH+ [Da]	ΔM [ppm]	RT [min]	# Missed Cleavages
	High	ekYETNPALYGELAk	4	4	2	P42737;P27140-3	N-Term(iTRAQ4plex); K2(iTRAQ4plex); K15(iTRAQ4plex)	0																0	2.368e-09	97.7	2.30961e-09	2	2158.18	1.2186	32.4171	1
	High	yETNPALYGELAk	2	4	2	P42737;P27140-3	N-Term(iTRAQ4plex); K13(iTRAQ4plex)	0																0	7.945e-10	96.64	2.54705e-09	2	1756.94	1.77992	36.7732	0
	High	vENIVVIGHSAcGGIk	5	4	2	P42737;P27140-3	N-Term(iTRAQ4plex); C12(Carbamidomethyl); K16(iTRAQ4plex)	0																0	3.964e-09	92.73	6.72002e-09	2	1941.09	1.69493	34.5734	0
	High	nIANmVPPFDk	5	4	2	P42737;P27140-3	N-Term(iTRAQ4plex); M5(Oxidation); K11(iTRAQ4plex)	0																0	2.3e-05	71.87	9.23184e-07	2	1549.83	1.13537	33.6336	0
	High	nIANMVPPFDk	2	4	2	P42737;P27140-3	N-Term(iTRAQ4plex); K11(iTRAQ4plex)	0																0	0.0001972	63.18	5.89028e-06	2	1533.83	0.697054	41.5672	0
	High	skVISELGDSAFEDQcGR	1	3	1	P27140-3	N-Term(iTRAQ4plex); K2(iTRAQ4plex); C16(Carbamidomethyl)	0	1.89487	1		1.25535	1		2.34194	1		1.93575	1		1.31415	1		0	3.263e-08	62.65	3.74843e-06	3	2286.13	0.193576	35.0202	1
	High	vcPSHVLDFQPGDAFVVR	6	3	1	P27140-3	N-Term(iTRAQ4plex); C2(Carbamidomethyl)	0	1.02317	5	1.95985	1.42726	5	4.36351	1.43776	5	2.82837	1.73433	5	3.41556	0.900473	5	0.713847	0	3.973e-08	59.66	1.31394e-05	2	2187.12	1.67386	46.6823	0
	High	aFDPVETIk	3	3	1	P27140-3	N-Term(iTRAQ4plex); K9(iTRAQ4plex)	0	1.37297	3	10.207	1.06795	3	8.26771	1.52624	3	1.92708	1.32291	3	6.77099	1.1973	3	8.70659	0	0.003471	44.66	0.000554007	2	1307.75	1.8312	35.433	0
	High	nIANMVPPFDkVk	1	4	2	P42737;P27140-3	N-Term(iTRAQ4plex); K11(iTRAQ4plex); K13(iTRAQ4plex)	0																0	1.103e-05	42.47	0.000812553	3	1905.1	1.41334	39.4399	1
	High	yGGVGAAIEYAVLHLk	1	3	1	P27140-3	N-Term(iTRAQ4plex); K16(iTRAQ4plex)	0													0.876015	1		0	0.0004501	36.98	0.00285637	3	1949.11	1.59197	59.3469	0
	High	gGYYDFVk	3	3	1	P27140-3	N-Term(iTRAQ4plex); K8(iTRAQ4plex)	0	1.01086	2	0.329269	1.24791	2	8.63226	1.24196	2	8.30122	1.27341	2	14.0004	1.0594	2	5.64999	0	0.005065	34.9	0.00394784	2	1236.65	1.09297	32.6712	0
	High	ymVFAcSDSR	1	4	2	P42737;P27140-3	N-Term(iTRAQ4plex); M2(Oxidation); C6(Carbamidomethyl)	0																0	0.002124	24.46	0.00411811	2	1395.62	-0.0726033	27.682	0
	High	yMVFAcSDSR	2	4	2	P42737;P27140-3	N-Term(iTRAQ4plex); C6(Carbamidomethyl)	0																0.001	0.01177	47.27	2.62499e-05	2	1379.62	1.10722	34.0142	0
	High	gTLALk	1	4	2	P42737;P27140-3	N-Term(iTRAQ4plex); K6(iTRAQ4plex)	0																0.006	0.1065	45.99	0.00018379	2	890.592	0.695317	20.5797	0
	High	eAVNVSLANLLTYPFVR	1	4	2	P42737;P27140-3	N-Term(iTRAQ4plex)	0																0.008	0.1263	23.39	0.0675759	3	2050.15	1.72945	62.0758	0
P10796	Ribulose bisphosphate carboxylase small chain 1B, chloroplastic OS=Arabidopsis thaliana GN=RBCS-1B PE=1 SV=1 - [RBS1B_ARATH]	952.099	54.14	1	2	12	45	2.2074	2	42.6879	2.79172	3	1.88096	6.01129	2	41.1399	6.18094	3	50.4766	0.852481	2	81.4589	181	20.2731	7.7085
	A3	Sequence	# PSMs	# Proteins	# Protein Groups	Protein Group Accessions	Modifications	ΔCn	114/116	114/116 Count	114/116 Variability [%]	115/114	115/114 Count	115/114 Variability [%]	115/116	115/116 Count	115/116 Variability [%]	115/117	115/117 Count	115/117 Variability [%]	117/116	117/116 Count	117/116 Variability [%]	q-Value	PEP	IonScore	Exp Value	Charge	MH+ [Da]	ΔM [ppm]	RT [min]	# Missed Cleavages
	High	lPLFGcTDSAQVLk	11	4	3	P10795;P10796;P10797	N-Term(iTRAQ4plex); C6(Carbamidomethyl); K14(iTRAQ4plex)	0																0	9.853e-09	86.3	3.59839e-08	2	1837.01	-0.00550214	46.6566	0
	High	eHGNTPGYYDGR	4	3	2	P10796;P10797	N-Term(iTRAQ4plex)	0																0	8.268e-06	83.27	1.03615e-08	2	1509.69	2.40666	14.8712	0
	High	kFETLSYLPDLTDVELAk	5	1	1	P10796	N-Term(iTRAQ4plex); K1(iTRAQ4plex); K18(iTRAQ4plex)	0	2.2074	2	42.6879	2.76601	2	1.37184	6.01129	2	41.1399	7.65951	2	32.6196	0.852481	2	81.4589	0	4.051e-06	73.18	5.21711e-07	3	2514.41	1.25515	52.1838	1
	High	wIPcVEFELEHGFVYR	9	4	3	P10795;P10796;P10797	N-Term(iTRAQ4plex); C4(Carbamidomethyl)	0																0	1.03e-06	59.82	8.65123e-06	2	2225.1	3.2391	56.9287	0
	High	iIGFDNTR	2	4	3	P10795;P10796;P10797	N-Term(iTRAQ4plex)	0																0	0.002083	54.27	6.098e-05	2	1079.6	0.670007	31.7187	0
	High	eYPGAFIR	2	3	2	P10796;P10797	N-Term(iTRAQ4plex)	0																0	0.004752	40	0.00095	3	1096.59	0.667114	32.3031	0
	High	kEYPGAFIR	1	3	2	P10796;P10797	N-Term(iTRAQ4plex); K1(iTRAQ4plex)	0																0	0.0002369	32.57	0.00719355	3	1368.79	-0.232002	26.2578	1
	High	kkFETLSYLPDLTDVELAk	2	1	1	P10796	N-Term(iTRAQ4plex); K1(iTRAQ4plex); K2(iTRAQ4plex); K19(iTRAQ4plex)	0				2.82737	1					4.48229	1					0	0.004389	24.22	0.021382	4	2786.61	1.60545	48.615	2
	High	eVEEckkEYPGAFIR	1	3	2	P10796;P10797	N-Term(iTRAQ4plex); C5(Carbamidomethyl); K6(iTRAQ4plex); K7(iTRAQ4plex)	0																0	0.004666	14.81	0.460866	3	2287.22	1.61459	28.6607	2
	High	eVDYLLR	3	4	3	P10795;P10796;P10797	N-Term(iTRAQ4plex)	0																0.001	0.01524	44.97	0.000343893	2	1051.59	1.67021	34.5401	0
	High	eVEEckk	2	4	3	P10795;P10796;P10797	N-Term(iTRAQ4plex); C5(Carbamidomethyl); K6(iTRAQ4plex); K7(iTRAQ4plex)	0																0.002	0.02218	38.91	0.00161303	2	1353.74	-1.0466	11.3154	1
	High	vWPPIGk	3	3	2	P10796;P10797	N-Term(iTRAQ4plex); K7(iTRAQ4plex)	0																0.004	0.07072	20.58	0.0529365	2	1084.68	0.853748	33.9094	0
P28493	Pathogenesis-related protein 5 OS=Arabidopsis thaliana GN=At1g75040 PE=1 SV=1 - [PR5_ARATH]	942.317	47.7	1	9	9	32	0.964749	28	26.0108	1.9471	26	14.1328	1.82254	27	24.7055	13.2526	25	48.3495	0.145798	26	31.4259	239	25.2357	4.98291
	A3	Sequence	# PSMs	# Proteins	# Protein Groups	Protein Group Accessions	Modifications	ΔCn	114/116	114/116 Count	114/116 Variability [%]	115/114	115/114 Count	115/114 Variability [%]	115/116	115/116 Count	115/116 Variability [%]	115/117	115/117 Count	115/117 Variability [%]	117/116	117/116 Count	117/116 Variability [%]	q-Value	PEP	IonScore	Exp Value	Charge	MH+ [Da]	ΔM [ppm]	RT [min]	# Missed Cleavages
	High	nNcPTTVWAGTLAGQGPk	7	1	1	P28493	N-Term(iTRAQ4plex); C3(Carbamidomethyl); K18(iTRAQ4plex)	0	1.05612	4	9.24562	1.80021	4	11.1605	2.06095	5	18.3787	10.9242	4	48.0897	0.196481	4	51.4797	0	5.918e-14	133.72	4.73451e-13	2	2160.11	1.49719	37.636	0
	High	lGDGGFELTPGASR	2	1	1	P28493	N-Term(iTRAQ4plex)	0	1.60559	2	2.13508	1.75237	2	1.94961	2.77009	2	4.08597	21.4082	2	12.2031	0.140551	2	16.35	0	1.044e-08	87.51	1.38387e-08	2	1520.79	1.78304	36.8057	0
	High	vMDQNNVVAck	2	1	1	P28493	N-Term(iTRAQ4plex); C10(Carbamidomethyl); K11(iTRAQ4plex)	0	0.454465	2	8.89519	3.30343	2	25.666	1.47808	2	16.4906	16.7199	1		0.0859811	1		0	3.018e-07	73.25	4.66054e-07	2	1565.81	2.14719	23.7408	0
	High	tGcNFDASGNGR	2	1	1	P28493	N-Term(iTRAQ4plex); C3(Carbamidomethyl)	0	1.23554	2	3.77788	1.95262	2	14.9552	2.37525	2	18.8124	16.2588	2	40.0391	0.158686	2	20.1102	0	4.917e-07	65.32	2.93765e-07	2	1399.61	0.548339	15.9497	0
	High	gANDkPETcPPTDYSR	4	1	1	P28493	N-Term(iTRAQ4plex); K5(iTRAQ4plex); C9(Carbamidomethyl)	0	0.84708	3	3.39581	2.04198	3	1.48003	1.69034	3	1.10424	15.8183	3	12.1661	0.116941	3	13.2836	0	1.331e-08	61.2	2.95845e-06	2	2096	2.28272	18.4343	0
	High	vmDQNNVVAck	3	1	1	P28493	N-Term(iTRAQ4plex); M2(Oxidation); C10(Carbamidomethyl); K11(iTRAQ4plex)	0	1.02058	3	21.4035	1.63785	3	3.60457	1.64571	3	15.34	1.76441	3	15.797	0.898563	3	0.982807	0	3.263e-05	55.01	2.47668e-05	2	1581.8	1.17289	20.3937	0
	High	fNTDQYccR	2	1	1	P28493	N-Term(iTRAQ4plex); C7(Carbamidomethyl); C8(Carbamidomethyl)	0	0.620265	2	2.32769	2.27017	2	3.85019	1.38634	2	1.52148	10.6967	2	14.1375	0.140778	2	12.5958	0	0.0005419	49.62	1.08885e-05	2	1407.59	0.032154	22.3566	0
	High	cVTGDcGGLR	2	1	1	P28493	N-Term(iTRAQ4plex); C1(Carbamidomethyl); C6(Carbamidomethyl)	0	0.907774	2	1.24309	1.91961	2	3.69628	1.71563	2	2.45235	12.2659	2	19.6036	0.15193	2	17.09	0	3.053e-05	43.66	9.47159e-05	2	1238.57	0.621892	17.9938	0
	High	qLTAPAGWSGR	4	1	1	P28493	N-Term(iTRAQ4plex)	0	1.25884	4	37.8848	1.85741	2	3.10709	2.94705	2	4.93798	23.6039	2	7.64158	0.138108	3	5.39488	0	0.0002711	41.35	0.000707176	3	1287.69	1.56944	29.1843	0
	High	lGIRPSGGSGDck	4	1	1	P28493	N-Term(iTRAQ4plex); C12(Carbamidomethyl); K13(iTRAQ4plex)	0	0.909016	4	7.62323	1.99429	4	4.37729	1.8247	4	14.2874	12.1177	4	49.5906	0.179992	4	67.2451	0	0.0001073	23.68	0.0587111	3	1591.85	0.280605	18.146	0
Q9LT39	Leucine-rich repeat-containing protein OS=Arabidopsis thaliana GN=AT3G20820 PE=2 SV=1 - [Q9LT39_ARATH]	936.215	39.45	1	12	12	40	1.07137	31	26.0852	2.84935	31	12.7111	2.87143	29	15.7444	7.35989	29	31.6192	0.454318	30	27.1504	365	39.8366	8.41162
	A3	Sequence	# PSMs	# Proteins	# Protein Groups	Protein Group Accessions	Modifications	ΔCn	114/116	114/116 Count	114/116 Variability [%]	115/114	115/114 Count	115/114 Variability [%]	115/116	115/116 Count	115/116 Variability [%]	115/117	115/117 Count	115/117 Variability [%]	117/116	117/116 Count	117/116 Variability [%]	q-Value	PEP	IonScore	Exp Value	Charge	MH+ [Da]	ΔM [ppm]	RT [min]	# Missed Cleavages
	High	lSAITIADWk	11	1	1	Q9LT39	N-Term(iTRAQ4plex); K10(iTRAQ4plex)	0	1.11163	8	15.6019	2.90393	9	9.87107	3.07829	7	10.6828	7.23729	7	10.1185	0.469204	7	2.85076	0	2.213e-06	83.37	6.07539e-08	2	1405.83	0.365822	45.7673	0
	High	nNLISGVIPSDVGR	3	1	1	Q9LT39	N-Term(iTRAQ4plex)	0	0.998421	2	0.553819	2.74284	2	7.39699	2.69617	2	6.84107	5.4133	2	4.0081	0.541008	2	2.82716	0	3.646e-07	82.7	5.74624e-08	2	1584.88	1.13113	41.2875	0
	High	lAVLNVADNR	4	1	1	Q9LT39	N-Term(iTRAQ4plex)	0	1.11139	4	9.15685	2.72272	4	1.71667	2.97922	4	10.8863	8.22367	4	4.47689	0.4234	4	40.2567	0	3.298e-06	71.82	6.28063e-07	2	1228.71	0.799663	36.035	0
	High	sISGASFIGHLDLSHNHLcGR	6	1	1	Q9LT39	N-Term(iTRAQ4plex); C19(Carbamidomethyl)	0	0.615185	4	14.1566	4.30108	3	4.28906	2.33787	3	0.898228	12.525	3	14.6213	0.23346	4	11.811	0	2.68e-09	65.11	2.71321e-06	3	2422.22	0.0758654	41.2437	0
	High	vADINLRGESEDPIFER	2	1	1	Q9LT39	N-Term(iTRAQ4plex)	0	1.39449	2	4.99269	2.51104	2	0.479629	3.44749	2	4.51225	6.5781	2	4.03424	0.569274	2	8.55816	0	1.063e-06	57.68	2.18379e-05	3	2104.08	1.03595	39.299	1
	High	gISGEIPk	4	1	1	Q9LT39	N-Term(iTRAQ4plex); K8(iTRAQ4plex)	0	1.01527	2	17.8226	2.70725	2	2.41731	2.70609	2	15.3559	7.42006	2	7.68743	0.396144	2	7.60135	0	0.004595	45.97	0.000232695	2	1088.66	0.360093	23.9963	0
	High	mSVLATLNLDGNk	1	1	1	Q9LT39	N-Term(iTRAQ4plex); M1(Oxidation); K13(iTRAQ4plex)	0	1.38028	1		1.37185	1		1.86425	1		3.01608	1		0.671399	1		0	1.818e-06	43.62	0.000590934	3	1679.92	-0.173257	40.1315	0
	High	tLDLIGNQISGGIPYDIGR	1	1	1	Q9LT39	N-Term(iTRAQ4plex)	0																0	0.003001	34.03	0.00500139	3	2146.16	0.841731	52.1667	0
	High	sYFTVLDLSYNNLk	1	1	1	Q9LT39	N-Term(iTRAQ4plex); K14(iTRAQ4plex)	0	0.567747	1		4.7072	1		2.63118	1		5.41793	1		0.527516	1		0	0.001984	27.94	0.0245059	3	1965.06	2.01166	53.1985	0
	High	iPESLTNIYR	4	1	1	Q9LT39	N-Term(iTRAQ4plex)	0	0.944339	4	8.92347	2.95869	4	3.78017	2.82183	4	8.12258	9.65901	4	13.3456	0.33096	4	13.5078	0.002	0.02612	16.86	0.303943	3	1349.76	0.781304	40.8931	0
	High	vADINLR	2	1	1	Q9LT39	N-Term(iTRAQ4plex)	0	1.39092	2	8.83464	2.43249	2	23.7769	3.33108	2	14.712	7.90095	2	41.7187	0.457957	2	25.84	0.003	0.03801	37.43	0.00121081	2	944.565	0.428456	27.3921	0
	High	iPEGFGPR	1	1	1	Q9LT39	N-Term(iTRAQ4plex)	0	1.13395	1		3.08756	1		3.44703	1		10.2668	1		0.364695	1		0.008	0.129	28.93	0.0102351	2	1016.56	0.268192	30.3081	0
Q9M2U7	AT3g54400/T12E18_90 OS=Arabidopsis thaliana GN=T12E18_90 PE=2 SV=1 - [Q9M2U7_ARATH]	932.409	20.94	1	10	10	40	1.10744	28	17.7972	2.65731	29	12.2606	2.95004	30	30.2716	4.89048	31	27.0942	0.689143	29	14.2645	425	45.4461	9.08545
	A3	Sequence	# PSMs	# Proteins	# Protein Groups	Protein Group Accessions	Modifications	ΔCn	114/116	114/116 Count	114/116 Variability [%]	115/114	115/114 Count	115/114 Variability [%]	115/116	115/116 Count	115/116 Variability [%]	115/117	115/117 Count	115/117 Variability [%]	117/116	117/116 Count	117/116 Variability [%]	q-Value	PEP	IonScore	Exp Value	Charge	MH+ [Da]	ΔM [ppm]	RT [min]	# Missed Cleavages
	High	aSGTSLPAQGLmGLGR	3	1	1	Q9M2U7	N-Term(iTRAQ4plex); M12(Oxidation)	0	0.978484	3	33.3753	1.88287	3	17.1906	1.81388	3	52.7692	2.59802	3	49.9275	0.758375	3	2.38729	0	1.811e-06	78.84	1.80252e-07	2	1675.89	1.25855	34.826	0
	High	qAPNPScTVSk	4	1	1	Q9M2U7	N-Term(iTRAQ4plex); C7(Carbamidomethyl); K11(iTRAQ4plex)	0	0.930247	3	20.7866	2.71243	3	1.27963	2.46287	3	19.4683	4.12117	3	20.8694	0.655122	3	1.35988	0	0.0005421	77.51	1.64113e-07	2	1476.77	0.810949	17.7477	0
	High	aSGTSLPAQGLMGLGR	5	1	1	Q9M2U7	N-Term(iTRAQ4plex)	0	0.803345	3	15.8562	3.27885	4	21.7103	2.27723	3	51.3836	6.19023	4	50.9096	0.502609	3	9.35227	0	4.283e-05	69.44	1.50167e-06	2	1659.9	0.781167	40.8705	0
	High	sSLYYVNLVGIR	5	1	1	Q9M2U7	N-Term(iTRAQ4plex)	0	1.11422	3	5.75374	2.8333	3	2.70798	3.06786	4	1.52084	4.93201	3	1.25391	0.670628	3	4.29735	0	6.13e-05	63.11	5.44847e-06	2	1527.87	1.10912	47.7225	0
	High	sSVPIASGR	4	1	1	Q9M2U7	N-Term(iTRAQ4plex)	0	1.11069	2	1.3393	2.56165	2	5.39743	2.80122	2	4.05593	4.36262	2	9.70466	0.697459	2	5.63212	0	0.00304	60.64	7.29217e-06	2	1017.58	0.495486	17.2185	0
	High	aIVQSPTYIVR	5	1	1	Q9M2U7	N-Term(iTRAQ4plex)	0	1.2201	2	2.59901	2.59419	2	0.89878	3.11623	2	1.69993	5.34948	3	1.03935	0.65808	2	7.52815	0	0.0002417	55.15	3.95612e-05	2	1390.82	1.17563	33.9381	0
	High	lVEPAYVAVR	3	1	1	Q9M2U7	N-Term(iTRAQ4plex)	0	1.17184	3	5.7318	2.71157	3	1.31295	3.22294	3	4.41636	5.5869	3	4.4298	0.626613	3	0.0134221	0	6.246e-05	54.5	4.54161e-05	2	1260.74	0.716976	35.4092	0
	High	tLQcEAPQck	4	1	1	Q9M2U7	N-Term(iTRAQ4plex); C4(Carbamidomethyl); C9(Carbamidomethyl); K10(iTRAQ4plex)	0	0.905865	3	7.82795	2.50597	3	8.71053	2.2416	4	18.474	3.63241	4	35.9159	0.670319	4	16.6261	0	0.0001968	50.68	5.64344e-05	2	1522.76	1.07224	19.9388	0
	High	kSSVPIASGR	4	1	1	Q9M2U7	N-Term(iTRAQ4plex); K1(iTRAQ4plex)	0	1.02096	3	4.2738	2.54735	3	8.23659	2.62968	3	23.7968	4.22483	3	8.14714	0.749784	3	15.4268	0	7.817e-05	39.93	0.00145832	3	1289.78	1.03407	15.5491	1
	High	rSSLYYVNLVGIR	2	1	1	Q9M2U7	N-Term(iTRAQ4plex)	0	1.67432	2	47.8948	2.79881	2	23.7295	4.61367	2	22.3094	4.76977	2	4.60177	1.05067	2	27.118	0	1.01e-06	37.92	0.00216324	3	1683.97	0.93489	41.4616	1
	High	ikTTPLLk	1	1	1	Q9M2U7	N-Term(iTRAQ4plex); K2(iTRAQ4plex); K8(iTRAQ4plex)	0	0.849559	1		2.26455	1		1.89412	1		2.50602	1		0.820997	1		0.002	0.02945	13.62	0.139043	3	1345.91	-1.3378	25.8288	1
O50008	5-methyltetrahydropteroyltriglutamate--homocysteine methyltransferase OS=Arabidopsis thaliana GN=CIMS PE=1 SV=1 - [METE_ARATH]	909.956	25.62	1	11	21	45	1.0431	22	34.3064	0.276158	17	74.3217	0.342767	18	131.562	0.196666	18	103.635	1.59713	23	18.2278	765	84.3035	6.50732
	A3	Sequence	# PSMs	# Proteins	# Protein Groups	Protein Group Accessions	Modifications	ΔCn	114/116	114/116 Count	114/116 Variability [%]	115/114	115/114 Count	115/114 Variability [%]	115/116	115/116 Count	115/116 Variability [%]	115/117	115/117 Count	115/117 Variability [%]	117/116	117/116 Count	117/116 Variability [%]	q-Value	PEP	IonScore	Exp Value	Charge	MH+ [Da]	ΔM [ppm]	RT [min]	# Missed Cleavages
	High	gVTAFGFDLVR	7	2	2	O50008;Q9SRV5	N-Term(iTRAQ4plex)	0																0	2.692e-05	74.69	4.48305e-07	2	1325.74	1.45946	48.5156	0
	High	aLAGQkDEALFSANAAALASR	3	1	1	O50008	N-Term(iTRAQ4plex); K6(iTRAQ4plex)	0	1.04017	3	48.6269	0.430125	2	240.415	0.514528	2	353.881	0.485401	2	2390.55	1.48236	3	57.1355	0	9.079e-10	73.07	7.1017e-07	3	2363.3	1.56362	39.3828	1
	High	yGAGIGPGVYDIHSPR	1	2	2	O50008;Q9SRV5	N-Term(iTRAQ4plex)	0																0	1.553e-08	71.09	8.40279e-07	3	1802.93	0.972249	33.2691	0
	High	vVEVNALAk	5	1	1	O50008	N-Term(iTRAQ4plex); K9(iTRAQ4plex)	0	1.06605	5	23.7701	2.02339	5	85.9518	1.63993	5	232.004	2.26883	5	683.121	0.78513	5	95.4714	0	3.525e-05	68.57	1.43165e-06	2	1230.77	0.596321	30.2061	0
	High	yLFAGVVDGR	2	2	2	O50008;Q9SRV5	N-Term(iTRAQ4plex)	0																0	0.000206	66.86	2.55518e-06	2	1240.68	0.907561	42.6743	0
	High	fALESFWDGk	2	2	2	O50008;Q9SRV5	N-Term(iTRAQ4plex); K10(iTRAQ4plex)	0																0	7.046e-06	56.55	1.99179e-05	2	1487.78	2.08754	50.4936	0
	High	sWLAFAAQk	2	2	2	O50008;Q9SRV5	N-Term(iTRAQ4plex); K9(iTRAQ4plex)	0																0	0.000126	55.4	4.60003e-05	2	1309.75	0.979898	41.543	0
	High	sFELLSLLPk	5	1	1	O50008	N-Term(iTRAQ4plex); K10(iTRAQ4plex)	0	0.920003	3	25.6877				1.97101	1		2.04205	1		1.69753	4	13.6155	0	0.0001153	53.08	5.24022e-05	2	1434.88	1.24944	55.659	0
	High	sTAEDLQk	2	1	1	O50008	N-Term(iTRAQ4plex); K8(iTRAQ4plex)	0	1.01414	1		0.268875	1		0.268461	1		0.171946	1		1.69593	1		0	0.00235	50.51	0.000110261	2	1179.65	1.41	16.4679	0
	High	gVDkSFELLSLLPk	2	1	1	O50008	N-Term(iTRAQ4plex); K4(iTRAQ4plex); K14(iTRAQ4plex)	0	0.995199	2	70.8463	0.240431	1		0.15322	1		0.113826	1		1.47294	2	1.09029	0	0.000515	41.27	0.000462798	3	1978.2	2.21092	52.4172	1
	High	kVSEEDYVk	1	1	1	O50008	N-Term(iTRAQ4plex); K1(iTRAQ4plex); K9(iTRAQ4plex)	0	0.530034	1		0.276158	1		0.14411	1		0.0863452	1		1.8129	1		0	7.409e-05	40.37	0.00102394	3	1528.86	0.958272	19.0403	1
	High	cVkPPVIYGDVSRPk	1	1	1	O50008	N-Term(iTRAQ4plex); C1(Carbamidomethyl); K3(iTRAQ4plex); K15(iTRAQ4plex)	0	0.412202	1		0.431933	1		0.175291	1		0.131036	1		1.45307	1		0	8.113e-05	25.51	0.0317745	4	2147.24	0.818729	28.1017	0
	High	aIkEEIkk	1	2	2	O50008;Q9SRV5	N-Term(iTRAQ4plex); K3(iTRAQ4plex); K7(iTRAQ4plex); K8(iTRAQ4plex)	0																0	0.001804	22.23	0.0236373	3	1535	0.261828	17.5664	2
	High	iLPIYkEVITELk	2	1	1	O50008	N-Term(iTRAQ4plex); K6(iTRAQ4plex); K13(iTRAQ4plex)	0	2.78359	2	8.17077	0.174548	2	10.9547	0.478358	2	19.2542	0.308108	2	16.989	1.68643	2	2.21125	0	0.004864	19.04	0.0212055	3	1991.26	2.25406	54.9961	1
	High	vTNEGVQk	2	1	1	O50008	N-Term(iTRAQ4plex); K8(iTRAQ4plex)	0	1.09936	2	0.845701	0.316685	2	21.0406	0.342767	2	20.1682	0.185733	2	22.7614	2.0046	2	2.50747	0.001	0.01658	35.72	0.00375084	2	1162.67	0.842071	16.4641	0
	High	eVITELk	1	1	1	O50008	N-Term(iTRAQ4plex); K7(iTRAQ4plex)	0	0.886187	1		0.62776	1		0.547712	1		0.454434	1		1.30918	1		0.001	0.01166	32.65	0.00698077	2	1119.69	0.609114	28.3954	0
	High	yTEVkPALk	1	2	2	O50008;Q9SRV5	N-Term(iTRAQ4plex); K5(iTRAQ4plex); K9(iTRAQ4plex)	0																0.001	0.00814	16.53	0.236783	3	1480.91	0.86278	23.7069	0
	High	kYTEVkPALk	2	2	2	O50008;Q9SRV5	N-Term(iTRAQ4plex); K1(iTRAQ4plex); K6(iTRAQ4plex); K10(iTRAQ4plex)	0																0.002	0.01753	20.39	0.0301657	4	1753.11	1.37607	21.1679	1
	High	gNASVPAmEmTk	1	2	2	O50008;Q9SRV5	N-Term(iTRAQ4plex); M8(Oxidation); M10(Oxidation); K12(iTRAQ4plex)	0																0.004	0.05601	26.53	0.0102272	3	1555.77	1.03565	16.0752	0
	High	aGFPEGk	1	1	1	O50008	N-Term(iTRAQ4plex); K7(iTRAQ4plex)	0	1.04603	1		0.224709	1		0.231419	1		0.162558	1		1.54636	1		0.004	0.06639	18.78	0.197989	2	993.562	1.03454	18.9865	0
	High	aVNEYk	1	2	2	O50008;Q9SRV5	N-Term(iTRAQ4plex); K6(iTRAQ4plex)	0																0.006	0.09502	35.91	0.00300045	2	1011.57	0.371276	16.075	0
Q944G9	Probable fructose-bisphosphate aldolase 2, chloroplastic OS=Arabidopsis thaliana GN=FBA2 PE=1 SV=2 - [ALFC2_ARATH]	857.833	27.89	1	4	11	28	1.40747	9	7.27772	0.596454	9	28.2043	0.711949	9	26.3166	0.654095	8	45.3271	1.09694	8	25.1591	398	42.9611	7.23975
	A3	Sequence	# PSMs	# Proteins	# Protein Groups	Protein Group Accessions	Modifications	ΔCn	114/116	114/116 Count	114/116 Variability [%]	115/114	115/114 Count	115/114 Variability [%]	115/116	115/116 Count	115/116 Variability [%]	115/117	115/117 Count	115/117 Variability [%]	117/116	117/116 Count	117/116 Variability [%]	q-Value	PEP	IonScore	Exp Value	Charge	MH+ [Da]	ΔM [ppm]	RT [min]	# Missed Cleavages
	High	aTPEQVAAYTLk	4	1	1	Q944G9	N-Term(iTRAQ4plex); K12(iTRAQ4plex)	0	1.41162	4	5.23374	1.0531	4	124.291	1.3465	4	171.334	0.664005	3	4.46094	0.92048	3	29.7136	0	2.177e-05	91.26	1.14096e-08	2	1579.9	2.43503	35.9099	0
	High	tVVSIPNGPSALAVk	4	2	2	Q9SJU4;Q944G9	N-Term(iTRAQ4plex); K15(iTRAQ4plex)	0																0	4.57e-06	87.32	1.44575e-08	2	1741.05	1.71427	40.5503	0
	High	rLDSIGLENTEANR	3	1	1	Q944G9	N-Term(iTRAQ4plex)	0	1.40747	3	8.35501	0.52209	3	28.8298	0.644782	3	11.2208	0.544725	3	23.65	1.28574	3	12.1882	0	2.066e-06	69.07	1.2326e-06	3	1731.91	0.995066	27.0291	1
	High	tAAYYQQGAR	2	2	2	Q9SJU4;Q944G9	N-Term(iTRAQ4plex)	0																0	4.448e-05	63.44	2.69474e-06	2	1272.65	1.32476	17.2014	0
	High	aLQNTcLk	4	2	2	Q9SJU4;Q944G9	N-Term(iTRAQ4plex); C6(Carbamidomethyl); K8(iTRAQ4plex)	0																0	0.0007416	61.67	9.49673e-06	2	1235.7	1.31065	20.7557	0
	High	tWGGRPENVNAAQTTLLAR	1	1	1	Q944G9	N-Term(iTRAQ4plex)	0	1.4611	1		0.49492	1		0.711949	1		0.464505	1		1.66486	1		0	2.321e-09	57.57	2.55478e-05	3	2199.18	1.42942	33.3954	0
	High	aNSLAQLGk	3	2	2	Q9SJU4;Q944G9	N-Term(iTRAQ4plex); K9(iTRAQ4plex)	0																0	0.002636	54.92	5.05708e-05	2	1189.72	1.60275	24.3366	0
	High	tYDVAEk	2	2	2	Q9SJU4;Q944G9	N-Term(iTRAQ4plex); K7(iTRAQ4plex)	0																0	0.003527	48.68	0.000125355	2	1113.6	0.481252	18.306	0
	High	eAAWGLAR	3	2	2	Q9SJU4;Q944G9	N-Term(iTRAQ4plex)	0																0	0.003901	41.08	0.000783729	2	1017.56	0.0174455	26.245	0
	High	akANSLAQLGk	1	2	2	Q9SJU4;Q944G9	N-Term(iTRAQ4plex); K2(iTRAQ4plex); K11(iTRAQ4plex)	0																0	0.001104	32.55	0.0057814	3	1532.95	1.2804	22.2001	1
	High	tIASPGR	1	1	1	Q944G9	N-Term(iTRAQ4plex)	0	1.18028	1		0.709745	1		0.824744	1		0.833849	1		1.07436	1		0.006	0.102	22.91	0.0486098	2	845.497	1.05568	14.778	0
P42737	Carbonic anhydrase 2, chloroplastic OS=Arabidopsis thaliana GN=CA2 PE=1 SV=2 - [CAH2_ARATH]	849.726	57.53	1	7	15	35	0.770144	11	36.6185	0.782785	11	44.1085	0.635252	11	27.5084	0.756284	11	86.8616	1.10913	11	30.0773	259	28.3264	5.52881
	A3	Sequence	# PSMs	# Proteins	# Protein Groups	Protein Group Accessions	Modifications	ΔCn	114/116	114/116 Count	114/116 Variability [%]	115/114	115/114 Count	115/114 Variability [%]	115/116	115/116 Count	115/116 Variability [%]	115/117	115/117 Count	115/117 Variability [%]	117/116	117/116 Count	117/116 Variability [%]	q-Value	PEP	IonScore	Exp Value	Charge	MH+ [Da]	ΔM [ppm]	RT [min]	# Missed Cleavages
	High	ekYETNPALYGELAk	4	4	2	P42737;P27140-3	N-Term(iTRAQ4plex); K2(iTRAQ4plex); K15(iTRAQ4plex)	0																0	2.368e-09	97.7	2.30961e-09	2	2158.18	1.2186	32.4171	1
	High	yETNPALYGELAk	2	4	2	P42737;P27140-3	N-Term(iTRAQ4plex); K13(iTRAQ4plex)	0																0	7.945e-10	96.64	2.54705e-09	2	1756.94	1.77992	36.7732	0
	High	vENIVVIGHSAcGGIk	5	4	2	P42737;P27140-3	N-Term(iTRAQ4plex); C12(Carbamidomethyl); K16(iTRAQ4plex)	0																0	3.964e-09	92.73	6.72002e-09	2	1941.09	1.69493	34.5734	0
	High	nIANmVPPFDk	5	4	2	P42737;P27140-3	N-Term(iTRAQ4plex); M5(Oxidation); K11(iTRAQ4plex)	0																0	2.3e-05	71.87	9.23184e-07	2	1549.83	1.13537	33.6336	0
	High	nIANMVPPFDk	2	4	2	P42737;P27140-3	N-Term(iTRAQ4plex); K11(iTRAQ4plex)	0																0	0.0001972	63.18	5.89028e-06	2	1533.83	0.697054	41.5672	0
	High	kITAELQAASSSDSk	1	1	1	P42737	N-Term(iTRAQ4plex); K1(iTRAQ4plex); K15(iTRAQ4plex)	0	1.23844	1		1.28101	1		1.56192	1		1.62081	1		1.04675	1		0	1.041e-07	59.19	1.84973e-05	3	1968.1	1.48093	26.5959	1
	High	gNESYEDAIEALkk	1	1	1	P42737	N-Term(iTRAQ4plex); K13(iTRAQ4plex); K14(iTRAQ4plex)	0	0.58987	1		0.589026	1		0.342077	1		0.335011	1		1.10913	1		0	4.906e-09	57.31	2.55448e-05	3	1999.07	1.79368	36.8909	1
	High	vcPSHVLDFHPGDAFVVR	3	1	1	P42737	N-Term(iTRAQ4plex); C2(Carbamidomethyl)	0	0.618835	3	3.04322	1.08125	3	13.416	0.645387	3	2.34705	0.799483	3	1.23754	0.870323	3	1.10926	0	1.226e-07	49.87	9.63411e-05	4	2196.12	1.33774	42.9121	0
	High	nIANMVPPFDkVk	1	4	2	P42737;P27140-3	N-Term(iTRAQ4plex); K11(iTRAQ4plex); K13(iTRAQ4plex)	0																0	1.103e-05	42.47	0.000812553	3	1905.1	1.41334	39.4399	1
	High	lLIEkDDLkDVAAAk	3	1	1	P42737	N-Term(iTRAQ4plex); K5(iTRAQ4plex); K9(iTRAQ4plex); K15(iTRAQ4plex)	0	0.770144	3	15.6523	0.669226	3	18.8025	0.473211	3	29.6112	0.418115	3	12.943	1.13235	3	0.703132	0	8.238e-07	32.03	0.00213049	3	2218.36	2.08415	37.0218	2
	High	ikEGFVTFkk	1	1	1	P42737	N-Term(iTRAQ4plex); K2(iTRAQ4plex); K9(iTRAQ4plex); K10(iTRAQ4plex)	0	0.9659	1		0.573058	1		0.544959	1		0.392525	1		1.50805	1		0	8.937e-07	26.76	0.00653675	3	1773.11	0.901416	29.4428	2
	High	ikEGFVTFk	1	1	1	P42737	N-Term(iTRAQ4plex); K2(iTRAQ4plex); K9(iTRAQ4plex)	0	0.999456	1		0.786367	1		0.773788	1		0.756284	1		1.11136	1		0	0.0008234	25.12	0.0233783	3	1500.92	1.0929	33.8244	1
	High	ymVFAcSDSR	1	4	2	P42737;P27140-3	N-Term(iTRAQ4plex); M2(Oxidation); C6(Carbamidomethyl)	0																0	0.002124	24.46	0.00411811	2	1395.62	-0.0726033	27.682	0
	High	yMVFAcSDSR	2	4	2	P42737;P27140-3	N-Term(iTRAQ4plex); C6(Carbamidomethyl)	0																0.001	0.01177	47.27	2.62499e-05	2	1379.62	1.10722	34.0142	0
	High	lLIEkDDLk	1	1	1	P42737	N-Term(iTRAQ4plex); K5(iTRAQ4plex); K9(iTRAQ4plex)	0	0.988976	1		0.782785	1		0.762186	1		0.910334	1		0.909449	1		0.004	0.08226	16.06	0.195716	3	1518.95	0.763574	32.2734	1
	High	gTLALk	1	4	2	P42737;P27140-3	N-Term(iTRAQ4plex); K6(iTRAQ4plex)	0																0.006	0.1065	45.99	0.00018379	2	890.592	0.695317	20.5797	0
	High	eAVNVSLANLLTYPFVR	1	4	2	P42737;P27140-3	N-Term(iTRAQ4plex)	0																0.008	0.1263	23.39	0.0675759	3	2050.15	1.72945	62.0758	0
Q9SJU4	Probable fructose-bisphosphate aldolase 1, chloroplastic OS=Arabidopsis thaliana GN=FBA1 PE=1 SV=2 - [ALFC1_ARATH]	831.042	25.81	1	3	11	29	1.56069	8	18.9664	0.469749	8	50.5773	0.744388	8	64.3586	0.620535	8	75.6607	1.30693	8	17.4972	399	42.9039	6.58057
	A3	Sequence	# PSMs	# Proteins	# Protein Groups	Protein Group Accessions	Modifications	ΔCn	114/116	114/116 Count	114/116 Variability [%]	115/114	115/114 Count	115/114 Variability [%]	115/116	115/116 Count	115/116 Variability [%]	115/117	115/117 Count	115/117 Variability [%]	117/116	117/116 Count	117/116 Variability [%]	q-Value	PEP	IonScore	Exp Value	Charge	MH+ [Da]	ΔM [ppm]	RT [min]	# Missed Cleavages
	High	lASIGLENTEANR	3	1	1	Q9SJU4	N-Term(iTRAQ4plex)	0	1.77168	2	2.51491	0.340458	2	7.74	0.593856	2	10.2699	0.430033	2	9.94192	1.50002	2	0.325473	0	1.605e-08	98.51	1.62773e-09	2	1531.82	1.53724	33.5268	0
	High	tVVSIPNGPSALAVk	4	2	2	Q9SJU4;Q944G9	N-Term(iTRAQ4plex); K15(iTRAQ4plex)	0																0	4.57e-06	87.32	1.44575e-08	2	1741.05	1.71427	40.5503	0
	High	aTPEQVASYTLk	4	1	1	Q9SJU4	N-Term(iTRAQ4plex); K12(iTRAQ4plex)	0	1.43205	4	12.8056	0.810457	4	120.327	1.14267	4	130.032	1.14155	4	159.881	1.26683	4	9.8691	0	2.028e-06	77.65	2.81737e-07	2	1595.89	1.69906	33.4939	0
	High	tAAYYQQGAR	2	2	2	Q9SJU4;Q944G9	N-Term(iTRAQ4plex)	0																0	4.448e-05	63.44	2.69474e-06	2	1272.65	1.32476	17.2014	0
	High	aLQNTcLk	4	2	2	Q9SJU4;Q944G9	N-Term(iTRAQ4plex); C6(Carbamidomethyl); K8(iTRAQ4plex)	0																0	0.0007416	61.67	9.49673e-06	2	1235.7	1.31065	20.7557	0
	High	aNSLAQLGk	3	2	2	Q9SJU4;Q944G9	N-Term(iTRAQ4plex); K9(iTRAQ4plex)	0																0	0.002636	54.92	5.05708e-05	2	1189.72	1.60275	24.3366	0
	High	tYDVAEk	2	2	2	Q9SJU4;Q944G9	N-Term(iTRAQ4plex); K7(iTRAQ4plex)	0																0	0.003527	48.68	0.000125355	2	1113.6	0.481252	18.306	0
	High	aAQDILLAR	2	1	1	Q9SJU4	N-Term(iTRAQ4plex)	0	1.26072	2	46.0186	0.939663	2	159.542	1.16633	2	77.6248	1.50649	2	239.909	0.840958	2	78.8631	0	0.0003338	41.92	0.000527004	2	1114.67	0.627688	32.7485	0
	High	eAAWGLAR	3	2	2	Q9SJU4;Q944G9	N-Term(iTRAQ4plex)	0																0	0.003901	41.08	0.000783729	2	1017.56	0.0174455	26.245	0
	High	akANSLAQLGk	1	2	2	Q9SJU4;Q944G9	N-Term(iTRAQ4plex); K2(iTRAQ4plex); K11(iTRAQ4plex)	0																0	0.001104	32.55	0.0057814	3	1532.95	1.2804	22.2001	1
	High	tWGGkEENVk	1	2	2	Q9SJU4;Q9SJQ9	N-Term(iTRAQ4plex); K5(iTRAQ4plex); K10(iTRAQ4plex)	0																0	0.004416	16.77	0.271387	3	1579.88	1.74226	19.0594	1
P46283	Sedoheptulose-1,7-bisphosphatase, chloroplastic OS=Arabidopsis thaliana GN=At3g55800 PE=1 SV=1 - [S17P_ARATH]	822.555	34.61	1	13	13	32	1.09849	28	35.7633	1.30569	25	26.8067	1.44611	25	27.5077	1.48264	25	26.5173	1.09888	28	24.6348	393	42.3876	6.56592
	A3	Sequence	# PSMs	# Proteins	# Protein Groups	Protein Group Accessions	Modifications	ΔCn	114/116	114/116 Count	114/116 Variability [%]	115/114	115/114 Count	115/114 Variability [%]	115/116	115/116 Count	115/116 Variability [%]	115/117	115/117 Count	115/117 Variability [%]	117/116	117/116 Count	117/116 Variability [%]	q-Value	PEP	IonScore	Exp Value	Charge	MH+ [Da]	ΔM [ppm]	RT [min]	# Missed Cleavages
	High	gFPGTHEFLLLDEGk	5	1	1	P46283	N-Term(iTRAQ4plex); K15(iTRAQ4plex)	0	0.935379	4	22.1974	1.28101	4	17.1835	1.07202	4	11.0532	1.52506	4	2.72602	0.777715	4	13.8103	0	1.407e-10	98.16	2.05458e-09	2	1948.05	1.69725	44.6997	0
	High	gIFTNVTSPTAk	5	1	1	P46283	N-Term(iTRAQ4plex); K12(iTRAQ4plex)	0	1.03029	4	7.12296	1.59397	3	64.3837	1.58035	3	55.8645	1.88659	3	99.8405	1.09695	4	15.6153	0	8.647e-05	76.01	4.38569e-07	2	1523.87	2.10098	33.8984	0
	High	aTFDNSEYSk	1	1	1	P46283	N-Term(iTRAQ4plex); K10(iTRAQ4plex)	0	1.28052	1		1.17203	1		1.4776	1		1.34194	1		1.19603	1		0	6.404e-06	72.07	2.63869e-07	2	1449.71	2.35164	21.4745	0
	High	eTTEIAEGk	1	1	1	P46283	N-Term(iTRAQ4plex); K9(iTRAQ4plex)	0	1.39315	1		1.15461	1		1.58368	1		1.46021	1		1.17807	1		0	1.347e-05	71.56	8.34388e-07	2	1265.68	1.47004	17.8947	0
	High	lLFEALQYSHVck	5	1	1	P46283	N-Term(iTRAQ4plex); C12(Carbamidomethyl); K13(iTRAQ4plex)	0	0.759911	4	7.6934	1.72333	3	16.9467	1.27886	3	30.2391	1.48358	3	4.41268	0.964622	4	7.01016	0	3.228e-06	69.61	1.75033e-06	2	1896.03	2.13573	48.5583	0
	High	tLLMcMGEALR	2	1	1	P46283	N-Term(iTRAQ4plex); C5(Carbamidomethyl)	0	1.17361	2	5.61902	1.55957	1		1.73506	1		1.59354	1		0.858661	2	50.2718	0	2.392e-06	67.04	1.94732e-06	2	1438.74	1.22533	48.9745	0
	High	lIDYYVk	2	1	1	P46283	N-Term(iTRAQ4plex); K7(iTRAQ4plex)	0	1.14945	2	0.557715	1.22867	2	7.62419	1.39045	2	8.18452	1.35787	2	13.0896	1.11229	2	4.86607	0	0.006616	62.94	4.31936e-06	2	1201.71	1.11035	36.9506	0
	High	fEETLYGTSR	2	1	1	P46283	N-Term(iTRAQ4plex)	0	1.52687	2	6.3371	0.892556	2	9.01896	1.34175	2	15.422	1.00854	2	12.14	1.4451	2	3.23665	0	0.001055	52.82	1.93287e-05	2	1346.67	1.39811	31.2441	0
	High	tIINLDDRTQVAYGSk	1	1	1	P46283	N-Term(iTRAQ4plex); K16(iTRAQ4plex)	0	1.72553	1		1.05403	1		1.79064	1		1.49724	1		1.29907	1		0	2.934e-07	51.44	0.000109464	3	2082.15	1.03003	33.5131	1
	High	tQVAYGSk	2	1	1	P46283	N-Term(iTRAQ4plex); K8(iTRAQ4plex)	0	0.900779	1		1.34855	1		1.19597	1		1.26063	1		1.0305	1		0	0.001965	48.75	0.000138686	2	1141.65	0.853744	15.8418	0
	High	tLLmcMGEALR	2	1	1	P46283	N-Term(iTRAQ4plex); M4(Oxidation); C5(Carbamidomethyl)	0	0.569551	2	12.6954	1.65227	2	25.4102	0.926503	2	12.4165	0.849663	2	15.8486	1.18445	2	3.38233	0	0.0001253	45.49	0.00017938	2	1454.73	1.26693	46.1192	0
	High	tTYVLAVk	2	1	1	P46283	N-Term(iTRAQ4plex); K8(iTRAQ4plex)	0	1.219	2	19.8163	1.8749	2	57.7451	2.25016	2	84.2975	2.47561	2	147.791	0.987303	2	35.3889	0.002	0.0298	51.5	5.87595e-05	2	1182.74	1.37798	30.1253	0
	High	yTGGmVPDVNQIIVk	1	1	1	P46283	N-Term(iTRAQ4plex); M5(Oxidation); K15(iTRAQ4plex)	0	1.31685	1		1.26665	1		1.6422	1		1.99332	1		0.894883	1		0.002	0.01941	18.53	0.211825	3	1938.06	0.957654	40.4542	0
	High	lkNVPIGVTA	1	1	1	P46283	N-Term(iTRAQ4plex); K2(iTRAQ4plex)	0	1.37083	1		1.07148	1		1.44611	1		1.01322	1		1.55031	1		0.003	0.03033	46.47	8.34069e-05	2	1299.83	1.23074	33.6678	1
Q9LZF5	At5g03350 OS=Arabidopsis thaliana GN=F12E4_80 PE=2 SV=1 - [Q9LZF5_ARATH]	793.843	33.94	1	8	9	39	1.16896	26	29.7515	0.895385	25	14.5709	1.10914	26	35.954	2.32515	25	26.3266	0.51924	27	28.7429	274	30.1434	9.37842
	A3	Sequence	# PSMs	# Proteins	# Protein Groups	Protein Group Accessions	Modifications	ΔCn	114/116	114/116 Count	114/116 Variability [%]	115/114	115/114 Count	115/114 Variability [%]	115/116	115/116 Count	115/116 Variability [%]	115/117	115/117 Count	115/117 Variability [%]	117/116	117/116 Count	117/116 Variability [%]	q-Value	PEP	IonScore	Exp Value	Charge	MH+ [Da]	ΔM [ppm]	RT [min]	# Missed Cleavages
	High	aGYWVQTGIGk	3	1	1	Q9LZF5	N-Term(iTRAQ4plex); K11(iTRAQ4plex)	0	1.40313	3	34.5555	0.885711	3	14.1077	1.11301	3	19.7357	2.00504	2	25.0606	0.564503	2	35.5019	0	4.871e-05	71.26	1.14096e-06	2	1467.82	2.089	34.9857	0
	High	kPLIVAHLDLSk	8	1	1	Q9LZF5	N-Term(iTRAQ4plex); K1(iTRAQ4plex); K12(iTRAQ4plex)	0	0.972985	6	4.80988	0.891121	6	3.45319	0.884913	6	13.2704	2.11197	6	5.41497	0.441365	6	5.50344	0	7.791e-09	69.54	2.16788e-07	3	1766.13	2.23933	34.4503	0
	High	vTVTLAPETVk	6	1	1	Q9LZF5	N-Term(iTRAQ4plex); K11(iTRAQ4plex)	0	1.1322	3	6.88136	0.895385	3	1.73623	1.01278	4	19.7034	2.51945	4	70.5269	0.538578	4	31.874	0	3.014e-05	68.7	1.11964e-06	2	1445.88	1.74816	33.7234	0
	High	hDIWSWTFQNSAk	5	1	1	Q9LZF5	N-Term(iTRAQ4plex); K13(iTRAQ4plex)	0	1.51413	5	16.7629	0.840922	4	5.16498	1.18514	4	17.4564	2.70827	4	39.1967	0.526206	5	30.8487	0	1.647e-05	68.41	1.42769e-06	2	1907.97	2.35869	42.407	0
	High	vFLQNMYPGFSGAmGR	3	1	1	Q9LZF5	N-Term(iTRAQ4plex); M14(Oxidation)	0	1.05921	3	4.81382	1.30218	3	29.0926	1.40275	3	34.2609	5.40729	3	3.52236	0.428848	3	5.20897	0	2.524e-07	64.94	1.66726e-06	2	1934.94	1.32289	46.5314	0
	High	nHIFAVEFDVFQDk	3	1	1	Q9LZF5	N-Term(iTRAQ4plex); K14(iTRAQ4plex)	0	1.89985	1		1.16326	1		2.17585	1		2.39333	1		0.808011	2	30.4132	0	1.415e-07	61.79	7.97971e-06	3	1997.04	2.22919	48.6699	0
	High	vFLQNmYPGFSGAmGR	4	1	1	Q9LZF5	N-Term(iTRAQ4plex); M6(Oxidation); M14(Oxidation)	0	0.666572	2	2.57291	0.886761	2	37.0893	0.581951	2	34.2757	1.1603	2	35.4813	0.544795	2	1.10654	0	2.646e-08	61.69	2.91386e-06	2	1950.94	1.72853	40.25	0
	High	ykAWIEYR	2	1	1	Q9LZF5	N-Term(iTRAQ4plex); K2(iTRAQ4plex)	0	1.37404	2	13.7132	0.918941	2	4.35863	1.24314	2	18.1529	2.47148	2	25.9772	0.54636	2	7.55908	0	0.007367	45.07	0.000348512	2	1416.79	2.47042	32.9789	1
	High	sGALSmTR	2	3	3	Q9LJR2;Q9LK72;Q9LZF5	N-Term(iTRAQ4plex); M6(Oxidation)	0																0.004	0.08308	31.31	0.00591684	2	982.512	1.00567	14.9073	0
	High	sGALSMTR	2	3	3	Q9LJR2;Q9LK72;Q9LZF5	N-Term(iTRAQ4plex)	0																0.006	0.1057	37.77	0.00205544	2	966.517	0.686823	18.174	0
	High	aWIEYR	1	1	1	Q9LZF5	N-Term(iTRAQ4plex)	0	1.5768	1		0.811992	1		1.26055	1		2.32515	1		0.588883	1		0.007	0.108	31.27	0.00593427	2	981.529	1.17954	29.9066	0
Q9ZVA2	At1g78830/F9K20_12 OS=Arabidopsis thaliana GN=F9K20.12 PE=2 SV=1 - [Q9ZVA2_ARATH]	766.246	36.26	1	10	17	37	1.034	17	54.2796	3.86989	17	27.2306	3.84707	17	31.1515	7.41217	17	22.1264	0.582547	17	33.9182	455	50.3111	8.47021
	A3	Sequence	# PSMs	# Proteins	# Protein Groups	Protein Group Accessions	Modifications	ΔCn	114/116	114/116 Count	114/116 Variability [%]	115/114	115/114 Count	115/114 Variability [%]	115/116	115/116 Count	115/116 Variability [%]	115/117	115/117 Count	115/117 Variability [%]	117/116	117/116 Count	117/116 Variability [%]	q-Value	PEP	IonScore	Exp Value	Charge	MH+ [Da]	ΔM [ppm]	RT [min]	# Missed Cleavages
	High	aYSYFPAATYLk	2	1	1	Q9ZVA2	N-Term(iTRAQ4plex); K12(iTRAQ4plex)	0	1.23778	2	9.20078	4.85784	2	23.2638	5.91995	2	13.8421	6.76336	2	43.5005	0.950766	2	28.4025	0	1.703e-07	75.12	4.10659e-07	2	1682.9	-0.0615183	45.5202	0
	High	gVTGFQILPNGNIVLHDk	2	1	1	Q9ZVA2	N-Term(iTRAQ4plex); K18(iTRAQ4plex)	0	0.901467	1		3.91192	1		3.47194	1		6.88719	1		0.547582	1		0	4.307e-09	71.36	8.62744e-07	3	2210.26	0.744654	44.8888	0
	High	cLLAPLLGTLIk	4	2	2	Q9ZVA1;Q9ZVA2	N-Term(iTRAQ4plex); C1(Carbamidomethyl); K12(iTRAQ4plex)	0																0	1.356e-06	68.43	5.09599e-07	2	1600.01	0.294315	59.7394	0
	High	iVGVEHFTGPYVNDGQGPTSVNDck	2	2	2	Q9ZVA1;Q9ZVA2	N-Term(iTRAQ4plex); C24(Carbamidomethyl); K25(iTRAQ4plex)	0																0	5.063e-08	66.47	1.70195e-06	3	2978.46	1.36671	38.1213	0
	High	gTVTFAVTR	2	2	2	Q9ZVA1;Q9ZVA2	N-Term(iTRAQ4plex)	0																0	8.032e-05	51.29	9.06483e-05	2	1095.63	0.503152	26.976	0
	High	gMcNAcPTPk	2	1	1	Q9ZVA2	N-Term(iTRAQ4plex); C3(Carbamidomethyl); C6(Carbamidomethyl); K10(iTRAQ4plex)	0	0.417209	2	28.6439	5.65141	2	15.4969	2.32137	2	12.7272	8.82584	2	11.943	0.285697	2	0.775343	0	1.083e-05	49.53	3.28717e-05	2	1423.67	0.188494	16.9831	0
	High	wQTNTANk	1	2	2	Q9ZVA1;Q9ZVA2	N-Term(iTRAQ4plex); K8(iTRAQ4plex)	0																0	0.001274	47.99	0.000200951	2	1250.67	0.265627	17.7151	0
	High	kcLLAPLLGTLIk	3	2	2	Q9ZVA1;Q9ZVA2	N-Term(iTRAQ4plex); K1(iTRAQ4plex); C2(Carbamidomethyl); K13(iTRAQ4plex)	0																0	0.000127	46.52	2.22316e-05	3	1872.21	0.0425888	53.505	1
	High	tGTPLVYGGWPDHDFR	2	1	1	Q9ZVA2	N-Term(iTRAQ4plex)	0	1.06138	2	3.87548	3.77075	2	0.323599	3.94031	2	3.55155	6.98124	2	11.1584	0.613078	2	7.58434	0	4.776e-06	44.9	0.000197392	3	1961.96	0.98853	41.6109	0
	High	gLLGWSDk	4	1	1	Q9ZVA2	N-Term(iTRAQ4plex); K8(iTRAQ4plex)	0	0.698614	2	7.32594	4.62146	2	5.18028	3.1787	2	2.13957	8.37694	2	8.96561	0.412176	2	6.81624	0	0.003809	43.28	0.000796471	2	1163.67	0.411068	35.8787	0
	High	vkWQTNTANk	1	1	1	Q9ZVA2	N-Term(iTRAQ4plex); K2(iTRAQ4plex); K10(iTRAQ4plex)	0	1.78352	1		3.23113	1		5.67368	1		8.46815	1		0.727771	1		0	0.000658	35.26	0.00414014	3	1621.94	-0.186623	19.0754	1
	High	gmcNAcPTPk	2	1	1	Q9ZVA2	N-Term(iTRAQ4plex); M2(Oxidation); C3(Carbamidomethyl); C6(Carbamidomethyl); K10(iTRAQ4plex)	0	0.698908	2	15.2621	3.41229	2	0.418902	2.348	2	14.8361	4.55005	2	17.4075	0.560533	2	2.5228	0	5.407e-05	34.19	0.000952665	2	1439.67	0.0724681	12.8488	0
	High	gVTGFQILPNGNIVLHDkNGk	2	1	1	Q9ZVA2	N-Term(iTRAQ4plex); K18(iTRAQ4plex); K21(iTRAQ4plex)	0	1.10899	1		3.22278	1		3.51876	1		4.73006	1		0.808057	1		0	9.503e-06	29.7	0.00750064	4	2653.51	-0.381196	40.6702	1
	High	tTQFcSGVk	1	1	1	Q9ZVA2	N-Term(iTRAQ4plex); C5(Carbamidomethyl); K9(iTRAQ4plex)	0	1.98718	1		2.21032	1		4.32438	1		6.39593	1		0.73441	1		0.001	0.01152	23.7	0.0313536	2	1315.69	-0.410067	21.3157	0
	High	wIWDANR	2	2	2	Q9ZVA1;Q9ZVA2	N-Term(iTRAQ4plex)	0																0.002	0.01827	38.29	0.000882098	2	1104.57	0.766362	39.4136	0
	High	nGNLVLAEADGR	1	1	1	Q9ZVA2	N-Term(iTRAQ4plex)	0	1.57053	1		2.56905	1		3.97238	1		7.41217	1		0.582136	1		0.002	0.0175	31	0.00631491	2	1372.73	-1.88503	29.1822	0
	High	tVNYYk	2	1	1	Q9ZVA2	N-Term(iTRAQ4plex); K6(iTRAQ4plex)	0	1.27604	2	49.9591	4.25262	2	14.0512	5.34264	2	34.1589	9.09354	2	40.3455	0.638176	2	5.61784	0.004	0.06111	45.03	0.000328183	2	1075.6	0.434772	19.0817	0
	High	cLGYFYk	2	2	2	Q9ZVA1;Q9ZVA2	N-Term(iTRAQ4plex); C1(Carbamidomethyl); K7(iTRAQ4plex)	0																0.004	0.07381	39.19	0.00115683	2	1238.65	0.237193	34.0336	0
Q9LJR2	At3g15356 OS=Arabidopsis thaliana GN=AT3G15356 PE=2 SV=1 - [Q9LJR2_ARATH]	740.455	37.27	1	8	11	36	1.45938	22	24.6021	1.65489	22	18.7905	2.2619	21	22.3472	2.65825	21	14.8606	1.01994	21	16.6953	271	29.7309	8.86572
	A3	Sequence	# PSMs	# Proteins	# Protein Groups	Protein Group Accessions	Modifications	ΔCn	114/116	114/116 Count	114/116 Variability [%]	115/114	115/114 Count	115/114 Variability [%]	115/116	115/116 Count	115/116 Variability [%]	115/117	115/117 Count	115/117 Variability [%]	117/116	117/116 Count	117/116 Variability [%]	q-Value	PEP	IonScore	Exp Value	Charge	MH+ [Da]	ΔM [ppm]	RT [min]	# Missed Cleavages
	High	aGYWVQTLVGk	9	1	1	Q9LJR2	N-Term(iTRAQ4plex); K11(iTRAQ4plex)	0	1.48704	6	19.6496	1.58141	6	11.3398	2.35329	5	8.26986	2.65847	6	7.07919	0.998912	6	13.8735	0	1.349e-08	93.13	5.76393e-09	2	1509.87	2.14284	46.0895	0
	High	nTITIAPENVk	4	1	1	Q9LJR2	N-Term(iTRAQ4plex); K11(iTRAQ4plex)	0	1.23182	4	5.12559	1.54002	4	11.7675	1.9192	4	7.70514	1.98734	3	3.39569	1.07194	3	5.57691	0	1.074e-05	71.38	8.36947e-07	2	1487.87	1.98773	30.1634	0
	High	dETPFSHGQGLYINPIQFk	6	1	1	Q9LJR2	N-Term(iTRAQ4plex); K19(iTRAQ4plex)	0	1.09268	4	15.7118	1.9447	4	14.0248	1.97975	4	11.0715	2.60397	4	17.0891	0.856771	4	11.3985	0	1.231e-10	63.67	5.17591e-06	3	2479.29	2.16541	47.1802	0
	High	tSFTFSITPR	4	1	1	Q9LJR2	N-Term(iTRAQ4plex)	0	1.61743	3	0.212348	1.75292	3	9.90016	2.79139	3	5.89746	2.65825	3	3.86225	1.15636	3	2.03174	0	4.356e-05	61.65	7.35205e-06	2	1300.7	0.958119	40.6208	0
	High	dVNLSSGER	2	2	2	Q9LJR2;Q9LK72	N-Term(iTRAQ4plex)	0																0	0.0006015	61.2	4.62732e-06	2	1120.57	1.46659	17.3666	0
	High	hDVWSWSFEN	1	1	1	Q9LJR2	N-Term(iTRAQ4plex)	0	1.71641	1		1.94856	1		3.29282	1		3.89752	1		0.917693	1		0	2.795e-05	60.36	1.4267e-06	2	1450.65	1.24164	45.896	0
	High	aGYWVQTLVGkR	1	1	1	Q9LJR2	N-Term(iTRAQ4plex); K11(iTRAQ4plex)	0	3.45653	1		1.38658	1		4.71868	1		2.76021	1		1.85693	1		0	1.239e-06	45.98	0.000336885	3	1665.97	1.3936	41.3077	1
	High	rPLIQGSR	1	1	1	Q9LJR2	N-Term(iTRAQ4plex)	0	1.64304	1		1.39662	1		2.25921	1		2.40604	1		1.01994	1		0	0.001022	38.17	0.00119638	3	1070.66	0.902948	14.4842	0
	High	kVWSFkDVNLSSGER	2	2	2	Q9LJR2;Q9LK72	N-Term(iTRAQ4plex); K1(iTRAQ4plex); K6(iTRAQ4plex)	0																0	5.502e-05	32.42	0.00678763	3	2184.22	1.95559	35.0182	2
	High	fkAWIEFR	2	1	1	Q9LJR2	N-Term(iTRAQ4plex); K2(iTRAQ4plex)	0	2.06482	2	3.19056	1.78378	2	20.7916	3.62624	2	24.1012	3.00432	2	17.3675	1.31108	2	6.53007	0.001	0.01415	22.97	0.0471858	3	1384.8	-0.616702	43.6631	1
	High	sGALSmTR	2	3	3	Q9LJR2;Q9LK72;Q9LZF5	N-Term(iTRAQ4plex); M6(Oxidation)	0																0.004	0.08308	31.31	0.00591684	2	982.512	1.00567	14.9073	0
	High	sGALSMTR	2	3	3	Q9LJR2;Q9LK72;Q9LZF5	N-Term(iTRAQ4plex)	0																0.006	0.1057	37.77	0.00205544	2	966.517	0.686823	18.174	0
Q39099	Xyloglucan endotransglucosylase/hydrolase protein 4 OS=Arabidopsis thaliana GN=XTH4 PE=1 SV=1 - [XTH4_ARATH]	728.296	44.59	1	15	15	30	0.707791	28	39.4801	2.77412	27	19.0963	1.9844	27	34.7658	4.04976	26	35.1914	0.566483	27	27.2103	296	34.2689	8.90967
	A3	Sequence	# PSMs	# Proteins	# Protein Groups	Protein Group Accessions	Modifications	ΔCn	114/116	114/116 Count	114/116 Variability [%]	115/114	115/114 Count	115/114 Variability [%]	115/116	115/116 Count	115/116 Variability [%]	115/117	115/117 Count	115/117 Variability [%]	117/116	117/116 Count	117/116 Variability [%]	q-Value	PEP	IonScore	Exp Value	Charge	MH+ [Da]	ΔM [ppm]	RT [min]	# Missed Cleavages
	High	tGQPAILQTNVFTGGk	3	1	1	Q39099	N-Term(iTRAQ4plex); K16(iTRAQ4plex)	0	0.808542	3	7.99795	3.08809	2	3.88383	2.31298	2	5.15201	4.04976	2	1.5895	0.649229	3	13.5374	0	1.739e-09	102.48	7.90912e-10	2	1920.08	0.786866	40.7852	0
	High	tNWANAPFVASYk	3	1	1	Q39099	N-Term(iTRAQ4plex); K13(iTRAQ4plex)	0	0.823585	2	55.2774	3.18764	2	4.5721	2.5847	2	49.7976	4.13889	2	20.7891	0.678337	2	26.969	0	7.205e-07	83.42	5.34611e-08	2	1756.93	1.29489	41.3047	0
	High	nYVPTWAFDHQk	2	1	1	Q39099	N-Term(iTRAQ4plex); K12(iTRAQ4plex)	0	0.622233	2	17.5649	2.61757	2	23.9484	1.60356	2	6.18959	2.67961	2	39.7187	0.650027	2	32.9338	0	4.872e-06	59.09	1.43657e-05	3	1793.92	0.545786	36.9401	0
	High	iYLWFDPSk	4	1	1	Q39099	N-Term(iTRAQ4plex); K9(iTRAQ4plex)	0	0.948884	4	21.6051	2.6791	4	12.4944	2.50285	4	7.97338	5.09559	3	8.32227	0.531253	3	7.04896	0	0.003634	55.87	2.9635e-05	2	1456.81	1.60691	51.341	0
	High	gFHIDGcQASVEAk	2	1	1	Q39099	N-Term(iTRAQ4plex); C7(Carbamidomethyl); K14(iTRAQ4plex)	0	0.490727	1		3.25993	1		1.575	1		3.21499	1		0.532132	1		0	1.316e-05	55.03	2.55951e-05	3	1806.91	0.679436	26.9395	0
	High	wTIYNYcTDR	2	1	1	Q39099	N-Term(iTRAQ4plex); C7(Carbamidomethyl)	0	0.593195	2	2.93037	3.62373	2	21.9893	2.11635	2	18.9678	5.20161	2	30.0192	0.441944	2	10.6032	0	0.000125	52.66	1.626e-05	2	1535.71	1.27733	37.0914	0
	High	yTGTGFQSk	1	1	1	Q39099	N-Term(iTRAQ4plex); K9(iTRAQ4plex)	0	0.697247	1		2.88531	1		1.98067	1		4.1058	1		0.524002	1		0	0.001477	48.24	0.000160466	2	1276.68	0.821793	20.6653	0
	High	tRFPVMPAEck	1	1	1	Q39099	N-Term(iTRAQ4plex); C10(Carbamidomethyl); K11(iTRAQ4plex)	0	0.591104	1		3.64171	1		2.11935	1		4.47513	1		0.514417	1		0	2.497e-05	46.7	0.0002619	3	1623.86	0.294907	28.1222	1
	High	eFRDLDAEQWR	2	1	1	Q39099	N-Term(iTRAQ4plex)	0	0.902231	2	39.9221	2.6821	2	5.00423	2.38246	2	34.4127	4.46129	2	31.5047	0.580074	2	71.4429	0	3.993e-05	42.09	0.000296648	3	1608.79	0.364555	33.6619	1
	High	tRFPVmPAEck	1	1	1	Q39099	N-Term(iTRAQ4plex); M6(Oxidation); C10(Carbamidomethyl); K11(iTRAQ4plex)	0	0.833388	1		1.69111	1		1.38756	1		1.80883	1		0.833244	1		0	0.0001878	30.73	0.00929807	3	1639.85	0.452546	22.8615	1
	High	mkWTIYNYcTDR	1	1	1	Q39099	N-Term(iTRAQ4plex); M1(Oxidation); K2(iTRAQ4plex); C9(Carbamidomethyl)	0	0.987746	1		2.04057	1		1.9844	1		2.70728	1		0.796188	1		0	3.925e-05	18.66	0.0639879	3	1954.94	0.108979	31.884	1
	High	aIDVPFGR	2	1	1	Q39099	N-Term(iTRAQ4plex)	0	1.06905	2	9.3972	2.69015	2	10.0357	2.83143	2	19.5707	4.93441	2	34.5221	0.623288	2	14.2393	0.001	0.01437	34.68	0.00343812	2	1018.58	0.602648	34.3486	0
	High	ycATQGR	1	1	1	Q39099	N-Term(iTRAQ4plex); C2(Carbamidomethyl)	0	0.594548	1		1.62874	1		0.953393	1		1.4359	1		0.721216	1		0.001	0.01189	30.09	0.00254667	2	999.48	0.118794	14.4241	0
	High	fPFNQPMk	2	1	1	Q39099	N-Term(iTRAQ4plex); K8(iTRAQ4plex)	0	0.532331	2	0.365767	3.12372	2	23.7727	1.63715	2	23.3918	4.577	2	56.0403	0.38853	2	29.8117	0.002	0.02444	37.81	0.00173856	2	1296.7	0.387541	36.0071	0
	High	kAIDVPFGR	1	1	1	Q39099	N-Term(iTRAQ4plex); K1(iTRAQ4plex)	0	1.7353	1		2.44167	1		4.17151	1		8.92191	1		0.507872	1		0.003	0.03245	29.86	0.0101211	3	1290.78	1.96936	28.4948	1
	High	fPFNQPmk	1	1	1	Q39099	N-Term(iTRAQ4plex); M7(Oxidation); K8(iTRAQ4plex)	0	0.533706	1		2.13415	1		1.1214	1		2.72844	1		0.446441	1		0.004	0.0665	27.62	0.0173847	2	1312.7	0.536843	31.0763	0
	High	tRFPVmPAEckR	1	1	1	Q39099	N-Term(iTRAQ4plex); M6(Oxidation); C10(Carbamidomethyl); K11(iTRAQ4plex)	0	0.305823	1		0.719137	1		0.216528	1		0.233303	1		1.00812	1		0.004	0.07122	21.63	0.0979073	4	1795.96	0.312264	19.7914	2
Q9ZNZ7	Ferredoxin-dependent glutamate synthase 1, chloroplastic/mitochondrial OS=Arabidopsis thaliana GN=GLU1 PE=1 SV=3 - [GLTB1_ARATH]	711.061	17.51	2	26	26	33	0.535579	30	35.8365	0.667465	27	201.847	0.403872	27	438.17	0.435166	27	415.389	1.0725	30	13.4113	1622	176.64	6.31592
	A3	Sequence	# PSMs	# Proteins	# Protein Groups	Protein Group Accessions	Modifications	ΔCn	114/116	114/116 Count	114/116 Variability [%]	115/114	115/114 Count	115/114 Variability [%]	115/116	115/116 Count	115/116 Variability [%]	115/117	115/117 Count	115/117 Variability [%]	117/116	117/116 Count	117/116 Variability [%]	q-Value	PEP	IonScore	Exp Value	Charge	MH+ [Da]	ΔM [ppm]	RT [min]	# Missed Cleavages
	High	iSGLTFDELAR	1	2	1	Q9ZNZ7	N-Term(iTRAQ4plex)	0	0.462971	1		0.132452	1		0.0603735	1		0.0566581	1		1.15745	1		0	3.948e-05	71.92	9.54391e-07	2	1365.75	0.665941	44.4121	0
	High	vTAPAGELQLk	2	2	1	Q9ZNZ7	N-Term(iTRAQ4plex); K11(iTRAQ4plex)	0	0.612382	2	15.7397	0.486466	2	1058.29	0.293297	2	1508.74	0.320839	2	1973.76	0.992976	2	11.2537	0	9.382e-06	67.88	1.60486e-06	2	1414.85	0.546205	32.9559	0
	High	iSSFNPYGk	1	2	1	Q9ZNZ7	N-Term(iTRAQ4plex); K9(iTRAQ4plex)	0	0.495338	1		0.479102	1		0.233648	1		0.236314	1		1.07397	1		0	4.229e-05	65.45	3.03633e-06	2	1300.72	1.26582	31.3203	0
	High	dALIALGcMEHR	1	2	1	Q9ZNZ7	N-Term(iTRAQ4plex); C8(Carbamidomethyl)	0	0.713323	1		2.31967	1		1.62909	1		2.69631	1		0.65629	1		0	2.363e-07	64.96	2.01067e-06	3	1529.77	0.578539	37.1172	0
	High	fcTGGMSLGAISR	1	2	1	Q9ZNZ7	N-Term(iTRAQ4plex); C2(Carbamidomethyl)	0	0.40209	1		1.57668	1		0.624167	1		0.596131	1		1.13731	1		0	1.281e-07	63.57	2.50539e-06	2	1500.74	0.313804	39.5432	0
	High	eTLSFWVk	2	2	1	Q9ZNZ7	N-Term(iTRAQ4plex); K8(iTRAQ4plex)	0	0.593883	2	42.1851	0.450172	2	2859.62	0.263216	2	8857.61	0.196514	2	1.71179e+06	0.806571	2	58.9535	0	0.0002387	62.14	7.85061e-06	2	1297.74	0.996312	42.1264	0
	High	fcTGGmSLGAISR	1	2	1	Q9ZNZ7	N-Term(iTRAQ4plex); C2(Carbamidomethyl); M6(Oxidation)	0	0.257678	1		0.257037	1		0.0652088	1		0.0581903	1		1.21723	1		0	6.629e-08	58.18	8.13493e-06	2	1516.74	0.443799	32.1895	0
	High	eGLQVLGWR	1	2	1	Q9ZNZ7	N-Term(iTRAQ4plex)	0	0.486401	1		0.0995319	1		0.0476639	1		0.0467446	1		1.10758	1		0	7.677e-05	58.08	1.54041e-05	2	1201.68	0.857244	42.3607	0
	High	vLSTYFDIR	1	2	1	Q9ZNZ7	N-Term(iTRAQ4plex)	0	0.475938	1											1.33465	1		0	0.0001261	56.83	2.25128e-05	2	1257.7	1.34781	45.4263	0
	High	vEPAVAIVQR	2	2	1	Q9ZNZ7	N-Term(iTRAQ4plex)	0	0.50442	1		0.308375	1		0.153145	1		0.143561	1		1.15874	1		0	1.878e-05	55.31	3.04748e-05	2	1225.74	0.820119	30.7788	0
	High	eVPVNVPIVGk	1	2	1	Q9ZNZ7	N-Term(iTRAQ4plex); K11(iTRAQ4plex)	0	0.673661	1		0.667465	1		0.442693	1		0.435166	1		1.10501	1		0	0.0002466	54.9	2.81526e-05	2	1438.89	0.35834	37.8422	0
	High	gATILNEWEk	2	2	1	Q9ZNZ7	N-Term(iTRAQ4plex); K10(iTRAQ4plex)	0	0.804924	2	81.0364	0.131558	2	147727	0.148825	2	302051	0.182237	2	1.05133e+06	0.914344	2	35.5729	0	0.001728	51.53	0.000112843	2	1448.8	1.0652	37.991	0
	High	fAQVTNPAIDPLR	1	2	1	Q9ZNZ7	N-Term(iTRAQ4plex)	0	0.493925	1		1.28856	1		0.626613	1		0.820407	1		0.829639	1		0	1.656e-05	49.37	0.00014567	2	1585.88	0.667054	41.0388	0
	High	sGSQLLVLSDR	1	2	1	Q9ZNZ7	N-Term(iTRAQ4plex)	0	0.590034	1		0.862791	1		0.501205	1		0.448015	1		1.21518	1		0	0.0005123	45.74	0.000354692	2	1318.74	0.0411568	34.5064	0
	High	icHTNNcPVGVASQR	1	2	1	Q9ZNZ7	N-Term(iTRAQ4plex); C2(Carbamidomethyl); C7(Carbamidomethyl)	0	0.722367	1		1.02823	1		0.731279	1		0.832007	1		0.954716	1		0	1.679e-05	39.43	0.000644241	3	1856.9	1.65203	18.625	0
	High	eNEIRPFGNPR	2	2	1	Q9ZNZ7	N-Term(iTRAQ4plex)	0	0.711841	1		0.576272	1		0.403872	1		0.358421	1		1.22397	1		0	1.947e-05	38.12	0.00131815	3	1472.77	0.396698	22.8971	0
	High	kGVEGSLQk	1	2	1	Q9ZNZ7	N-Term(iTRAQ4plex); K1(iTRAQ4plex); K9(iTRAQ4plex)	0	0.520533	1		0.700771	1		0.359135	1		0.385047	1		1.01312	1		0	2.574e-05	35.37	0.00349935	3	1377.84	0.541866	16.5996	1
	High	sLIEAHVEk	1	2	1	Q9ZNZ7	N-Term(iTRAQ4plex); K9(iTRAQ4plex)	0	0.695747	1		0.933882	1		0.6397	1		0.636203	1		1.09219	1		0	0.0003966	33.78	0.00412512	3	1313.77	1.34765	23.4616	0
	High	vAQGAkPGEGGQLPGkk	1	2	1	Q9ZNZ7	N-Term(iTRAQ4plex); K6(iTRAQ4plex); K16(iTRAQ4plex); K17(iTRAQ4plex)	0	0.318888	1		0.060167	1		0.01	1		0.01	1		1.18137	1		0	2.278e-06	33.72	0.00229295	4	2198.31	0.694649	19.1081	1
	High	lVAEAGIGTVASGVAk	1	2	1	Q9ZNZ7	N-Term(iTRAQ4plex); K16(iTRAQ4plex)	0	0.897688	1		1.53624	1		1.35774	1		2.14572	1		0.687323	1		0	0.0007861	33.52	0.004224	3	1731.02	-0.382339	38.8359	0
	High	ekSETAYAVYQQHLSNRPVNVLR	1	2	1	Q9ZNZ7	N-Term(iTRAQ4plex); K2(iTRAQ4plex)	0	0.555597	1		0.618435	1		0.338288	1		0.526585	1		0.697809	1		0	2.099e-06	31.14	0.0114985	5	2990.6	-0.138683	33.336	1
	High	qVIENIFEk	1	2	1	Q9ZNZ7	N-Term(iTRAQ4plex); K9(iTRAQ4plex)	0	1.04781	1		1.84811	1		1.90653	1		2.76511	1		0.748944	1		0	0.0008582	29.85	0.0149578	2	1407.81	1.39733	40.562	0
	High	fLkPVNFk	1	2	1	Q9ZNZ7	N-Term(iTRAQ4plex); K3(iTRAQ4plex); K8(iTRAQ4plex)	0	0.305033	1											1.03021	1		0.001	0.0129	24.77	0.022673	3	1424.9	0.314348	33.7957	0
	High	ySTNTSPR	1	2	1	Q9ZNZ7	N-Term(iTRAQ4plex)	0	0.719451	1		0.469484	1		0.332549	1		0.372794	1		0.968957	1		0.002	0.02225	32.21	0.00390763	2	1069.54	0.69603	14.0779	0
	High	tELLRPR	1	2	1	Q9ZNZ7	N-Term(iTRAQ4plex)	0	0.812479	1											1.08711	1		0.002	0.01846	17.83	0.0667506	3	1028.63	0.237961	18.5155	0
	High	wPLAQPmR	1	2	1	Q9ZNZ7	N-Term(iTRAQ4plex); M7(Oxidation)	0	0.475889	1		1.03754	1		0.486121	1		0.511318	1		1.03269	1		0.007	0.1192	21.88	0.046053	2	1158.62	0.694334	31.3901	0
	High	aPIPVGk	2	2	1	Q9ZNZ7	N-Term(iTRAQ4plex); K7(iTRAQ4plex)	0	0.453177	1		0.281125	1		0.12543	1		0.13786	1		0.988285	1		0.008	0.1277	43.3	4.66627e-05	2	969.634	0.854629	22.0638	0
Q9FGY1	Beta-D-xylosidase 1 OS=Arabidopsis thaliana GN=BXL1 PE=1 SV=1 - [BXL1_ARATH]	702.341	15.76	1	12	12	24	0.968159	19	29.6858	0.41566	16	182.523	0.478817	16	196.78	0.342901	16	267.247	1.31127	19	16.9125	774	83.4705	8.51416
	A3	Sequence	# PSMs	# Proteins	# Protein Groups	Protein Group Accessions	Modifications	ΔCn	114/116	114/116 Count	114/116 Variability [%]	115/114	115/114 Count	115/114 Variability [%]	115/116	115/116 Count	115/116 Variability [%]	115/117	115/117 Count	115/117 Variability [%]	117/116	117/116 Count	117/116 Variability [%]	q-Value	PEP	IonScore	Exp Value	Charge	MH+ [Da]	ΔM [ppm]	RT [min]	# Missed Cleavages
	High	gNQGFGAAEAAAR	4	1	1	Q9FGY1	N-Term(iTRAQ4plex)	0	0.913095	2	0.190949	0.250539	2	56.1622	0.225229	2	55.9282	0.19301	2	51.0958	1.26754	2	4.0075	0	7.748e-09	102.15	3.50484e-10	2	1363.68	0.862136	20.6425	0
	High	nLVNNAAAVPR	2	1	1	Q9FGY1	N-Term(iTRAQ4plex)	0	1.17781	1		0.452228	1		0.524404	1		0.302746	1		1.88151	1		0	4.302e-06	88.27	1.74255e-08	2	1282.74	1.3764	24.2772	0
	High	hLALEAAHQGIVLLk	4	1	1	Q9FGY1	N-Term(iTRAQ4plex); K15(iTRAQ4plex)	0	1.07632	4	79.0741	0.514926	2	274.741	0.694464	2	1029.7	0.497515	2	929.523	1.51622	4	5.13175	0	6.083e-10	78.8	5.00938e-08	2	1901.16	0.824716	40.7868	0
	High	tLHQAGcAGVAck	1	1	1	Q9FGY1	N-Term(iTRAQ4plex); C7(Carbamidomethyl); C12(Carbamidomethyl); K13(iTRAQ4plex)	0	0.570545	1		0.137516	1		0.0772459	1		0.0571667	1		1.46774	1		0	2.483e-10	77.27	1.65937e-07	3	1660.85	0.690737	16.526	0
	High	dRTGLLLPGYQQDLVTR	1	1	1	Q9FGY1	N-Term(iTRAQ4plex)	0	1.96544	1		0.982954	1		1.90207	1		1.4629	1		1.41231	1		0	1.634e-07	76.83	2.47952e-07	3	2089.16	1.47156	39.8311	1
	High	acAYTSPLQGISR	3	1	1	Q9FGY1	N-Term(iTRAQ4plex); C2(Carbamidomethyl)	0	0.882975	3	13.7187	0.308084	3	29.9223	0.293663	3	44.9952	0.224173	3	50.9498	1.42293	3	5.1054	0	2.293e-05	56.4	2.51995e-05	2	1567.8	0.927428	33.765	0
	High	gLQGTAAGNR	2	1	1	Q9FGY1	N-Term(iTRAQ4plex)	0	1.1444	2	2.30283	0.529148	2	51.2483	0.596192	2	48.5309	0.529961	2	48.639	1.22197	2	0.09225	0	1.411e-05	52.06	4.41833e-05	2	1088.59	0.344497	14.4459	0
	High	tGLLLPGYQQDLVTR	2	1	1	Q9FGY1	N-Term(iTRAQ4plex)	0	1.28126	1											2.11039	1		0	7.156e-05	48.95	0.000171286	2	1818.03	1.20487	44.5441	0
	High	dVcTPAHk	1	1	1	Q9FGY1	N-Term(iTRAQ4plex); C3(Carbamidomethyl); K8(iTRAQ4plex)	0	0.930965	1		1.2731	1		1.16689	1		1.24906	1		1.01476	1		0	0.000287	33.15	0.00305029	3	1215.64	1.30307	12.9031	0
	High	scVYEGk	2	1	1	Q9FGY1	N-Term(iTRAQ4plex); C2(Carbamidomethyl); K7(iTRAQ4plex)	0	0.788269	1		0.333979	1		0.259195	1		0.214711	1		1.31127	1		0.001	0.01025	33.28	0.00251393	2	1130.58	0.913087	16.1377	0
	High	aSGNYPGR	1	1	1	Q9FGY1	N-Term(iTRAQ4plex)	0	1.56077	1		1.03977	1		1.59774	1		1.37369	1		1.26338	1		0.002	0.02807	30.55	0.00647571	2	965.493	0.736567	13.5713	0
	High	yAASYVR	1	1	1	Q9FGY1	N-Term(iTRAQ4plex)	0	1.0665	1		1.02177	1		1.07286	1		1.13024	1		1.03108	1		0.004	0.06813	27.31	0.0132833	2	973.523	0.973467	20.3273	0
Q9ZVA4	D-mannose binding lectin protein with Apple-like carbohydrate-binding domain OS=Arabidopsis thaliana GN=F9K20.10 PE=2 SV=1 - [Q9ZVA4_ARATH]	696.79	33.33	1	17	17	39	0.788516	29	24.7926	2.45199	29	13.281	1.81018	31	28.5126	2.54533	31	33.3904	0.817889	33	20.5578	441	49.0201	7.6499
	A3	Sequence	# PSMs	# Proteins	# Protein Groups	Protein Group Accessions	Modifications	ΔCn	114/116	114/116 Count	114/116 Variability [%]	115/114	115/114 Count	115/114 Variability [%]	115/116	115/116 Count	115/116 Variability [%]	115/117	115/117 Count	115/117 Variability [%]	117/116	117/116 Count	117/116 Variability [%]	q-Value	PEP	IonScore	Exp Value	Charge	MH+ [Da]	ΔM [ppm]	RT [min]	# Missed Cleavages
	High	lVWQTNTANk	3	1	1	Q9ZVA4	N-Term(iTRAQ4plex); K10(iTRAQ4plex)	0	0.9144	3	19.9848	2.54588	3	4.55984	2.06818	3	15.3208	2.49445	3	13.7079	0.900602	3	1.58796	0	2.341e-06	77.2	3.04874e-07	2	1462.83	0.711263	29.7213	0
	High	gLLGWDETck	2	1	1	Q9ZVA4	N-Term(iTRAQ4plex); C9(Carbamidomethyl); K10(iTRAQ4plex)	0	1.01439	2	37.3057	1.8378	2	6.09244	1.83542	2	30.699	2.11891	2	44.7832	0.940896	2	12.7945	0	1.019e-05	71.45	7.12563e-07	2	1466.76	0.800375	38.0551	0
	High	lVLYYTTNk	2	1	1	Q9ZVA4	N-Term(iTRAQ4plex); K9(iTRAQ4plex)	0	1.10169	1		2.11465	1		2.29366	1		3.50814	1		0.710185	1		0	6.941e-05	66.94	2.17475e-06	2	1402.82	1.55183	37.0934	0
	High	tGDSSLVAYVk	3	1	1	Q9ZVA4	N-Term(iTRAQ4plex); K11(iTRAQ4plex)	0	0.964071	2	48.8207	2.01287	2	36.8518	1.91054	2	10.5804	2.36579	2	21.9236	0.877203	2	11.1502	0	1.555e-05	66.7	2.28762e-06	2	1427.8	-0.298409	32.7104	0
	High	iEGADSFmTk	1	1	1	Q9ZVA4	N-Term(iTRAQ4plex); M8(Oxidation); K10(iTRAQ4plex)	0	0.770485	1		1.94989	1		1.47913	1		1.91258	1		0.840052	1		0	0.0001046	58.76	9.64579e-06	2	1402.71	0.436393	25.3162	0
	High	sPSLAScDPk	3	1	1	Q9ZVA4	N-Term(iTRAQ4plex); C7(Carbamidomethyl); K10(iTRAQ4plex)	0	0.67167	3	29.4916	2.7007	3	20.9539	1.56334	3	13.1411	2.48835	3	13.2953	0.713013	3	6.50598	0	0.005644	51.34	6.05974e-05	2	1349.7	0.145265	19.9322	0
	High	tPkPIAYFEYEFFTk	5	1	1	Q9ZVA4	N-Term(iTRAQ4plex); K3(iTRAQ4plex); K15(iTRAQ4plex)	0	0.783795	2	0.890387	2.69827	2	29.7362	1.81018	3	9.26287	2.91577	3	25.0028	0.692062	4	29.4509	0	1.335e-06	48.42	0.000206468	3	2313.26	0.97047	55.2273	0
	High	gFVPFSDNFR	5	1	1	Q9ZVA4	N-Term(iTRAQ4plex)	0	0.77622	3	9.99492	2.42728	3	0.75877	2.02494	4	14.0085	2.91255	4	8.39826	0.727407	4	4.46079	0	0.0008163	45.65	0.000170169	3	1329.67	0.426099	43.5904	0
	High	iPEHcLGFGLck	1	1	1	Q9ZVA4	N-Term(iTRAQ4plex); C5(Carbamidomethyl); C11(Carbamidomethyl); K12(iTRAQ4plex)	0	0.398051	1		3.65943	1		1.43412	1		3.05261	1		0.510307	1		0	3.758e-06	44.09	0.000397741	3	1718.9	0.45927	36.0458	0
	High	kLVLYYTTNk	1	1	1	Q9ZVA4	N-Term(iTRAQ4plex); K1(iTRAQ4plex); K10(iTRAQ4plex)	0	0.647903	1		2.45199	1		1.56409	1		1.90928	1		0.889833	1		0	8.543e-05	35.04	0.00225597	3	1675.02	0.993241	31.1165	1
	High	gQcNAcPSDk	3	1	1	Q9ZVA4	N-Term(iTRAQ4plex); C3(Carbamidomethyl); C6(Carbamidomethyl); K10(iTRAQ4plex)	0	0.778299	2	21.2116	2.36692	2	0.337774	1.81369	2	20.8627	2.17484	2	23.1997	0.989796	3	31.1127	0	0.004353	25.11	0.00616638	2	1424.65	1.61166	10.7787	0
	High	cWLGYELk	4	1	1	Q9ZVA4	N-Term(iTRAQ4plex); C1(Carbamidomethyl); K8(iTRAQ4plex)	0	0.626258	3	25.5167	2.66209	3	0.589936	1.51877	3	13.6678	1.97795	3	3.64389	0.834055	3	9.98667	0	0.006265	22.91	0.0516799	3	1356.72	0.318567	41.2652	0
	High	kGQcNAcPSDk	2	1	1	Q9ZVA4	N-Term(iTRAQ4plex); K1(iTRAQ4plex); C4(Carbamidomethyl); C7(Carbamidomethyl); K11(iTRAQ4plex)	0	0.359118	1		2.82359	1		0.998324	1		1.34809	1		0.8044	1		0	0.003534	14.92	0.196485	3	1696.85	1.30244	9.39742	1
	High	wVWEANR	1	1	1	Q9ZVA4	N-Term(iTRAQ4plex)	0	0.880233	1		2.24277	1		1.94364	1		2.54533	1		0.829448	1		0.001	0.008805	50.67	5.09938e-05	2	1104.57	0.434821	35.992	0
	High	cLGFFYNR	1	1	1	Q9ZVA4	N-Term(iTRAQ4plex); C1(Carbamidomethyl)	0	0.633007	1		2.5187	1		1.5697	1		1.84113	1		0.926087	1		0.001	0.01556	38.03	0.000566634	2	1220.6	-0.63362	39.2598	0
	High	vQESTLR	1	1	1	Q9ZVA4	N-Term(iTRAQ4plex)	0	1.1515	1		2.27954	1		2.58431	1		3.71235	1		0.756161	1		0.004	0.06492	35.98	0.00305341	2	976.555	0.463742	16.5194	0
	High	lESDGNIR	1	1	1	Q9ZVA4	N-Term(iTRAQ4plex)	0	1.20587	1		3.35748	1		3.9861	1		3.07117	1		1.40982	1		0.004	0.07145	29.1	0.0054747	2	1047.55	-0.274096	19.4874	0
Q9ZVS4	Aspartyl protease-like protein OS=Arabidopsis thaliana GN=F15K9.17 PE=2 SV=1 - [Q9ZVS4_ARATH]	685.631	23.79	1	6	10	27	0.686695	13	11.6559	3.93856	13	11.7179	2.79567	13	14.4813	4.49814	13	7.38448	0.650422	13	23.6637	433	45.6884	8.66064
	A3	Sequence	# PSMs	# Proteins	# Protein Groups	Protein Group Accessions	Modifications	ΔCn	114/116	114/116 Count	114/116 Variability [%]	115/114	115/114 Count	115/114 Variability [%]	115/116	115/116 Count	115/116 Variability [%]	115/117	115/117 Count	115/117 Variability [%]	117/116	117/116 Count	117/116 Variability [%]	q-Value	PEP	IonScore	Exp Value	Charge	MH+ [Da]	ΔM [ppm]	RT [min]	# Missed Cleavages
	High	tVPINPTLLk	3	1	1	Q9ZVS4	N-Term(iTRAQ4plex); K10(iTRAQ4plex)	0	0.806269	2	10.2615	3.94007	2	5.46503	3.12764	2	4.77642	4.57014	2	1.23536	0.743371	2	3.53949	0	7.361e-05	76.04	1.00799e-07	2	1383.88	-0.266104	38.2117	0
	High	gYVSSTYQSPR	2	1	1	Q9ZVS4	N-Term(iTRAQ4plex)	0	0.6713	2	3.36271	4.3752	2	6.26435	2.89166	2	2.89706	5.76234	2	5.62889	0.545089	2	2.72849	0	2.397e-06	72.03	2.78843e-07	2	1388.69	0.351793	21.2758	0
	High	fGFSSTLLGR	3	2	2	Q9ZVS4;Q9ZVS5	N-Term(iTRAQ4plex)	0																0	4.432e-06	69.06	1.13611e-06	2	1228.68	0.717723	44.4909	0
	High	tPLVPASVVFDLGGR	3	2	2	Q9ZVS4;Q9ZVS5	N-Term(iTRAQ4plex)	0																0	0.0001081	53.77	4.76426e-05	2	1671.95	-0.133207	52.9486	0
	High	lGYAVPEIELVLHSk	4	1	1	Q9ZVS4	N-Term(iTRAQ4plex); K15(iTRAQ4plex)	0	0.624945	3	2.35379	3.77609	3	5.43609	2.32336	3	22.7868	4.59857	3	4.10226	0.548797	3	12.8661	0	4.838e-07	51.45	7.41208e-05	3	1956.14	0.793333	52.312	0
	High	fAVcLTSGk	3	1	1	Q9ZVS4	N-Term(iTRAQ4plex); C4(Carbamidomethyl); K9(iTRAQ4plex)	0	0.712617	3	1.60077	4.09119	3	27.2987	2.87038	3	15.2709	4.327	3	4.11955	0.693146	3	9.45317	0	0.007131	44.58	0.000461547	2	1270.71	0.60268	33.0611	0
	High	vASVkPFGAcFSTk	1	2	2	Q9ZVS4;Q9ZVS5	N-Term(iTRAQ4plex); K5(iTRAQ4plex); C10(Carbamidomethyl); K14(iTRAQ4plex)	0																0	0.0001873	43.23	0.000622689	3	1931.08	0.506259	33.4731	0
	High	kFAVcLTSGk	2	1	1	Q9ZVS4	N-Term(iTRAQ4plex); K1(iTRAQ4plex); C5(Carbamidomethyl); K10(iTRAQ4plex)	0	0.654208	1		3.93856	1		2.5368	1		3.09103	1		0.891459	1		0	0.0001704	40.98	0.000845874	3	1542.9	-0.390112	27.6929	1
	High	gTVGMAGmGR	2	1	1	Q9ZVS4	N-Term(iTRAQ4plex); M8(Oxidation)	0	0.732875	2	16.4179	2.5429	2	21.4547	1.83481	2	4.90789	3.1456	2	11.4587	0.633587	2	6.52338	0	0.0002201	33.67	0.00156781	2	1096.54	0.0173646	15.3201	0
	High	aLLLPVTk	4	2	2	Q9ZVS4;Q9ZVS5	N-Term(iTRAQ4plex); K8(iTRAQ4plex)	0																0.001	0.01098	55.33	7.47378e-06	2	1142.77	-0.16395	37.8744	0
Q9SVG4-2	Isoform 2 of Reticuline oxidase-like protein OS=Arabidopsis thaliana GN=At4g20830 - [RETOL_ARATH]	673.997	33.15	2	17	19	38	1.17248	26	22.1453	0.264979	22	134.583	0.298226	22	167.723	0.344902	22	170	0.872374	27	14.4109	540	60.2491	9.53955
	A3	Sequence	# PSMs	# Proteins	# Protein Groups	Protein Group Accessions	Modifications	ΔCn	114/116	114/116 Count	114/116 Variability [%]	115/114	115/114 Count	115/114 Variability [%]	115/116	115/116 Count	115/116 Variability [%]	115/117	115/117 Count	115/117 Variability [%]	117/116	117/116 Count	117/116 Variability [%]	q-Value	PEP	IonScore	Exp Value	Charge	MH+ [Da]	ΔM [ppm]	RT [min]	# Missed Cleavages
	High	iGLVFNPYGGk	3	3	2	Q9SVG4-2;Q9SVG3	N-Term(iTRAQ4plex); K11(iTRAQ4plex)	0																0	1.129e-06	68.45	2.18621e-06	2	1452.85	2.37821	43.2971	0
	High	aSVVALFLGR	4	2	1	Q9SVG4-2	N-Term(iTRAQ4plex)	0	1.20881	2	1.1855	0.206522	1		0.24776	1		0.267393	1		0.933666	2	11.1665	0	6.534e-05	65.42	3.02867e-06	2	1176.72	1.91084	51.832	0
	High	kFGLSVDYVEDAk	2	2	1	Q9SVG4-2	N-Term(iTRAQ4plex); K1(iTRAQ4plex); K13(iTRAQ4plex)	0	1.30512	2	22.5143	0.455217	2	82.0402	0.584927	2	119.101	0.783927	2	116.155	0.810484	2	1.55969	0	2.071e-07	62.44	6.75645e-06	3	1903.06	2.50414	36.8797	1
	High	aDEVVALLSk	1	2	1	Q9SVG4-2	N-Term(iTRAQ4plex); K10(iTRAQ4plex)	0	1.21501	1		0.239585	1		0.286597	1		0.307583	1		1.01211	1		0	0.0005956	62.03	8.3653e-06	2	1332.8	1.31211	44.3423	0
	High	nLDTSSFGk	2	2	1	Q9SVG4-2	N-Term(iTRAQ4plex); K9(iTRAQ4plex)	0	0.993887	1		0.16743	1		0.163833	1		0.197112	1		0.902834	1		0	4.77e-05	61.5	6.05294e-06	2	1256.67	1.56665	24.5525	0
	High	vLYSFMTGFVSk	2	2	1	Q9SVG4-2	N-Term(iTRAQ4plex); K12(iTRAQ4plex)	0	1.34038	2	4.19509	0.520046	1		0.667146	1		0.675721	1		0.928964	2	21.5365	0	3.848e-07	58.26	2.14962e-05	2	1666.91	1.87485	55.6648	0
	High	sESHVSAAVTcSk	2	2	1	Q9SVG4-2	N-Term(iTRAQ4plex); C11(Carbamidomethyl); K13(iTRAQ4plex)	0	1.21175	1		0.532118	1		0.634825	1		0.941286	1		0.732573	1		0	1.07e-07	55.17	3.02568e-05	3	1650.84	1.69488	15.8601	0
	High	iQYSVNWk	2	2	1	Q9SVG4-2	N-Term(iTRAQ4plex); K8(iTRAQ4plex)	0	1.06046	2	16.6805	0.479956	2	664.207	0.501105	2	482.594	0.5959	2	425.772	0.913427	2	6.82563	0	0.0007707	54.69	4.72079e-05	2	1325.75	1.59982	35.5583	0
	High	dVDIGVNDHGANSYk	1	2	1	Q9SVG4-2	N-Term(iTRAQ4plex); K15(iTRAQ4plex)	0	0.982274	1		0.803127	1		0.776694	1		0.987642	1		0.854218	1		0	3.968e-07	50.13	7.37588e-05	3	1891.94	1.83866	25.1303	0
	High	lVPVPSVVTVFR	7	2	1	Q9SVG4-2	N-Term(iTRAQ4plex)	0	1.12988	6	14.2785	0.157148	4	133.136	0.213122	4	211.433	0.218592	4	136.869	0.885784	7	24.3096	0	0.000166	49.91	7.29972e-05	3	1456.9	1.01797	51.8679	0
	High	eFPELGLk	1	2	1	Q9SVG4-2	N-Term(iTRAQ4plex); K8(iTRAQ4plex)	0	1.13081	1		0.395214	1		0.440001	1		0.603485	1		0.791965	1		0	0.001459	45.33	0.000467477	2	1220.71	0.600752	38.7785	0
	High	mLIQPVTR	2	3	2	Q9SVG4-2;Q9SVG3	N-Term(iTRAQ4plex)	0																0	0.002187	43.2	0.000497775	2	1101.66	1.47478	30.9719	0
	High	kSDYVATAIPk	1	2	1	Q9SVG4-2	N-Term(iTRAQ4plex); K1(iTRAQ4plex); K11(iTRAQ4plex)	0	1.78481	1		1.07488	1		1.88879	1		3.00263	1		0.683283	1		0	1.02e-05	43	0.00046861	3	1624.97	2.11805	24.8228	1
	High	vkLVPVPSVVTVFR	1	2	1	Q9SVG4-2	N-Term(iTRAQ4plex); K2(iTRAQ4plex)	0	1.81399	1		0.719457	1		1.28491	1		1.12126	1		1.24476	1		0	0.004724	32.28	0.00115355	3	1828.17	1.92359	48.0467	1
	High	eFPELGLkk	1	2	1	Q9SVG4-2	N-Term(iTRAQ4plex); K8(iTRAQ4plex); K9(iTRAQ4plex)	0	0.907227	1		0.146818	1		0.131138	1		0.139081	1		1.02418	1		0	0.00187	29.98	0.0109503	3	1492.91	0.167873	33.0678	1
	High	mAEVAVNAkPFPHR	1	2	1	Q9SVG4-2	N-Term(iTRAQ4plex); M1(Oxidation); K9(iTRAQ4plex)	0	0.722235	1		0.298098	1		0.211968	1		0.26176	1		0.879602	1		0	0.0004621	18.77	0.197782	4	1871.02	0.700532	23.6166	0
	High	kGIESLFk	1	2	1	Q9SVG4-2	N-Term(iTRAQ4plex); K1(iTRAQ4plex); K8(iTRAQ4plex)	0	1.33934	1		0.196416	1		0.259001	1		0.349199	1		0.805651	1		0.001	0.01514	25.07	0.0231823	3	1353.85	0.828112	33.1393	1
	High	gYLNQAk	1	2	1	Q9SVG4-2	N-Term(iTRAQ4plex); K7(iTRAQ4plex)	0	0.910963	1		0.180629	1		0.162002	1		0.229989	1		0.765125	1		0.002	0.01764	44.34	0.000415986	2	1081.63	2.37922	18.0985	0
	High	tLNFLLk	1	2	1	Q9SVG4-2	N-Term(iTRAQ4plex); K7(iTRAQ4plex)	0	0.94307	1		0.131059	1		0.121687	1		0.123914	1		1.0667	1		0.003	0.03109	43.61	0.000470353	2	1136.73	1.84292	42.3772	0
	High	mLIQPVTR	2	3	2	Q9SVG4-2;Q9SVG3	N-Term(iTRAQ4plex); M1(Oxidation)	0																0.004	0.08109	19.95	0.0996406	2	1117.65	-0.112944	23.0397	0
P25856	Glyceraldehyde-3-phosphate dehydrogenase GAPA1, chloroplastic OS=Arabidopsis thaliana GN=GAPA1 PE=1 SV=3 - [G3PA1_ARATH]	670.136	24.24	4	9	11	21	2.48289	13	12.1648	0.516346	12	56.719	1.17733	12	38.1752	0.506057	12	101.082	3.44807	13	20.959	396	42.463	7.75244
	A3	Sequence	# PSMs	# Proteins	# Protein Groups	Protein Group Accessions	Modifications	ΔCn	114/116	114/116 Count	114/116 Variability [%]	115/114	115/114 Count	115/114 Variability [%]	115/116	115/116 Count	115/116 Variability [%]	115/117	115/117 Count	115/117 Variability [%]	117/116	117/116 Count	117/116 Variability [%]	q-Value	PEP	IonScore	Exp Value	Charge	MH+ [Da]	ΔM [ppm]	RT [min]	# Missed Cleavages
	High	aAALNIVPTSTGAAk	4	5	2	P25856;P25857	N-Term(iTRAQ4plex); K15(iTRAQ4plex)	0																0	1.644e-08	111.61	7.00593e-11	2	1672.99	1.69786	33.3362	0
	High	tFAEEVNAAFR	2	4	1	P25856	N-Term(iTRAQ4plex)	0	2.66829	2	10.7073	0.463185	2	77.0211	1.2168	2	62.6862	0.318154	2	99.0419	4.15433	2	25.5092	0	1.02e-06	71.08	7.17444e-07	2	1398.72	1.28923	43.5278	0
	High	kTFAEEVNAAFR	2	4	1	P25856	N-Term(iTRAQ4plex); K1(iTRAQ4plex)	0	2.36455	2	8.68301	0.328804	2	16.8255	0.765454	2	25.7889	0.233334	2	15.6765	3.56336	2	9.81698	0	6.358e-07	70.86	1.04595e-06	2	1670.91	2.0951	38.8201	1
	High	aVALVLPNLk	3	4	1	P25856	N-Term(iTRAQ4plex); K10(iTRAQ4plex)	0	2.19672	2	23.6723	0.322146	1		0.595195	1		0.179678	1		3.52233	2	3.15978	0	5.957e-05	64.96	3.18398e-07	2	1325.88	1.82234	44.9959	0
	High	vIITAPGk	1	4	1	P25856	N-Term(iTRAQ4plex); K8(iTRAQ4plex)	0	2.28799	1		0.663211	1		1.49396	1		0.465898	1		3.4831	1		0	0.00171	56.16	5.44732e-06	2	1086.71	1.60456	25.9496	0
	High	iIQVVSNR	2	1	1	P25856	N-Term(iTRAQ4plex)	0	2.70025	2	7.32775	0.628236	2	24.7769	1.67017	2	17.2165	0.854418	2	35.0712	2.12328	2	54.6855	0	0.003327	39.16	0.000964644	2	1072.66	0.273468	26.7158	0
	High	kVIITAPGk	1	4	1	P25856	N-Term(iTRAQ4plex); K1(iTRAQ4plex); K9(iTRAQ4plex)	0	2.45628	1		0.455582	1		1.10173	1		0.676674	1		1.76854	1		0	0.000291	38.87	0.000207549	3	1358.91	0.770727	22.1389	1
	High	gTMTTTHSYTGDQR	2	5	2	P25856;P25857	N-Term(iTRAQ4plex)	0																0	0.0001074	35.75	0.000691789	3	1699.79	1.52792	14.7626	0
	High	vVDLADIVANNWk	1	4	1	P25856	N-Term(iTRAQ4plex); K13(iTRAQ4plex)	0	2.55405	1		0.500334	1		1.25812	1		0.318589	1		4.28954	1		0	0.0003107	29.38	0.0154563	3	1744.99	1.6201	54.2745	0
	High	nPSLLPWk	1	1	1	P25856	N-Term(iTRAQ4plex); K8(iTRAQ4plex)	0	1.94026	1		0.757154	1		1.44637	1		0.549677	1		2.85818	1		0.001	0.008273	55.56	2.33496e-05	2	1242.75	1.68863	39.5901	0
	High	gTmTTTHSYTGDQR	1	5	2	P25856;P25857	N-Term(iTRAQ4plex); M3(Oxidation)	0																0.002	0.02822	31.91	0.00128834	3	1715.78	1.45365	11.1267	0
	High	hIEAGAk	1	1	1	P25856	N-Term(iTRAQ4plex); K7(iTRAQ4plex)	0	1.15104	1		0.962272	1		1.09049	1		1.1781	1		1.00544	1		0.002	0.01951	20.02	0.0437978	3	1013.6	-0.710344	12.4045	0
P25857	Glyceraldehyde-3-phosphate dehydrogenase GAPB, chloroplastic OS=Arabidopsis thaliana GN=GAPB PE=1 SV=2 - [G3PB_ARATH]	654.992	20.13	1	8	10	21	3.39179	10	28.0071	0.700433	10	38.9596	1.78297	10	19.9294	0.590216	10	50.6714	3.77321	11	36.6733	447	47.6296	6.80029
	A3	Sequence	# PSMs	# Proteins	# Protein Groups	Protein Group Accessions	Modifications	ΔCn	114/116	114/116 Count	114/116 Variability [%]	115/114	115/114 Count	115/114 Variability [%]	115/116	115/116 Count	115/116 Variability [%]	115/117	115/117 Count	115/117 Variability [%]	117/116	117/116 Count	117/116 Variability [%]	q-Value	PEP	IonScore	Exp Value	Charge	MH+ [Da]	ΔM [ppm]	RT [min]	# Missed Cleavages
	High	aAALNIVPTSTGAAk	4	5	2	P25856;P25857	N-Term(iTRAQ4plex); K15(iTRAQ4plex)	0																0	1.644e-08	111.61	7.00593e-11	2	1672.99	1.69786	33.3362	0
	High	vVDLAHLVASk	4	1	1	P25857	N-Term(iTRAQ4plex); K11(iTRAQ4plex)	0	3.39179	2	3.00246	0.529202	2	6.784	1.76719	2	9.80141	0.421385	2	21.8535	4.55536	2	11.8625	0	2.166e-07	93.94	2.80534e-09	2	1439.89	2.39224	41.0667	0
	High	aVSLVLPQLk	3	1	1	P25857	N-Term(iTRAQ4plex); K10(iTRAQ4plex)	0	3.69263	1		0.48861	1		1.77636	1		0.323542	1		2.43618	2	219.608	0	3.074e-06	71.03	1.26218e-07	2	1355.89	1.46622	44.8722	0
	High	kGLTAEDVNEAFR	1	1	1	P25857	N-Term(iTRAQ4plex); K1(iTRAQ4plex)	0	2.56842	1		0.687018	1		1.73727	1		0.635521	1		2.96931	1		0	8.234e-07	65.6	3.62181e-06	3	1737.94	0.863472	30.4357	1
	High	vLDEEFGIVk	1	1	1	P25857	N-Term(iTRAQ4plex); K10(iTRAQ4plex)	0	4.30679	1		0.798524	1		3.3859	1		0.807794	1		4.55294	1		0	5.574e-05	63.52	6.04699e-06	2	1436.83	1.40451	42.1288	0
	High	gLTAEDVNEAFRk	1	1	1	P25857	N-Term(iTRAQ4plex); K13(iTRAQ4plex)	0	3.86987	1		0.38645	1		1.47239	1		0.423867	1		3.77321	1		0	3.283e-07	52.12	7.91753e-05	3	1737.94	-0.400823	32.6027	1
	High	hIQAGASk	1	1	1	P25857	N-Term(iTRAQ4plex); K8(iTRAQ4plex)	0	0.515956	1		1.00827	1		0.51218	1		0.755696	1		0.736196	1		0	0.002851	36.43	0.00243435	3	1099.64	-1.13187	11.7729	0
	High	gTMTTTHSYTGDQR	2	5	2	P25856;P25857	N-Term(iTRAQ4plex)	0																0	0.0001074	35.75	0.000691789	3	1699.79	1.52792	14.7626	0
	High	kGLTAEDVNEAFRk	1	1	1	P25857	N-Term(iTRAQ4plex); K1(iTRAQ4plex); K14(iTRAQ4plex)	0	2.5454	1		0.714111	1		1.7896	1		0.548141	1		3.54635	1		0	0.0008993	13.59	0.627844	4	2010.13	0.0357639	29.1964	2
	High	gTmTTTHSYTGDQR	1	5	2	P25856;P25857	N-Term(iTRAQ4plex); M3(Oxidation)	0																0.002	0.02822	31.91	0.00128834	3	1715.78	1.45365	11.1267	0
	High	vIITAPAk	2	1	1	P25857	N-Term(iTRAQ4plex); K8(iTRAQ4plex)	0	3.66496	2	31.2102	0.855422	2	10.7926	3.08662	2	43.0676	1.02663	2	14.7216	3.26578	2	27.0843	0.004	0.06345	53.44	8.60505e-06	2	1100.73	1.22872	25.9654	0
Q94F20	At5g25460 OS=Arabidopsis thaliana GN=AT5G25460 PE=2 SV=1 - [Q94F20_ARATH]	639.925	33.6	1	10	15	37	0.836712	14	39.8945	1.80994	14	19.2979	1.37684	14	16.155	4.63864	14	39.9276	0.378865	14	32.2556	369	39.9525	7.35693
	A3	Sequence	# PSMs	# Proteins	# Protein Groups	Protein Group Accessions	Modifications	ΔCn	114/116	114/116 Count	114/116 Variability [%]	115/114	115/114 Count	115/114 Variability [%]	115/116	115/116 Count	115/116 Variability [%]	115/117	115/117 Count	115/117 Variability [%]	117/116	117/116 Count	117/116 Variability [%]	q-Value	PEP	IonScore	Exp Value	Charge	MH+ [Da]	ΔM [ppm]	RT [min]	# Missed Cleavages
	High	gSmVVEAFAGk	3	1	1	Q94F20	N-Term(iTRAQ4plex); M3(Oxidation); K11(iTRAQ4plex)	0	0.692838	2	55.6944	1.53249	2	5.46409	1.04535	2	49.1516	2.39289	2	3.76653	0.474523	2	44.7827	0	1.766e-07	88.01	1.46265e-08	2	1399.75	1.2316	30.7914	0
	High	qGDMLLVVPAGk	4	2	2	Q94F20;Q9LYE7	N-Term(iTRAQ4plex); K12(iTRAQ4plex)	0																0	1.37e-07	81.05	8.71612e-08	2	1515.88	0.810292	38.8298	0
	High	yVDVEHFSVPQGR	2	2	2	Q94F20;Q9LYE7	N-Term(iTRAQ4plex)	0																0	1.174e-06	65.64	2.2787e-06	2	1676.85	1.32923	35.1083	0
	High	qGDmLLVVPAGk	3	2	2	Q94F20;Q9LYE7	N-Term(iTRAQ4plex); M4(Oxidation); K12(iTRAQ4plex)	0																0	4.406e-07	59.25	1.5094e-05	2	1531.88	0.455697	33.3978	0
	High	gmYYSLTFSAAR	4	2	2	Q94F20;Q9LYE7	N-Term(iTRAQ4plex); M2(Oxidation)	0																0	0.0002268	55.01	1.65638e-05	2	1526.74	1.24536	37.4412	0
	High	eSAIAQVVR	2	1	1	Q94F20	N-Term(iTRAQ4plex)	0	1.02697	2	23.6451	1.14508	2	76.3741	1.15778	2	46.7538	3.05456	2	65.7168	0.411714	2	15.5447	0	0.005727	49.45	0.000117474	2	1116.65	1.3811	26.9047	0
	High	aIELVAGk	2	1	1	Q94F20	N-Term(iTRAQ4plex); K8(iTRAQ4plex)	0	0.836712	2	3.68189	1.67138	2	7.30702	1.37684	2	3.61784	4.79564	2	36.7559	0.311857	2	32.8166	0	0.001623	46.08	0.000223177	2	1088.69	-1.22166	29.8925	0
	High	aIELVAGkESAIAQVVR	1	1	1	Q94F20	N-Term(iTRAQ4plex); K8(iTRAQ4plex)	0	1.3032	1		2.00658	1		2.57455	1		6.51458	1		0.429273	1		0	2.489e-05	44.47	0.000175064	3	2042.22	1.49398	45.6129	1
	High	sLYPPRPTNk	4	1	1	Q94F20	N-Term(iTRAQ4plex); K10(iTRAQ4plex)	0	0.630167	2	3.73858	2.09431	2	2.49823	1.29936	2	1.23948	4.86516	2	5.04605	0.290102	2	6.28848	0	0.001536	44.43	0.000463344	2	1460.85	1.39574	20.0653	0
	High	lGNEASIk	4	2	2	Q94F20;Q9LYE7	N-Term(iTRAQ4plex); K8(iTRAQ4plex)	0																0	0.002771	41.64	0.000918554	2	1119.66	-0.150902	20.787	0
	High	gSMVVEAFAGk	2	1	1	Q94F20	N-Term(iTRAQ4plex); K11(iTRAQ4plex)	0	0.768052	2	155.041	7.17519	2	177.386	5.42572	2	1402.65	11.1555	2	118.596	0.52831	2	232.292	0	4.793e-05	40	0.00101	3	1383.76	0.75919	36.8254	0
	High	lAIPNWEVTGFVEYIk	1	1	1	Q94F20	N-Term(iTRAQ4plex); K16(iTRAQ4plex)	0																0	1.584e-05	35.65	0.00422019	3	2167.21	0.863573	59.3097	0
	High	rAIELVAGk	1	1	1	Q94F20	N-Term(iTRAQ4plex); K9(iTRAQ4plex)	0	1.08531	1		1.81104	1		1.93514	1		4.5432	1		0.462667	1		0	0.004466	28.42	0.0112226	3	1244.79	0.698155	23.737	1
	High	gSmVVEAFAGkDTLkVPYESk	1	1	1	Q94F20	N-Term(iTRAQ4plex); M3(Oxidation); K11(iTRAQ4plex); K15(iTRAQ4plex); K21(iTRAQ4plex)	0	0.728446	1		1.75471	1		1.25845	1		2.34157	1		0.583777	1		0	0.003143	18	0.167206	4	2848.56	0.118626	38.312	2
	High	dTLkVPYESk	1	1	1	Q94F20	N-Term(iTRAQ4plex); K4(iTRAQ4plex); K10(iTRAQ4plex)	0																0.001	0.008335	11.61	0.842093	3	1611.94	2.03634	24.9849	1
	High	gTEILNk	1	1	1	Q94F20	N-Term(iTRAQ4plex); K7(iTRAQ4plex)	0	0.753554	1		1.91224	1		1.4187	1		4.71679	1		0.326709	1		0.006	0.1077	48.85	0.000188308	2	1062.64	0.51672	20.5329	0
	High	fVAVSTR	1	2	2	Q94F20;Q9LYE7	N-Term(iTRAQ4plex)	0																0.009	0.14	31.22	0.0109488	2	923.544	1.34787	22.2844	0
F4I7X1	SKU5 similar 6 OS=Arabidopsis thaliana GN=SKS6 PE=2 SV=1 - [F4I7X1_ARATH]	634.411	19.74	1	5	10	21	1.05615	6	35.3393	0.523091	6	51.915	0.582753	6	80.4887	0.541389	6	101.226	1.07604	7	18.5307	542	60.5399	9.45166
	A3	Sequence	# PSMs	# Proteins	# Protein Groups	Protein Group Accessions	Modifications	ΔCn	114/116	114/116 Count	114/116 Variability [%]	115/114	115/114 Count	115/114 Variability [%]	115/116	115/116 Count	115/116 Variability [%]	115/117	115/117 Count	115/117 Variability [%]	117/116	117/116 Count	117/116 Variability [%]	q-Value	PEP	IonScore	Exp Value	Charge	MH+ [Da]	ΔM [ppm]	RT [min]	# Missed Cleavages
	High	iSNVGLQDSLNFR	4	2	2	F4I7X1;Q9SGR6	N-Term(iTRAQ4plex)	0																0	3.12e-08	82.97	6.98956e-08	2	1606.87	1.51728	42.392	0
	High	aAGGFGGIR	1	2	2	F4I7X1;Q9SGR6	N-Term(iTRAQ4plex)	0																0	0.0002495	74.37	4.02154e-07	2	949.535	1.78152	21.7045	0
	High	dQIGSFYYFPSLAFHk	3	2	2	F4I7X1;O65449	N-Term(iTRAQ4plex); K16(iTRAQ4plex)	0																0	1.355e-09	69.6	1.29384e-06	3	2208.14	0.625163	52.1656	0
	High	kLPSPDGILINGR	1	1	1	F4I7X1	N-Term(iTRAQ4plex); K1(iTRAQ4plex)	0													1.23883	1		0	2.547e-07	66.42	2.15492e-06	3	1668.01	1.32123	35.0277	1
	High	dYYVVVSSR	2	2	2	F4I7X1;Q9SGR6	N-Term(iTRAQ4plex)	0																0	0.0001835	59.98	6.27885e-06	2	1231.64	0.523324	29.7946	0
	High	qYLGQQLYLR	3	2	2	F4I7X1;Q9SGR6	N-Term(iTRAQ4plex)	0																0	1.52e-06	49.11	0.000155885	3	1425.8	0.669101	37.2257	0
	High	fTDkIITTTGVLR	1	1	1	F4I7X1	N-Term(iTRAQ4plex); K4(iTRAQ4plex)	0	1.15982	1		0.356267	1		0.406817	1		0.297379	1		1.48596	1		0	1.145e-05	41.3	0.000782082	3	1753.05	1.03906	40.1447	1
	High	vFTSSTSLRDEYPIPk	2	1	1	F4I7X1	N-Term(iTRAQ4plex); K16(iTRAQ4plex)	0	0.810736	2	25.7359	0.808758	2	139.285	0.645552	2	92.3351	0.969668	2	301.334	0.723146	2	84.6151	0	4.816e-06	26.15	0.0306966	3	2128.16	1.33333	37.1962	1
	High	sTVQVYPk	2	1	1	F4I7X1	N-Term(iTRAQ4plex); K8(iTRAQ4plex)	0	0.783119	1		0.360314	1		0.277806	1		0.317437	1		0.950611	1		0.001	0.009815	43.99	0.000644425	2	1209.71	1.53031	20.445	0
	High	iITTTGVLR	2	1	1	F4I7X1	N-Term(iTRAQ4plex)	0	1.3376	2	10.7927	0.688975	2	1.59458	0.907328	2	12.4033	0.923569	2	13.6526	1.06712	2	1.23371	0.001	0.008445	37.44	0.00221771	2	1117.71	1.47353	33.5904	0
Q9LR30-2	Isoform 2 of Glutamate--glyoxylate aminotransferase 1 OS=Arabidopsis thaliana GN=GGAT1 - [GGT1_ARATH]	631.009	38.1	2	17	17	34	0.928679	31	22.9069	0.603229	28	124.266	0.555088	28	139.725	0.6194	27	175.658	0.950687	31	13.2258	441	48.5189	8.30908
	A3	Sequence	# PSMs	# Proteins	# Protein Groups	Protein Group Accessions	Modifications	ΔCn	114/116	114/116 Count	114/116 Variability [%]	115/114	115/114 Count	115/114 Variability [%]	115/116	115/116 Count	115/116 Variability [%]	115/117	115/117 Count	115/117 Variability [%]	117/116	117/116 Count	117/116 Variability [%]	q-Value	PEP	IonScore	Exp Value	Charge	MH+ [Da]	ΔM [ppm]	RT [min]	# Missed Cleavages
	High	lPTGALQAAk	4	2	1	Q9LR30-2	N-Term(iTRAQ4plex); K10(iTRAQ4plex)	0	0.89144	4	13.6146	0.863211	4	104.091	0.823946	4	83.228	1.21589	4	173.551	0.743696	4	48.5411	0	5.414e-05	71.42	4.50692e-07	2	1257.78	0.749202	31.433	0
	High	gVMQILNcVIR	5	2	1	Q9LR30-2	N-Term(iTRAQ4plex); C8(Carbamidomethyl)	0	0.692338	3	6.33827	0.257501	2	783.02	0.216155	2	1799.4	0.176871	2	553.084	0.938434	3	3.24473	0	5.17e-06	70.7	1.06818e-06	2	1446.81	1.54532	54.3787	0
	High	gVmQILNcVIR	4	2	1	Q9LR30-2	N-Term(iTRAQ4plex); M3(Oxidation); C8(Carbamidomethyl)	0	0.634204	3	13.8292	0.742683	3	155.839	0.422618	3	366.3	0.571721	3	662.804	0.872466	4	15.957	0	3.613e-05	60.9	1.1908e-05	2	1462.8	0.915598	46.2092	0
	High	eVQLVSFHTVSk	1	2	1	Q9LR30-2	N-Term(iTRAQ4plex); K12(iTRAQ4plex)	0	1.04534	1		0.528262	1		0.543675	1		0.853726	1		0.691734	1		0	1.633e-07	56.01	3.34566e-05	3	1661.95	0.323919	33.2239	0
	High	kIIFTNVGNPHALGQkPLTFPR	1	2	1	Q9LR30-2	N-Term(iTRAQ4plex); K1(iTRAQ4plex); K16(iTRAQ4plex)	0	0.713567	1		0.382796	1		0.268928	1		0.265791	1		1.09904	1		0	2.715e-09	50.94	2.21479e-05	5	2880.7	2.04184	39.3796	1
	High	amVIINPGNPTGQcLSEANIR	1	2	1	Q9LR30-2	N-Term(iTRAQ4plex); M2(Oxidation); C14(Carbamidomethyl)	0	0.667546	1											1.22256	1		0	1.964e-06	50.7	9.49019e-05	3	2415.22	-0.723345	38.8065	0
	High	aLDYDTLNENVkk	1	2	1	Q9LR30-2	N-Term(iTRAQ4plex); K12(iTRAQ4plex); K13(iTRAQ4plex)	0	1.08171	1		0.32487	1		0.345982	1		0.257045	1		1.46205	1		0	5.316e-07	50.61	0.000115137	3	1955.08	1.56989	29.5399	1
	High	kEVAEFIQR	1	2	1	Q9LR30-2	N-Term(iTRAQ4plex); K1(iTRAQ4plex)	0	1.88962	1		0.409152	1		0.76119	1		0.805522	1		1.02644	1		0	2.281e-05	46.67	0.000342292	3	1407.82	1.14255	26.3201	1
	High	kVLmEmGSPFSk	1	2	1	Q9LR30-2	N-Term(iTRAQ4plex); K1(iTRAQ4plex); M4(Oxidation); M6(Oxidation); K12(iTRAQ4plex)	0	1.04957	1		0.988364	1		1.02132	1		1.07853	1		1.0286	1		0	5.978e-07	42.28	0.00076903	3	1817.99	0.501459	25.6942	1
	High	gYWGEcGQR	2	2	1	Q9LR30-2	N-Term(iTRAQ4plex); C6(Carbamidomethyl)	0	0.835687	2	15.739	0.46871	2	5.96417	0.385639	2	21.8561	0.429497	2	16.1746	0.975303	2	5.53566	0	0.007189	39.18	0.000169094	2	1256.56	1.71183	21.2426	0
	High	iIFTNVGNPHALGQkPLTFPR	1	2	1	Q9LR30-2	N-Term(iTRAQ4plex); K15(iTRAQ4plex)	0	0.832555	1		0.229599	1		0.188198	1		0.16493	1		1.23947	1		0	1.047e-08	37.27	0.00130312	4	2608.5	1.42213	43.3337	0
	High	vPDVFYcLk	4	2	1	Q9LR30-2	N-Term(iTRAQ4plex); C7(Carbamidomethyl); K9(iTRAQ4plex)	0	1.06572	4	25.2937	1.51639	3	36.6132	1.83688	3	94.6332	3.307	3	37.6905	0.89523	4	23.2708	0.001	0.01216	62.41	6.20046e-06	2	1428.78	1.36245	46.1589	0
	High	gILESLR	2	2	1	Q9LR30-2	N-Term(iTRAQ4plex)	0	0.96885	2	6.09013	0.27166	2	58.9294	0.259128	2	66.7202	0.284483	2	59.1358	0.989411	2	5.9245	0.002	0.02303	41.92	0.000408107	2	931.57	0.577002	33.8121	0
	High	gILESLRR	1	2	1	Q9LR30-2	N-Term(iTRAQ4plex)	0	1.04578	1		1.49526	1		1.53953	1		1.35792	1		1.2315	1		0.002	0.02639	22.91	0.0330035	3	1087.67	1.08506	29.1337	1
	High	lLEATGISTVPGSGFGQk	2	2	1	Q9LR30-2	N-Term(iTRAQ4plex); K18(iTRAQ4plex)	0	1.03105	2	70.9515	1.57704	2	111.889	1.60087	2	311.433	0.949992	1		0.648013	1		0.003	0.03688	25.6	0.0396609	3	2050.15	2.05949	43.9125	0
	High	eVAEFIQR	1	2	1	Q9LR30-2	N-Term(iTRAQ4plex)	0	0.89852	1		1.35861	1		1.20186	1		1.39426	1		0.93633	1		0.003	0.04838	25.38	0.0307118	2	1135.62	0.551578	31.6777	0
	High	sQGITVR	1	2	1	Q9LR30-2	N-Term(iTRAQ4plex)	0	0.959694	1		0.688835	1		0.65085	1		0.753473	1		0.938279	1		0.004	0.07048	27.38	0.0197435	2	904.534	0.986089	16.621	0
	High	vVEEIYk	1	2	1	Q9LR30-2	N-Term(iTRAQ4plex); K7(iTRAQ4plex)	0	0.773983	1		1.19632	1		0.911617	1		1.13833	1		0.869888	1		0.006	0.0901	39.64	0.00149384	2	1167.69	1.11534	27.2964	0
Q9LJG3	GDSL esterase/lipase ESM1 OS=Arabidopsis thaliana GN=ESM1 PE=1 SV=1 - [ESM1_ARATH]	595.85	32.65	1	10	10	30	1.05023	23	28.9529	1.45619	23	20.5568	1.50869	23	25.4462	1.94138	22	32.5716	0.879763	23	18.7211	392	44.0322	7.72314
	A3	Sequence	# PSMs	# Proteins	# Protein Groups	Protein Group Accessions	Modifications	ΔCn	114/116	114/116 Count	114/116 Variability [%]	115/114	115/114 Count	115/114 Variability [%]	115/116	115/116 Count	115/116 Variability [%]	115/117	115/117 Count	115/117 Variability [%]	117/116	117/116 Count	117/116 Variability [%]	q-Value	PEP	IonScore	Exp Value	Charge	MH+ [Da]	ΔM [ppm]	RT [min]	# Missed Cleavages
	High	aNPNADASAQQAFVTNVINR	2	1	1	Q9LJG3	N-Term(iTRAQ4plex)	0	1.0559	1		0.585098	1		0.608256	1		0.483611	1		1.2185	2	17.084	0	1.191e-09	82.23	6.43292e-08	3	2245.15	1.52057	40.4773	0
	High	iGPMLNEFAk	4	1	1	Q9LJG3	N-Term(iTRAQ4plex); K10(iTRAQ4plex)	0	0.725431	3	3.07932	2.26953	3	3.83559	1.65495	3	0.755606	2.54923	2	22.2831	0.603617	2	1.79616	0	8.276e-05	73.08	7.5282e-07	2	1407.79	1.33891	42.238	0
	High	sYFFFDGR	4	1	1	Q9LJG3	N-Term(iTRAQ4plex)	0	1.32629	4	7.19477	1.31763	4	7.13978	1.78063	4	5.09233	2.21749	4	4.05461	0.889024	4	3.1879	0	0.0008796	52.43	1.88588e-05	2	1182.57	1.29083	43.4569	0
	High	eLIVYPTGETMR	2	1	1	Q9LJG3	N-Term(iTRAQ4plex)	0	1.06872	2	3.14616	1.68674	2	2.18075	1.77479	2	0.964908	2.46637	2	10.0728	0.781641	2	9.10131	0	0.00102	50.39	0.000110608	2	1552.82	1.02544	37.9642	0
	High	kDLPQTYWPYGk	3	1	1	Q9LJG3	N-Term(iTRAQ4plex); K1(iTRAQ4plex); K12(iTRAQ4plex)	0	1.21896	3	6.28899	1.34624	3	16.0135	1.2179	3	16.7988	1.5677	3	2.25945	0.856812	3	19.1124	0	2.163e-06	48.24	0.000221204	3	1928.07	1.27809	34.6761	1
	High	lLYSLGASk	3	1	1	Q9LJG3	N-Term(iTRAQ4plex); K9(iTRAQ4plex)	0	1.08901	2	5.37955	1.48616	2	3.02057	1.59341	2	8.41037	1.5959	2	11.8654	1.08453	2	3.42945	0	0.0006938	46.14	0.000183631	2	1239.76	1.12927	36.8596	0
	High	iGPmLNEFAk	3	1	1	Q9LJG3	N-Term(iTRAQ4plex); M4(Oxidation); K10(iTRAQ4plex)	0	0.643923	3	2.27062	1.14414	3	34.4096	0.714323	3	6.05899	0.876647	3	11.7385	0.885092	3	5.64942	0	0.0006126	44.9	0.000443323	2	1423.79	1.98029	36.1743	0
	High	tGNEcYELLNDLAk	1	1	1	Q9LJG3	N-Term(iTRAQ4plex); C5(Carbamidomethyl); K14(iTRAQ4plex)	0	0.858455	1		1.76164	1		1.48891	1		3.2268	1		0.501204	1		0	0.0001515	42.45	0.000554632	3	1927.97	1.06549	43.9873	0
	High	fVVQLLAPLGcLPIVR	2	1	1	Q9LJG3	N-Term(iTRAQ4plex); C11(Carbamidomethyl)	0																0	0.005383	21.6	0.0332079	3	1939.17	2.5241	64.4628	0
	High	eLIVYPTGETmR	3	1	1	Q9LJG3	N-Term(iTRAQ4plex); M11(Oxidation)	0	1.00233	2	10.5177	1.23485	2	4.10188	1.21859	2	6.39515	1.51393	2	5.06241	0.874319	2	1.32951	0.001	0.008907	30.13	0.0115005	2	1568.81	1.68854	33.868	0
	High	lcEYQR	2	1	1	Q9LJG3	N-Term(iTRAQ4plex); C2(Carbamidomethyl)	0	1.07986	2	7.14368	1.43538	2	8.84758	1.52605	2	1.69587	1.94138	2	6.13616	0.853838	2	4.43683	0.004	0.08016	40.5	0.000352044	2	1012.5	0.766282	17.5708	0
	High	iSTSPYGFQFTVFDFYNAVLR	1	1	1	Q9LJG3	N-Term(iTRAQ4plex)	0																0.004	0.07048	20.93	0.0920248	3	2616.33	2.43816	66.6914	0
Q940G5	Aldose 1-epimerase family protein OS=Arabidopsis thaliana GN=F14M19.180 PE=2 SV=1 - [Q940G5_ARATH]	592.176	40.57	1	11	11	30	1.16957	22	14.1761	0.558268	20	17.5308	0.657915	20	30.5039	1.00211	20	25.4739	0.732121	22	20.5504	318	36.2292	9.65674
	A3	Sequence	# PSMs	# Proteins	# Protein Groups	Protein Group Accessions	Modifications	ΔCn	114/116	114/116 Count	114/116 Variability [%]	115/114	115/114 Count	115/114 Variability [%]	115/116	115/116 Count	115/116 Variability [%]	115/117	115/117 Count	115/117 Variability [%]	117/116	117/116 Count	117/116 Variability [%]	q-Value	PEP	IonScore	Exp Value	Charge	MH+ [Da]	ΔM [ppm]	RT [min]	# Missed Cleavages
	High	vSDLGVEDYkR	2	1	1	Q940G5	N-Term(iTRAQ4plex); K10(iTRAQ4plex)	0	1.19318	2	8.6008	0.482432	2	2.77838	0.566729	2	11.3996	0.805097	2	8.41553	0.76462	2	2.96276	0	9.734e-06	68.95	1.69376e-06	2	1568.86	2.36945	26.9876	1
	High	vALGHDGDLTLTSR	5	1	1	Q940G5	N-Term(iTRAQ4plex)	0	1.14301	3	1.8762	0.552232	3	14.41	0.621446	3	23.0231	1.13052	3	8.20419	0.597094	3	3.62388	0	9.743e-05	68.53	1.66935e-06	2	1598.86	1.57185	30.9638	0
	High	vITFNAQLDR	2	1	1	Q940G5	N-Term(iTRAQ4plex)	0	1.36008	2	2.57541	0.55733	2	13.8646	0.746296	2	16.484	1.10744	2	25.6279	0.732	2	8.8652	0	3.658e-05	60.15	1.34281e-05	2	1320.74	1.50994	36.6343	0
	High	gGIPVLFPQYSNTGPLPSHGFVR	6	1	1	Q940G5	N-Term(iTRAQ4plex)	0	0.92431	2	29.505	0.624122	1		0.4674	1		1.40804	1		0.468874	2	40.4629	0	2.923e-07	59.96	1.37763e-05	3	2584.38	1.18601	49.6066	0
	High	fVTVESAAVAkPITVNPGk	3	1	1	Q940G5	N-Term(iTRAQ4plex); K11(iTRAQ4plex); K19(iTRAQ4plex)	0	0.994537	3	1.98966	0.47378	3	10.4859	0.475092	3	16.0815	0.810444	3	7.40025	0.636756	3	5.25573	0	4.93e-10	59.18	6.94493e-06	3	2360.4	3.06069	37.8383	0
	High	eGQVDAVVWNPWDkk	4	1	1	Q940G5	N-Term(iTRAQ4plex); K14(iTRAQ4plex); K15(iTRAQ4plex)	0	1.19674	3	13.7587	0.56437	3	16.4704	0.664964	3	30.7462	0.966534	3	25.4369	0.747308	3	5.01843	0	3.785e-08	57.33	2.58898e-05	3	2203.19	1.82326	40.0834	1
	High	aIFQPPTPIR	3	1	1	Q940G5	N-Term(iTRAQ4plex)	0	1.3454	2	4.10385	0.556475	2	14.4023	0.737106	2	18.5882	1.2677	2	20.5578	0.631583	2	1.915	0	0.001673	38.89	0.00120729	2	1283.76	2.0363	37.4927	0
	High	kVSDLGVEDYkR	2	1	1	Q940G5	N-Term(iTRAQ4plex); K1(iTRAQ4plex); K11(iTRAQ4plex)	0	1.2103	2	0.830571	0.579768	2	12.7131	0.690844	2	13.5544	0.965973	2	6.68062	0.776843	2	6.8275	0	0.0003994	32.97	0.00545034	4	1841.05	1.60044	23.8539	2
	High	fVTVESAAVAkPITVNPGkEWk	1	1	1	Q940G5	N-Term(iTRAQ4plex); K11(iTRAQ4plex); K19(iTRAQ4plex); K22(iTRAQ4plex)	0	1.25165	1		2.3214	1		2.86067	1		3.02832	1		1.02609	1		0	0.002582	12.88	0.229277	5	2947.72	1.86765	40.5537	1
	High	gILHVSVVPSNR	1	1	1	Q940G5	N-Term(iTRAQ4plex)	0	0.621043	1		1.44757	1		0.885105	1		1.01547	1		0.946772	1		0.001	0.008815	33.34	0.00683584	3	1421.84	1.26884	30.4187	0
	High	sSNEDLkIWPHk	1	1	1	Q940G5	N-Term(iTRAQ4plex); K7(iTRAQ4plex); K12(iTRAQ4plex)	0	1.02118	1											0.81828	1		0.002	0.02657	14.77	0.440123	4	1886.05	1.84035	26.8971	1
Q9LYE7	Putative uncharacterized protein At5g11420 OS=Arabidopsis thaliana GN=F15N18_10 PE=2 SV=1 - [Q9LYE7_ARATH]	580.413	29.78	1	9	14	35	0.924456	13	28.8774	2.12157	13	8.02295	1.82522	13	22.8251	6.99362	13	15.3773	0.263744	13	31.8574	366	39.6153	7.7085
	A3	Sequence	# PSMs	# Proteins	# Protein Groups	Protein Group Accessions	Modifications	ΔCn	114/116	114/116 Count	114/116 Variability [%]	115/114	115/114 Count	115/114 Variability [%]	115/116	115/116 Count	115/116 Variability [%]	115/117	115/117 Count	115/117 Variability [%]	117/116	117/116 Count	117/116 Variability [%]	q-Value	PEP	IonScore	Exp Value	Charge	MH+ [Da]	ΔM [ppm]	RT [min]	# Missed Cleavages
	High	qGDMLLVVPAGk	4	2	2	Q94F20;Q9LYE7	N-Term(iTRAQ4plex); K12(iTRAQ4plex)	0																0	1.37e-07	81.05	8.71612e-08	2	1515.88	0.810292	38.8298	0
	High	yVDVEHFSVPQGR	2	2	2	Q94F20;Q9LYE7	N-Term(iTRAQ4plex)	0																0	1.174e-06	65.64	2.2787e-06	2	1676.85	1.32923	35.1083	0
	High	qGDmLLVVPAGk	3	2	2	Q94F20;Q9LYE7	N-Term(iTRAQ4plex); M4(Oxidation); K12(iTRAQ4plex)	0																0	4.406e-07	59.25	1.5094e-05	2	1531.88	0.455697	33.3978	0
	High	gmYYSLTFSAAR	4	2	2	Q94F20;Q9LYE7	N-Term(iTRAQ4plex); M2(Oxidation)	0																0	0.0002268	55.01	1.65638e-05	2	1526.74	1.24536	37.4412	0
	High	eSAIAQVAR	2	1	1	Q9LYE7	N-Term(iTRAQ4plex)	0	1.12206	2	7.22397	1.92801	2	7.57659	2.12989	2	0.351181	7.84173	2	17.0929	0.295029	2	16.7343	0	0.0001559	52.96	5.56407e-05	2	1088.62	1.35046	22.0444	0
	High	aVELVAGkESAIAQVAR	1	1	1	Q9LYE7	N-Term(iTRAQ4plex); K8(iTRAQ4plex)	0	1.00379	1		2.25886	1		2.23236	1		6.98875	1		0.346963	1		0	5.777e-05	52.65	4.1287e-05	3	2000.18	1.65443	39.2059	1
	High	aLYPPRPTNk	4	1	1	Q9LYE7	N-Term(iTRAQ4plex); K10(iTRAQ4plex)	0	0.748226	2	3.05661	2.18283	2	3.791	1.608	2	0.733753	7.21426	2	2.73708	0.24211	2	2.00303	0	0.001066	42.78	0.000553591	2	1444.85	0.929854	20.1677	0
	High	lGNEASIk	4	2	2	Q94F20;Q9LYE7	N-Term(iTRAQ4plex); K8(iTRAQ4plex)	0																0	0.002771	41.64	0.000918554	2	1119.66	-0.150902	20.787	0
	High	rAVELVAGk	3	1	1	Q9LYE7	N-Term(iTRAQ4plex); K9(iTRAQ4plex)	0	0.96683	2	6.65208	1.95076	2	4.09575	1.85689	2	2.55113	6.37402	2	1.53388	0.31644	2	4.0862	0	0.001534	35.07	0.00362515	3	1230.78	0.726418	20.5921	1
	High	vmFYSTFYSmR	1	1	1	Q9LYE7	N-Term(iTRAQ4plex); M2(Oxidation); M10(Oxidation)	0	1.38188	1		2.08884	1		2.84189	1		7.65573	1		0.403217	1		0	0.003447	33.78	0.00115168	2	1607.74	1.91492	40.4391	0
	High	dTLkVPYESR	1	1	1	Q9LYE7	N-Term(iTRAQ4plex); K4(iTRAQ4plex)	0	0.905273	1		1.8255	1		1.62703	1		5.27343	1		0.335136	1		0.001	0.01034	22.64	0.0824922	3	1495.84	1.2126	24.2816	1
	High	gTQVINkk	3	1	1	Q9LYE7	N-Term(iTRAQ4plex); K7(iTRAQ4plex); K8(iTRAQ4plex)	0	0.532935	2	3.73939	2.18331	2	1.87047	1.14557	2	1.86793	5.36121	2	4.3668	0.232102	2	6.23855	0.001	0.01658	17.92	0.195337	2	1319.84	0.527226	14.5003	1
	High	aVELVAGk	1	1	1	Q9LYE7	N-Term(iTRAQ4plex); K8(iTRAQ4plex)	0	1.57368	1		2.12157	1		3.28704	1		18.0229	1		0.198107	1		0.002	0.02892	45.83	0.000403579	2	1074.68	1.73895	24.8104	0
	High	gTQVINk	1	1	1	Q9LYE7	N-Term(iTRAQ4plex); K7(iTRAQ4plex)	0	0.795465	1		2.30277	1		1.80345	1		9.35688	1		0.209359	1		0.006	0.09302	44.09	0.000582963	2	1047.64	1.37432	16.4211	0
	High	fVAVSTR	1	2	2	Q94F20;Q9LYE7	N-Term(iTRAQ4plex)	0																0.009	0.14	31.22	0.0109488	2	923.544	1.34787	22.2844	0
Q9LXU5	Leucine-rich repeat-containing protein OS=Arabidopsis thaliana GN=T24H18_110 PE=2 SV=1 - [Q9LXU5_ARATH]	568.613	28.3	1	10	10	22	1.31911	19	13.6846	2.03554	20	8.82028	2.73615	19	12.0394	8.48033	20	25.1006	0.344331	19	11.2337	371	39.9272	9.40771
	A3	Sequence	# PSMs	# Proteins	# Protein Groups	Protein Group Accessions	Modifications	ΔCn	114/116	114/116 Count	114/116 Variability [%]	115/114	115/114 Count	115/114 Variability [%]	115/116	115/116 Count	115/116 Variability [%]	115/117	115/117 Count	115/117 Variability [%]	117/116	117/116 Count	117/116 Variability [%]	q-Value	PEP	IonScore	Exp Value	Charge	MH+ [Da]	ΔM [ppm]	RT [min]	# Missed Cleavages
	High	sYFTVLDLANNR	3	1	1	Q9LXU5	N-Term(iTRAQ4plex)	0	1.20562	3	8.07124	2.16433	3	2.4114	2.52758	3	21.3627	5.88936	3	96.3555	0.466182	3	40.719	0	3.56e-07	96.16	2.33629e-09	2	1556.82	0.89657	48.0098	0
	High	lTGPIPASFGk	4	1	1	Q9LXU5	N-Term(iTRAQ4plex); K11(iTRAQ4plex)	0	1.2596	3	15.5451	1.98836	3	8.89294	2.46581	3	24.6923	7.92033	3	33.4675	0.33248	3	2.51617	0	2.332e-07	87.62	2.11038e-08	2	1375.82	0.330106	38.0936	0
	High	fSGVIPANIGk	4	1	1	Q9LXU5	N-Term(iTRAQ4plex); K11(iTRAQ4plex)	0	1.16114	3	10.3655	1.92198	3	4.24192	2.29667	3	10.8374	7.32086	3	12.3963	0.340766	3	1.54336	0	1.382e-06	64.88	4.32366e-06	2	1390.83	0.564148	38.5973	0
	High	lSGIIIADWk	2	1	1	Q9LXU5	N-Term(iTRAQ4plex); K10(iTRAQ4plex)	0	1.58859	1		2.3308	2	30.3848	2.98334	1		7.00021	2	30.0615	0.564509	1		0	1.555e-05	64.45	3.37387e-06	2	1403.85	1.4183	48.8498	0
	High	lVSLSHLDLR	1	1	1	Q9LXU5	N-Term(iTRAQ4plex)	0	1.31911	1		1.91218	1		2.48337	1		12.5896	1		0.214264	1		0	3.019e-05	51.85	7.11912e-05	3	1296.78	0.183718	39.5053	0
	High	vLNLADNHLYGVIPPSITR	1	1	1	Q9LXU5	N-Term(iTRAQ4plex)	0	1.13081	1		2.32934	1		2.59331	1		7.58565	1		0.371347	1		0	4.697e-06	37.76	0.00223605	3	2236.26	1.26441	48.3738	0
	High	iSGQIPDSLTR	2	1	1	Q9LXU5	N-Term(iTRAQ4plex)	0	1.34441	2	8.58882	1.75466	2	28.0087	2.32251	2	37.2587	4.56873	2	113.029	0.552179	2	59.0215	0	0.005177	34.38	0.00395758	2	1330.74	-1.24345	33.2689	0
	High	vLLSGNk	1	1	1	Q9LXU5	N-Term(iTRAQ4plex); K7(iTRAQ4plex)	0	1.44604	1		2.08385	1		2.96674	1		8.82425	1		0.365191	1		0.001	0.01315	37.59	0.000496415	2	1018.65	0.920993	21.5179	0
	High	aALLEFR	3	1	1	Q9LXU5	N-Term(iTRAQ4plex)	0	1.48252	3	3.07186	1.97535	3	0.77174	2.88322	3	3.9913	9.32687	3	4.15476	0.324055	3	9.27935	0.003	0.04205	41.57	0.00137584	2	963.575	0.912898	36.1483	0
	High	vAGITLR	1	1	1	Q9LXU5	N-Term(iTRAQ4plex)	0	1.93461	1		3.00588	1		5.72529	1		11.2264	1		0.553954	1		0.007	0.1175	31.83	0.00626619	2	873.565	1.01946	26.0051	0
F4K5B9	Aspartyl protease family protein OS=Arabidopsis thaliana GN=AT5G07030 PE=2 SV=1 - [F4K5B9_ARATH]	566.583	30.77	1	12	12	24	0.928844	23	26.501	0.922922	21	56.007	0.851134	21	48.0526	0.643069	21	77.688	1.36038	23	20.5242	455	48.6629	9.64209
	A3	Sequence	# PSMs	# Proteins	# Protein Groups	Protein Group Accessions	Modifications	ΔCn	114/116	114/116 Count	114/116 Variability [%]	115/114	115/114 Count	115/114 Variability [%]	115/116	115/116 Count	115/116 Variability [%]	115/117	115/117 Count	115/117 Variability [%]	117/116	117/116 Count	117/116 Variability [%]	q-Value	PEP	IonScore	Exp Value	Charge	MH+ [Da]	ΔM [ppm]	RT [min]	# Missed Cleavages
	High	vAGGGTIPPPQGLLGLGR	1	1	1	F4K5B9	N-Term(iTRAQ4plex)	0	1.21345	1		0.587292	1		0.701629	1		0.4908	1		1.55282	1		0	9.732e-09	83.24	6.37855e-08	2	1804.06	1.40191	45.4972	0
	High	vkPTTAVVTSLGGFDTcYSGQVk	1	1	1	F4K5B9	N-Term(iTRAQ4plex); K2(iTRAQ4plex); C17(Carbamidomethyl); K23(iTRAQ4plex)	0	1.07763	1		1.31272	1		1.39275	1		0.765659	1		1.97586	1		0	1.449e-07	63.75	5.71399e-06	4	2847.53	1.45154	41.3743	0
	High	vPTITFMFk	3	1	1	F4K5B9	N-Term(iTRAQ4plex); K9(iTRAQ4plex)	0	0.812797	3	3.09783	1.30485	3	83.5857	1.04418	3	88.2442	1.02224	3	139.767	1.10954	3	28.7482	0	0.0003498	61.87	7.60652e-06	2	1371.8	1.47638	50.5951	0
	High	lGPTSQPQR	2	1	1	F4K5B9	N-Term(iTRAQ4plex)	0	1.09002	2	2.3295	0.524758	2	7.07042	0.563154	2	9.41154	0.393162	2	9.00355	1.55588	2	0.405413	0	0.001737	61.05	6.36041e-06	2	1127.63	0.739641	16.8317	0
	High	sTFSYcLPSFR	2	1	1	F4K5B9	N-Term(iTRAQ4plex); C6(Carbamidomethyl)	0	1.079	2	80.3228	0.994365	1		0.656318	1		0.458552	1		1.21185	2	38.2316	0	0.0001918	60.23	3.69883e-06	2	1508.73	1.14676	44.3202	0
	High	sSLYYVNLVAIR	2	1	1	F4K5B9	N-Term(iTRAQ4plex)	0	1.46881	2	29.1784	0.807993	2	36.8991	1.16844	2	71.5728	0.796749	2	92.3814	1.59295	2	14.3119	0	4.141e-05	59.03	1.56282e-05	2	1541.88	1.00365	48.4241	0
	High	qmLQSTTYIVk	1	1	1	F4K5B9	N-Term(iTRAQ4plex); M2(Oxidation); K11(iTRAQ4plex)	0	0.827214	1		0.635078	1		0.517223	1		0.394838	1		1.42291	1		0	6.491e-07	57.18	2.70867e-05	2	1615.9	0.676062	28.4929	0
	High	sLTFSGSLR	1	1	1	F4K5B9	N-Term(iTRAQ4plex)	0	1.28663	1		0.743049	1		0.941249	1		0.643069	1		1.58988	1		0	0.0004832	46.05	0.00026942	2	1111.62	1.34117	31.5067	0
	High	qVPNPTcGAR	2	1	1	F4K5B9	N-Term(iTRAQ4plex); C7(Carbamidomethyl)	0	0.858261	2	1.35942	1.23588	2	0.351777	1.04431	2	1.71126	1.29938	2	12.5203	0.873	2	14.2544	0	0.002019	40.52	0.000434706	2	1243.64	2.29952	18.1366	0
	High	lAkPVYEAVR	2	1	1	F4K5B9	N-Term(iTRAQ4plex); K3(iTRAQ4plex)	0	0.856382	2	12.0861	0.570981	2	2.12511	0.481418	2	9.94189	0.367506	2	3.25608	1.42291	2	6.66963	0.001	0.01236	51.1	9.00447e-05	2	1433.87	1.94165	26.2059	0
	High	sVVPIASGR	3	1	1	F4K5B9	N-Term(iTRAQ4plex)	0	1.04653	2	16.5496	0.862544	2	10.0563	0.888721	2	6.41354	0.687604	2	12.297	1.40393	2	5.84889	0.001	0.0137	37.22	0.00136563	2	1029.62	1.06982	22.3107	0
	High	vPTITFmFk	2	1	1	F4K5B9	N-Term(iTRAQ4plex); M7(Oxidation); K9(iTRAQ4plex)	0	0.773607	2	18.2857	2.01744	2	8.00891	1.53657	2	10.1656	2.01053	2	34.4177	0.830161	2	23.6402	0.001	0.009892	34.94	0.00383149	2	1387.79	1.60506	45.9924	0
	High	aFTFGcVNk	1	1	1	F4K5B9	N-Term(iTRAQ4plex); C6(Carbamidomethyl); K9(iTRAQ4plex)	0	0.776338	1		1.08395	1		0.828503	1		0.741738	1		1.21328	1		0.002	0.02309	40.22	0.000879309	2	1331.7	0.38368	33.3425	0
	High	qMLQSTTYIVk	1	1	1	F4K5B9	N-Term(iTRAQ4plex); K11(iTRAQ4plex)	0	0.442195	1											0.758055	1		0.004	0.06592	17.65	0.228482	3	1599.9	0.0521008	34.497	0
Q9ZVA1	D-mannose binding lectin protein with Apple-like carbohydrate-binding domain OS=Arabidopsis thaliana GN=F9K20.13 PE=2 SV=1 - [Q9ZVA1_ARATH]	563.613	27.91	1	5	12	24	0.954553	6	38.8564	2.34597	6	19.4938	1.8482	6	34.9899	4.60355	6	48.6924	0.567027	6	23.072	455	50.562	8.47021
	A3	Sequence	# PSMs	# Proteins	# Protein Groups	Protein Group Accessions	Modifications	ΔCn	114/116	114/116 Count	114/116 Variability [%]	115/114	115/114 Count	115/114 Variability [%]	115/116	115/116 Count	115/116 Variability [%]	115/117	115/117 Count	115/117 Variability [%]	117/116	117/116 Count	117/116 Variability [%]	q-Value	PEP	IonScore	Exp Value	Charge	MH+ [Da]	ΔM [ppm]	RT [min]	# Missed Cleavages
	High	cLLAPLLGTLIk	4	2	2	Q9ZVA1;Q9ZVA2	N-Term(iTRAQ4plex); C1(Carbamidomethyl); K12(iTRAQ4plex)	0																0	1.356e-06	68.43	5.09599e-07	2	1600.01	0.294315	59.7394	0
	High	iVGVEHFTGPYVNDGQGPTSVNDck	2	2	2	Q9ZVA1;Q9ZVA2	N-Term(iTRAQ4plex); C24(Carbamidomethyl); K25(iTRAQ4plex)	0																0	5.063e-08	66.47	1.70195e-06	3	2978.46	1.36671	38.1213	0
	High	tGTPLVYGGWTDHDFR	1	1	1	Q9ZVA1	N-Term(iTRAQ4plex)	0	1.27042	1		1.55869	1		1.94958	1		4.0819	1		0.518798	1		0	2.693e-07	52.82	3.83961e-05	3	1965.96	1.30923	39.7621	0
	High	gTVTFAVTR	2	2	2	Q9ZVA1;Q9ZVA2	N-Term(iTRAQ4plex)	0																0	8.032e-05	51.29	9.06483e-05	2	1095.63	0.503152	26.976	0
	High	gVTGFQILPNGNMVLHDk	2	1	1	Q9ZVA1	N-Term(iTRAQ4plex); K18(iTRAQ4plex)	0	0.844603	1		1.17243	1		0.974925	1		1.52484	1		0.694489	1		0	2.483e-07	50.79	0.000116715	3	2228.21	-0.826776	44.2988	0
	High	wQTNTANk	1	2	2	Q9ZVA1;Q9ZVA2	N-Term(iTRAQ4plex); K8(iTRAQ4plex)	0																0	0.001274	47.99	0.000200951	2	1250.67	0.265627	17.7151	0
	High	kcLLAPLLGTLIk	3	2	2	Q9ZVA1;Q9ZVA2	N-Term(iTRAQ4plex); K1(iTRAQ4plex); C2(Carbamidomethyl); K13(iTRAQ4plex)	0																0	0.000127	46.52	2.22316e-05	3	1872.21	0.0425888	53.505	1
	High	gmcVGcPTPk	1	1	1	Q9ZVA1	N-Term(iTRAQ4plex); M2(Oxidation); C3(Carbamidomethyl); C6(Carbamidomethyl); K10(iTRAQ4plex)	0	0.766057	1		2.25834	1		1.70327	1		2.9231	1		0.632933	1		0	0.0006086	44.42	0.000133722	2	1410.68	1.05963	16.2441	0
	High	gMcVGcPTPk	1	1	1	Q9ZVA1	N-Term(iTRAQ4plex); C3(Carbamidomethyl); C6(Carbamidomethyl); K10(iTRAQ4plex)	0	0.632033	1		2.81567	1		1.75208	1		5.19186	1		0.366564	1		0	0.0001663	37.23	0.000775861	2	1394.68	0.576711	21.0669	0
	High	aVNYYk	1	1	1	Q9ZVA1	N-Term(iTRAQ4plex); K6(iTRAQ4plex)	0	1.49369	1		2.43699	1		3.58383	1		6.28139	1		0.61974	1		0.002	0.02893	44.85	0.000364985	2	1045.59	1.79072	18.8239	0
	High	wIWDANR	2	2	2	Q9ZVA1;Q9ZVA2	N-Term(iTRAQ4plex)	0																0.002	0.01827	38.29	0.000882098	2	1104.57	0.766362	39.4136	0
	High	gLLAWSDk	2	1	1	Q9ZVA1	N-Term(iTRAQ4plex); K8(iTRAQ4plex)	0	1.07882	1		2.53631	1		2.69391	1		6.28585	1		0.465519	1		0.002	0.02225	32.14	0.00977507	2	1177.68	0.177641	37.0957	0
	High	cLGYFYk	2	2	2	Q9ZVA1;Q9ZVA2	N-Term(iTRAQ4plex); C1(Carbamidomethyl); K7(iTRAQ4plex)	0																0.004	0.07381	39.19	0.00115683	2	1238.65	0.237193	34.0336	0
P25697	Phosphoribulokinase, chloroplastic OS=Arabidopsis thaliana GN=At1g32060 PE=1 SV=1 - [KPPR_ARATH]	530.367	20.51	1	9	9	28	0.943871	26	34.068	0.877718	24	47.6935	0.759283	24	38.1733	0.661274	24	73.2331	1.16028	26	19.4337	395	44.4356	6.04932
	A3	Sequence	# PSMs	# Proteins	# Protein Groups	Protein Group Accessions	Modifications	ΔCn	114/116	114/116 Count	114/116 Variability [%]	115/114	115/114 Count	115/114 Variability [%]	115/116	115/116 Count	115/116 Variability [%]	115/117	115/117 Count	115/117 Variability [%]	117/116	117/116 Count	117/116 Variability [%]	q-Value	PEP	IonScore	Exp Value	Charge	MH+ [Da]	ΔM [ppm]	RT [min]	# Missed Cleavages
	High	iLVIEGLHPmFDER	6	1	1	P25697	N-Term(iTRAQ4plex); M10(Oxidation)	0	0.7113	5	37.8621	0.842445	5	63.2005	0.41164	5	46.8066	0.399663	5	71.8371	1.03366	5	8.31143	0	3.608e-07	74.27	4.97567e-07	2	1828.98	1.62468	45.1741	0
	High	fYGEVTQQMLk	3	1	1	P25697	N-Term(iTRAQ4plex); K11(iTRAQ4plex)	0	1.08225	3	41.0731	1.28953	3	60.7422	1.37402	3	122.085	2.84134	3	138.124	1.22158	3	1.54952	0	1.207e-05	69.25	1.32518e-06	2	1631.87	2.36535	39.8845	0
	High	iRDLYEQLIANk	4	1	1	P25697	N-Term(iTRAQ4plex); K12(iTRAQ4plex)	0	1.13743	4	17.7347	0.618298	4	37.0607	0.702443	4	13.1388	0.470391	4	15.0727	1.59887	4	6.03182	0	2.398e-07	63.08	5.90447e-06	3	1764.03	1.42694	46.1667	1
	High	iLVIEGLHPMFDER	3	1	1	P25697	N-Term(iTRAQ4plex)	0	0.739687	3	3.65546	0.809054	3	2.21693	0.594935	3	1.43766	0.669025	3	28.3081	1.01708	3	7.66079	0	8.021e-07	61.81	8.79997e-06	2	1812.98	1.3255	49.8396	0
	High	lTcSYPGIk	1	1	1	P25697	N-Term(iTRAQ4plex); C3(Carbamidomethyl); K9(iTRAQ4plex)	0	0.921335	1		0.797192	1		0.723125	1		0.62787	1		1.25101	1		0	7.491e-05	51.96	6.30428e-05	2	1326.73	1.25529	29.386	0
	High	kPDFDAFIDPQk	4	1	1	P25697	N-Term(iTRAQ4plex); K1(iTRAQ4plex); K12(iTRAQ4plex)	0	0.911538	4	22.6797	1.29022	2	2.62214	0.995561	2	8.86367	1.10731	2	11.3626	1.07332	4	14.0699	0	1.729e-07	43.35	0.000772176	3	1853.02	0.741708	38.226	0
	High	lTSVFGGAAkPPk	2	1	1	P25697	N-Term(iTRAQ4plex); K10(iTRAQ4plex); K13(iTRAQ4plex)	0	1.10824	2	3.45649	0.829909	2	12.3529	0.90552	2	15.8601	0.679124	2	68.4645	1.44833	2	48.8239	0	0.0001042	35.58	0.00280845	4	1705.04	0.681835	31.7241	0
	High	rLTSVFGGAAkPPk	2	1	1	P25697	N-Term(iTRAQ4plex); K11(iTRAQ4plex); K14(iTRAQ4plex)	0	1.12864	1		0.568403	1		0.631604	1		0.413009	1		1.66113	1		0	0.003738	31.77	0.00395838	4	1861.14	0.731226	26.2908	1
	High	kLTcSYPGIk	2	1	1	P25697	N-Term(iTRAQ4plex); K1(iTRAQ4plex); C4(Carbamidomethyl); K10(iTRAQ4plex)	0	1.18487	2	34.8912	1.406	2	31.9784	1.64016	2	72.6432	1.54705	2	74.2169	1.1516	2	1.14327	0	0.0001732	29.04	0.0141578	3	1598.93	0.682431	24.5267	1
	High	gHSLESIk	1	1	1	P25697	N-Term(iTRAQ4plex); K8(iTRAQ4plex)	0	0.613144	1		3.05731	1		1.84559	1		2.31674	1		0.865319	1		0	0.003443	22.71	0.0484896	3	1158.67	0.663185	17.7586	0
O65351	Subtilisin-like protease OS=Arabidopsis thaliana GN=ARA12 PE=1 SV=1 - [SUBL_ARATH]	529.569	9.91	1	7	7	19	1.1114	14	33.9805	1.80353	13	35.0237	1.94681	13	23.7833	2.03376	13	28.1165	1.08533	14	11.8927	757	79.3655	6.354
	A3	Sequence	# PSMs	# Proteins	# Protein Groups	Protein Group Accessions	Modifications	ΔCn	114/116	114/116 Count	114/116 Variability [%]	115/114	115/114 Count	115/114 Variability [%]	115/116	115/116 Count	115/116 Variability [%]	115/117	115/117 Count	115/117 Variability [%]	117/116	117/116 Count	117/116 Variability [%]	q-Value	PEP	IonScore	Exp Value	Charge	MH+ [Da]	ΔM [ppm]	RT [min]	# Missed Cleavages
	High	tVTSVGGAGTYSVk	3	1	1	O65351	N-Term(iTRAQ4plex); K14(iTRAQ4plex)	0	1.37914	3	2.36893	1.5582	3	12.3849	1.94681	3	14.7862	1.96425	3	8.11185	1.13702	3	6.61504	0	1.279e-08	105.21	3.3595e-10	2	1614.9	1.40108	26.1755	0
	High	iSVEPAVLNFk	6	1	1	O65351	N-Term(iTRAQ4plex); K11(iTRAQ4plex)	0	1.20395	4	26.2036	1.90636	3	4.64679	2.37125	3	10.4936	2.34962	3	12.8617	1.08759	4	8.08219	0	3.974e-05	75.68	2.74452e-07	2	1504.9	1.43707	44.8039	0
	High	vTSETTGVk	4	1	1	O65351	N-Term(iTRAQ4plex); K9(iTRAQ4plex)	0	1.1114	2	1.75696	1.83818	2	2.82217	2.01137	2	1.06482	2.04437	2	0.771615	1.06869	2	0.293189	0	3.025e-05	72.66	6.44981e-07	2	1209.69	0.909342	16.8466	0
	High	sALMTTAYk	1	1	1	O65351	N-Term(iTRAQ4plex); K9(iTRAQ4plex)	0	0.93573	1		1.0907	1		1.00482	1		0.999806	1		1.09167	1		0	0.001291	55.9	2.85314e-05	2	1273.71	1.92556	25.6044	0
	High	hVVGSPVAISWT	1	1	1	O65351	N-Term(iTRAQ4plex)	0	1.24469	1		1.81534	1		2.2246	1		2.89575	1		0.834469	1		0	0.0001327	48.83	0.000171503	2	1396.77	1.12977	40.1875	0
	High	sALmTTAYk	2	1	1	O65351	N-Term(iTRAQ4plex); M4(Oxidation); K9(iTRAQ4plex)	0	0.651402	1		0.798643	1		0.512194	1		0.409849	1		1.35747	1		0	0.003144	45.69	0.000267076	2	1289.7	1.11195	20.6491	0
	High	sVHPEWSPAAIR	1	1	1	O65351	N-Term(iTRAQ4plex)	0	1.41452	1		1.1647	1		1.62202	1		1.30231	1		1.35288	1		0	2.522e-06	40.24	0.00114495	3	1493.8	0.249566	29.2917	0
	High	vQkGDVVk	1	1	1	O65351	N-Term(iTRAQ4plex); K3(iTRAQ4plex); K8(iTRAQ4plex)	0	0.626809	1		1.1933	1		0.736405	1		0.789479	1		1.0132	1		0.004	0.06248	14.08	0.357619	3	1304.83	0.893538	16.5186	1
Q9FW48	Leucine-rich repeat-containing protein OS=Arabidopsis thaliana GN=T1E4.2 PE=2 SV=1 - [Q9FW48_ARATH]	520.678	30.13	1	15	15	27	0.974524	25	42.1669	2.34222	24	14.6344	2.1316	24	53.4218	8.12047	24	28.7712	0.342785	26	49.0753	478	52.4373	8.96826
	A3	Sequence	# PSMs	# Proteins	# Protein Groups	Protein Group Accessions	Modifications	ΔCn	114/116	114/116 Count	114/116 Variability [%]	115/114	115/114 Count	115/114 Variability [%]	115/116	115/116 Count	115/116 Variability [%]	115/117	115/117 Count	115/117 Variability [%]	117/116	117/116 Count	117/116 Variability [%]	q-Value	PEP	IonScore	Exp Value	Charge	MH+ [Da]	ΔM [ppm]	RT [min]	# Missed Cleavages
	High	wVTSSPSMYSLk	1	1	1	Q9FW48	N-Term(iTRAQ4plex); K12(iTRAQ4plex)	0	0.719502	1		2.46475	1		1.74598	1		9.45483	1		0.200587	1		0	4.587e-08	82.95	5.75434e-08	2	1673.88	1.75849	40.5834	0
	High	lQHLVGIYFTNLR	3	1	1	Q9FW48	N-Term(iTRAQ4plex)	0	1.0616	2	10.9108	1.9828	2	3.79847	2.0724	2	7.09028	4.61305	2	9.18985	0.494906	3	4.1801	0	3.824e-08	74.58	4.70255e-07	2	1717.99	1.60618	49.3537	0
	High	lSETIPDIFk	4	1	1	Q9FW48	N-Term(iTRAQ4plex); K10(iTRAQ4plex)	0	1.08068	4	8.46185	2.16025	4	26.7567	2.29844	4	17.9919	9.07373	4	39.7579	0.275148	4	20.6757	0	6.478e-06	68.48	1.84477e-06	2	1450.84	0.37095	48.1873	0
	High	lQSLTLSR	2	1	1	Q9FW48	N-Term(iTRAQ4plex)	0	1.21869	2	9.40747	2.57325	2	2.85889	3.08751	2	12.2911	10.8232	2	22.8867	0.309862	2	10.3779	0	0.0006647	65.11	3.97731e-06	2	1061.64	1.31	31.0725	0
	High	iLLSLNFGNNR	2	1	1	Q9FW48	N-Term(iTRAQ4plex)	0	1.59973	2	33.9519	2.55189	1		3.21654	1		8.32371	1		0.561967	2	45.3651	0	0.000279	54.47	4.53737e-05	2	1404.81	0.880832	48.4638	0
	High	qVYFTNSR	2	1	1	Q9FW48	N-Term(iTRAQ4plex)	0	0.94754	2	2.54314	2.51823	2	1.72969	2.34924	2	0.813182	9.2227	2	0.434703	0.276686	2	1.24792	0	0.001095	41.01	0.000447763	2	1158.6	0.578837	21.136	0
	High	lESLDLSR	2	1	1	Q9FW48	N-Term(iTRAQ4plex)	0	1.0859	2	18.0696	2.24195	2	2.3715	2.39688	2	20.5066	5.99386	2	49.3065	0.434369	2	26.8182	0	0.006091	36.57	0.00210379	2	1076.61	-0.213001	33.0037	0
	High	lNLSHNHLcGk	2	1	1	Q9FW48	N-Term(iTRAQ4plex); C9(Carbamidomethyl); K11(iTRAQ4plex)	0	0.613357	2	21.8174	2.30367	2	6.58272	1.39113	2	15.0732	6.08691	2	17.1097	0.24825	2	32.81	0	0.002003	27.56	0.0237651	4	1580.86	1.2184	21.2932	0
	High	lFHLNLSHNFLTGPLPAmk	1	1	1	Q9FW48	N-Term(iTRAQ4plex); M18(Oxidation); K19(iTRAQ4plex)	0	0.639198	1		1.65324	1		1.04041	1		1.8948	1		0.596431	1		0	0.0008965	16.15	0.310606	4	2454.36	2.39306	49.0226	0
	High	lNLSERLESLDLSR	1	1	1	Q9FW48	N-Term(iTRAQ4plex)	0	2.4763	1		1.94609	1		4.74459	1		8.45481	1		0.609556	1		0.001	0.01648	22.16	0.0799698	3	1789	1.03592	44.529	1
	High	kGTDccSWk	1	1	1	Q9FW48	N-Term(iTRAQ4plex); K1(iTRAQ4plex); C5(Carbamidomethyl); C6(Carbamidomethyl); K9(iTRAQ4plex)	0	0.528781	1		2.75358	1		1.43353	1		3.34814	1		0.465073	1		0.002	0.02811	29.9	0.00818634	3	1573.78	-0.723717	16.6473	1
	High	fSGVVPk	1	1	1	Q9FW48	N-Term(iTRAQ4plex); K7(iTRAQ4plex)	0	0.609097	1		2.44828	1		1.46819	1		6.78112	1		0.235179	1		0.004	0.05889	34.09	0.00553718	2	1021.63	-0.240668	25.6213	0
	High	gVGcLTNR	1	1	1	Q9FW48	N-Term(iTRAQ4plex); C4(Carbamidomethyl)	0	0.455015	1		2.87178	1		1.2865	1		5.01857	1		0.27845	1		0.004	0.0611	31.76	0.00470099	2	1020.54	0.945141	18.2778	0
	High	sLANMPk	2	1	1	Q9FW48	N-Term(iTRAQ4plex); K7(iTRAQ4plex)	0	0.457482	1		3.07929	1		1.38694	1		8.03169	1		0.187573	1		0.005	0.08572	26.07	0.039424	2	1048.61	0.594973	21.3159	0
	High	vPMTVAk	1	1	1	Q9FW48	N-Term(iTRAQ4plex); K7(iTRAQ4plex)	0	0.75157	1		1.77014	1		1.30982	1		4.02321	1		0.353636	1		0.007	0.1239	44.21	0.000726388	2	1033.63	2.27892	23.8536	0
	High	vPmTVAk	1	1	1	Q9FW48	N-Term(iTRAQ4plex); M3(Oxidation); K7(iTRAQ4plex)	0	1.68516	1		2.17559	1		3.60953	1		8.4727	1		0.462752	1		0.009	0.1431	30.58	0.0160122	2	1049.63	-0.470642	18.7501	0
Q9LRJ9	Cysteine-rich repeat secretory protein 38 OS=Arabidopsis thaliana GN=CRRSP38 PE=2 SV=1 - [CRR38_ARATH]	520.635	36.11	1	10	10	22	0.988833	19	24.2521	2.58358	19	6.75314	2.52319	20	21.3981	9.65977	19	8.61178	0.285226	19	22.5714	252	27.846	8.74854
	A3	Sequence	# PSMs	# Proteins	# Protein Groups	Protein Group Accessions	Modifications	ΔCn	114/116	114/116 Count	114/116 Variability [%]	115/114	115/114 Count	115/114 Variability [%]	115/116	115/116 Count	115/116 Variability [%]	115/117	115/117 Count	115/117 Variability [%]	117/116	117/116 Count	117/116 Variability [%]	q-Value	PEP	IonScore	Exp Value	Charge	MH+ [Da]	ΔM [ppm]	RT [min]	# Missed Cleavages
	High	aGIVWYDNcLVk	2	1	1	Q9LRJ9	N-Term(iTRAQ4plex); C9(Carbamidomethyl); K12(iTRAQ4plex)	0	0.750855	2	45.4525	3.12886	2	34.8011	2.31299	2	9.54623	6.6182	2	60.1232	0.379623	2	48.5731	0	1.053e-06	73.7	5.99344e-07	2	1725.93	1.66865	43.7096	0
	High	aLLTELTk	4	1	1	Q9LRJ9	N-Term(iTRAQ4plex); K8(iTRAQ4plex)	0	1.1361	3	0.7859	2.60638	3	1.30242	2.88983	3	2.08848	10.2364	3	8.61178	0.282122	3	14.7195	0	0.000506	68.82	9.77589e-07	2	1176.75	1.10788	37.4257	0
	High	ySSTNFFGk	2	1	1	Q9LRJ9	N-Term(iTRAQ4plex); K9(iTRAQ4plex)	0	1.14123	2	3.23458	2.39698	2	9.55212	2.69322	2	6.30295	2.86885	2	681.146	1.01972	2	601.299	0	2.887e-05	68.79	1.63841e-06	2	1338.7	1.40335	33.572	0
	High	lYGLVQcTR	2	1	1	Q9LRJ9	N-Term(iTRAQ4plex); C7(Carbamidomethyl)	0	1.3519	2	5.69301	2.7206	2	0.915897	3.62111	2	6.61149	10.6684	2	13.5297	0.368691	2	6.87223	0	0.0002887	54.98	3.95521e-05	2	1253.68	0.843238	33.4244	0
	High	scLETAIPELR	2	1	1	Q9LRJ9	N-Term(iTRAQ4plex); C2(Carbamidomethyl)	0	0.921505	2	2.87372	2.51238	2	0.531887	2.27938	2	2.34156	9.2546	2	1.45919	0.267533	2	0.882149	0	0.001895	54.8	3.77489e-05	2	1432.76	0.444347	39.3834	0
	High	vVGGScNFR	2	1	1	Q9LRJ9	N-Term(iTRAQ4plex); C6(Carbamidomethyl)	0	1.24706	2	2.59135	2.66127	2	1.15208	3.26745	2	3.74427	9.75056	2	1.50915	0.363996	2	2.23418	0	0.0001425	53.34	3.08192e-05	2	1139.58	0.783531	20.3099	0
	High	yEIYPFVk	5	1	1	Q9LRJ9	N-Term(iTRAQ4plex); K8(iTRAQ4plex)	0	0.835652	4	11.6385	2.60189	4	10.4027	2.1394	4	10.49	5.07175	4	133.214	0.417495	4	98.0618	0	0.0004979	50.58	0.000112435	2	1346.76	1.32687	42.4854	0
	High	fYLYNVk	1	1	1	Q9LRJ9	N-Term(iTRAQ4plex); K7(iTRAQ4plex)	0	0.988833	1		2.39638	1		2.33298	1		10.0667	1		0.251735	1		0	0.006835	44.64	0.00065276	2	1234.71	0.0224828	38.3486	0
	High	aLLTELTkk	1	1	1	Q9LRJ9	N-Term(iTRAQ4plex); K8(iTRAQ4plex); K9(iTRAQ4plex)	0	0.683326	1		1.65945	1		1.11642	1		4.25163	1		0.285226	1		0	0.0008419	34.06	0.00159021	3	1448.94	-0.612871	32.9023	1
	High	sLYESNLNNLFSQLSYk	1	1	1	Q9LRJ9	N-Term(iTRAQ4plex); K17(iTRAQ4plex)	0							3.33725	1								0.004	0.06399	20.65	0.0998753	3	2308.22	3.84575	55.0343	0
Q9FLG1	Beta-D-xylosidase 4 OS=Arabidopsis thaliana GN=BXL4 PE=1 SV=1 - [BXL4_ARATH]	515.699	13.14	1	9	9	20	0.517294	17	22.5863	0.679313	16	27.2566	0.344674	17	28.6653	0.648996	17	47.6295	0.615547	17	23.6316	784	84.2548	7.66455
	A3	Sequence	# PSMs	# Proteins	# Protein Groups	Protein Group Accessions	Modifications	ΔCn	114/116	114/116 Count	114/116 Variability [%]	115/114	115/114 Count	115/114 Variability [%]	115/116	115/116 Count	115/116 Variability [%]	115/117	115/117 Count	115/117 Variability [%]	117/116	117/116 Count	117/116 Variability [%]	q-Value	PEP	IonScore	Exp Value	Charge	MH+ [Da]	ΔM [ppm]	RT [min]	# Missed Cleavages
	High	aISNNFLTLMR	4	1	1	Q9FLG1	N-Term(iTRAQ4plex)	0	0.522788	4	2.49984	0.679313	4	22.1756	0.347452	4	15.3298	0.651508	4	19.6948	0.572547	4	6.00723	0	5.906e-07	82.26	7.78523e-08	2	1423.79	1.10989	47.6825	0
	High	aISNNFLTLmR	4	1	1	Q9FLG1	N-Term(iTRAQ4plex); M10(Oxidation)	0	0.480801	3	15.4927	0.663314	3	2.58147	0.772789	4	257.356	1.32916	4	392.786	0.746441	4	30.7474	0	2.457e-06	71.41	7.98661e-07	2	1439.78	1.23799	40.0028	0
	High	sGLVNEAAIDk	3	1	1	Q9FLG1	N-Term(iTRAQ4plex); K11(iTRAQ4plex)	0	0.861395	2	68.8809	0.552112	1		0.30756	1		0.505159	1		0.661333	1		0	1.003e-06	67.66	2.05675e-06	2	1404.8	1.84721	27.6745	0
	High	tMIGNYEGTPck	1	1	1	Q9FLG1	N-Term(iTRAQ4plex); C11(Carbamidomethyl); K12(iTRAQ4plex)	0	0.445039	1		0.740746	1		0.324564	1		0.771519	1		0.456953	1		0	1.262e-05	58.55	7.26112e-06	2	1658.81	0.57546	27.3589	0
	High	tmIGNYEGTPck	1	1	1	Q9FLG1	N-Term(iTRAQ4plex); M2(Oxidation); C11(Carbamidomethyl); K12(iTRAQ4plex)	0	0.403335	1		0.73824	1		0.293154	1		0.478399	1		0.665617	1		0	3.352e-05	55.33	1.34821e-05	2	1674.81	2.14841	22.8169	0
	High	lGFFDGNPk	1	1	1	Q9FLG1	N-Term(iTRAQ4plex); K9(iTRAQ4plex)	0	0.63725	1		0.58248	1		0.365447	1		0.648996	1		0.611646	1		0	7.118e-05	51.03	0.000100974	2	1282.71	1.41147	36.8812	0
	High	nTGcLPLSPk	2	1	1	Q9FLG1	N-Term(iTRAQ4plex); C4(Carbamidomethyl); K10(iTRAQ4plex)	0	0.492222	2	1.34825	0.697033	2	103.049	0.33779	2	100.773	0.455451	2	124.144	0.805609	2	12.9071	0	0.002579	47.68	0.000173167	2	1374.77	1.72138	25.9301	0
	High	dRVDLHLPGQQQELVIQVAk	1	1	1	Q9FLG1	N-Term(iTRAQ4plex); K20(iTRAQ4plex)	0																0	0.0009134	21.69	0.0552278	4	2574.46	0.342307	42.4707	1
	High	hYTAYDVDNWk	1	1	1	Q9FLG1	N-Term(iTRAQ4plex); K11(iTRAQ4plex)	0	1.30806	1		1.44125	1		1.8561	1		2.11139	1		0.954882	1		0.001	0.008855	23.59	0.0271264	3	1699.83	1.23553	31.3201	0
	High	iGFLVSk	1	1	1	Q9FLG1	N-Term(iTRAQ4plex); K7(iTRAQ4plex)	0	1.13233	1		0.629857	1		0.702181	1		1.29602	1		0.58851	1		0.002	0.01973	40.76	0.00144807	2	1051.68	0.739543	36.6741	0
	High	vPmTImNmRPDk	1	1	1	Q9FLG1	N-Term(iTRAQ4plex); M3(Oxidation); M6(Oxidation); M8(Oxidation); K12(iTRAQ4plex)	0	0.315538	1		0.998871	1		0.310309	1		0.547586	1		0.615547	1		0.008	0.132	10.5	0.895707	3	1768.9	1.02562	20.8298	0
Q9C5C2	Myrosinase 2 OS=Arabidopsis thaliana GN=TGG2 PE=2 SV=1 - [BGL37_ARATH]	512.583	27.79	1	12	13	34	0.389286	21	42.5542	0.826901	21	33.7806	0.277663	21	59.6965	0.414799	21	44.9206	0.659726	25	27.6234	547	62.6921	7.44482
	A3	Sequence	# PSMs	# Proteins	# Protein Groups	Protein Group Accessions	Modifications	ΔCn	114/116	114/116 Count	114/116 Variability [%]	115/114	115/114 Count	115/114 Variability [%]	115/116	115/116 Count	115/116 Variability [%]	115/117	115/117 Count	115/117 Variability [%]	117/116	117/116 Count	117/116 Variability [%]	q-Value	PEP	IonScore	Exp Value	Charge	MH+ [Da]	ΔM [ppm]	RT [min]	# Missed Cleavages
	High	hWITINQLFTVPTR	3	1	1	Q9C5C2	N-Term(iTRAQ4plex)	0	0.521531	2	9.74731	0.895589	2	29.9537	0.459856	2	19.7778	0.427671	2	4.53344	1.16797	2	15.143	0	4.155e-08	85.69	3.91172e-08	2	1870.05	1.73868	51.6561	0
	High	iDYLcSHLcFLR	3	1	1	Q9C5C2	N-Term(iTRAQ4plex); C5(Carbamidomethyl); C9(Carbamidomethyl)	0	0.289108	3	1.12704	0.844536	3	0.102388	0.238567	3	1.22944	0.359875	3	3.97612	0.677486	3	10.2953	0	1.438e-06	75.91	1.92336e-07	2	1740.87	1.59517	47.2924	0
	High	aSGLWYQSFLR	4	1	1	Q9C5C2	N-Term(iTRAQ4plex)	0	0.686942	4	39.3309	0.479464	4	53.9254	0.324271	4	108.928	0.408976	4	103.354	0.821756	4	13.3209	0	4.176e-06	64.98	3.14511e-06	2	1471.78	1.4694	49.7047	0
	High	gYALGTDAPGR	4	3	2	Q9C5C2;P37702	N-Term(iTRAQ4plex)	0																0	0.0002487	60.03	8.04424e-06	2	1221.64	0.985086	22.0309	0
	High	gLNVWDGFTHR	3	1	1	Q9C5C2	N-Term(iTRAQ4plex)	0	0.341995	3	11.8389	0.883081	3	59.9799	0.34076	3	23.7545	0.660539	3	7.03032	0.534442	3	6.23993	0	0.00217	47.35	0.000176714	2	1445.74	2.01528	39.2774	0
	High	gmLNVMEHFk	1	1	1	Q9C5C2	N-Term(iTRAQ4plex); M2(Oxidation); K10(iTRAQ4plex)	0	0.267318	1		0.56531	1		0.148781	1		0.310635	1		0.520254	1		0	0.001119	36.21	0.00275231	3	1509.78	0.643129	31.9879	0
	High	akEFFLGWFmEPLTk	6	1	1	Q9C5C2	N-Term(iTRAQ4plex); K2(iTRAQ4plex); M10(Oxidation); K15(iTRAQ4plex)	0													0.680096	4	24.0867	0	0.0001211	32.63	0.00796806	3	2292.25	0.517575	55.3678	1
	High	fNkQDFESDFIFGVASSAYQIEGGR	1	1	1	Q9C5C2	N-Term(iTRAQ4plex); K3(iTRAQ4plex)	0																0	0.0003213	31.36	0.00555666	4	3100.53	1.41287	57.2225	1
	High	gMLNVMEHFk	2	1	1	Q9C5C2	N-Term(iTRAQ4plex); K10(iTRAQ4plex)	0	0.266053	1		1.53548	1		0.402202	1		1.07059	1		0.408074	1		0	0.0001633	28.11	0.0156071	3	1493.78	-0.322955	41.2492	0
	High	tIIDDFkDYADLcFER	1	1	1	Q9C5C2	N-Term(iTRAQ4plex); K7(iTRAQ4plex); C13(Carbamidomethyl)	0	0.440661	1		1.50774	1		0.65413	1		0.98445	1		0.721754	1		0	0.0007878	22.79	0.0405033	3	2309.14	1.4994	55.6976	1
	High	gLNVWDGFTHRYPEk	1	1	1	Q9C5C2	N-Term(iTRAQ4plex); K15(iTRAQ4plex)	0	0.391883	1		0.826901	1		0.319039	1		0.525289	1		0.659726	1		0	3.312e-05	21.15	0.102059	4	2107.1	1.01758	38.136	1
	High	gmLNVmEHFk	2	1	1	Q9C5C2	N-Term(iTRAQ4plex); M2(Oxidation); M6(Oxidation); K10(iTRAQ4plex)	0	0.318022	2	50.2298	0.922464	2	21.7593	0.288828	2	78.0043	0.623789	2	89.1245	0.502945	2	7.53073	0	0.002035	19.58	0.0963847	3	1525.78	1.10892	24.6156	0
	High	cSQWVDkR	1	1	1	Q9C5C2	N-Term(iTRAQ4plex); C1(Carbamidomethyl); K7(iTRAQ4plex)	0	0.389286	1		0.662463	1		0.253901	1		0.376143	1		0.733212	1		0.004	0.07096	16.7	0.233038	3	1366.71	0.343798	17.6717	1
	High	iGPVMITR	1	1	1	Q9C5C2	N-Term(iTRAQ4plex)	0	0.320354	1		0.880349	1		0.277663	1		0.490224	1		0.615236	1		0.006	0.1	33.95	0.00529573	2	1030.62	0.511049	31.9576	0
	High	fSFAWSR	1	1	1	Q9C5C2	N-Term(iTRAQ4plex)	0	0.380943	1		0.717533	1		0.269113	1		0.383457	1		0.762318	1		0.006	0.1009	33	0.00210499	2	1044.54	0.713998	40.683	0
Q9SRV5	Cobalamin-independent methionine synthase OS=Arabidopsis thaliana GN=F20H23.19 PE=2 SV=1 - [Q9SRV5_ARATH]	512.206	14.38	1	2	12	23	0.935959	3	40.7764	0.520741	1		0.479857	1		0.459574	1		1.15833	3	3.12715	765	84.5306	6.50732
	A3	Sequence	# PSMs	# Proteins	# Protein Groups	Protein Group Accessions	Modifications	ΔCn	114/116	114/116 Count	114/116 Variability [%]	115/114	115/114 Count	115/114 Variability [%]	115/116	115/116 Count	115/116 Variability [%]	115/117	115/117 Count	115/117 Variability [%]	117/116	117/116 Count	117/116 Variability [%]	q-Value	PEP	IonScore	Exp Value	Charge	MH+ [Da]	ΔM [ppm]	RT [min]	# Missed Cleavages
	High	gVTAFGFDLVR	7	2	2	O50008;Q9SRV5	N-Term(iTRAQ4plex)	0																0	2.692e-05	74.69	4.48305e-07	2	1325.74	1.45946	48.5156	0
	High	yGAGIGPGVYDIHSPR	1	2	2	O50008;Q9SRV5	N-Term(iTRAQ4plex)	0																0	1.553e-08	71.09	8.40279e-07	3	1802.93	0.972249	33.2691	0
	High	yLFAGVVDGR	2	2	2	O50008;Q9SRV5	N-Term(iTRAQ4plex)	0																0	0.000206	66.86	2.55518e-06	2	1240.68	0.907561	42.6743	0
	High	fALESFWDGk	2	2	2	O50008;Q9SRV5	N-Term(iTRAQ4plex); K10(iTRAQ4plex)	0																0	7.046e-06	56.55	1.99179e-05	2	1487.78	2.08754	50.4936	0
	High	sWLAFAAQk	2	2	2	O50008;Q9SRV5	N-Term(iTRAQ4plex); K9(iTRAQ4plex)	0																0	0.000126	55.4	4.60003e-05	2	1309.75	0.979898	41.543	0
	High	aIkEEIkk	1	2	2	O50008;Q9SRV5	N-Term(iTRAQ4plex); K3(iTRAQ4plex); K7(iTRAQ4plex); K8(iTRAQ4plex)	0																0	0.001804	22.23	0.0236373	3	1535	0.261828	17.5664	2
	High	sFDLLSLLPk	2	1	1	Q9SRV5	N-Term(iTRAQ4plex); K10(iTRAQ4plex)	0	0.886084	2	50.1176										1.46591	2	36.0057	0.001	0.01123	34.52	0.00326694	2	1420.87	1.88075	58.1153	0
	High	yTEVkPALk	1	2	2	O50008;Q9SRV5	N-Term(iTRAQ4plex); K5(iTRAQ4plex); K9(iTRAQ4plex)	0																0.001	0.00814	16.53	0.236783	3	1480.91	0.86278	23.7069	0
	High	vTNESVQk	1	1	1	Q9SRV5	N-Term(iTRAQ4plex); K8(iTRAQ4plex)	0	0.935959	1		0.520741	1		0.479857	1		0.459574	1		1.13416	1		0.002	0.0207	42.57	0.000854926	2	1192.68	1.89478	16.2167	0
	High	kYTEVkPALk	2	2	2	O50008;Q9SRV5	N-Term(iTRAQ4plex); K1(iTRAQ4plex); K6(iTRAQ4plex); K10(iTRAQ4plex)	0																0.002	0.01753	20.39	0.0301657	4	1753.11	1.37607	21.1679	1
	High	gNASVPAmEmTk	1	2	2	O50008;Q9SRV5	N-Term(iTRAQ4plex); M8(Oxidation); M10(Oxidation); K12(iTRAQ4plex)	0																0.004	0.05601	26.53	0.0102272	3	1555.77	1.03565	16.0752	0
	High	aVNEYk	1	2	2	O50008;Q9SRV5	N-Term(iTRAQ4plex); K6(iTRAQ4plex)	0																0.006	0.09502	35.91	0.00300045	2	1011.57	0.371276	16.075	0
F4J270	Beta-1,3-glucanase 3 OS=Arabidopsis thaliana GN=BG3 PE=3 SV=1 - [F4J270_ARATH]	500.239	31.38	1	8	8	16	1.26089	15	34.6049	0.404258	12	77.4692	0.504318	12	119.18	1.04308	12	107.938	0.519843	15	39.3889	341	37.6081	8.35303
	A3	Sequence	# PSMs	# Proteins	# Protein Groups	Protein Group Accessions	Modifications	ΔCn	114/116	114/116 Count	114/116 Variability [%]	115/114	115/114 Count	115/114 Variability [%]	115/116	115/116 Count	115/116 Variability [%]	115/117	115/117 Count	115/117 Variability [%]	117/116	117/116 Count	117/116 Variability [%]	q-Value	PEP	IonScore	Exp Value	Charge	MH+ [Da]	ΔM [ppm]	RT [min]	# Missed Cleavages
	High	tYVNNLIQTVk	2	1	1	F4J270	N-Term(iTRAQ4plex); K11(iTRAQ4plex)	0	0.961966	2	14.6924	0.997297	2	836.848	0.944533	2	621.981	1.54404	2	319.559	0.664475	2	37.6323	0	3.757e-07	90.72	1.02515e-08	2	1580.93	2.1994	40.7615	0
	High	sFIAPVISFLSSk	6	1	1	F4J270	N-Term(iTRAQ4plex); K13(iTRAQ4plex)	0	1.48008	6	30.972	0.381025	4	77.2446	0.451336	4	175.682	0.920864	4	94.3815	0.664775	6	6.23797	0	4.98e-09	86.13	2.38905e-08	2	1684	1.99397	60.6944	0
	High	lASSQAEADTWVR	2	1	1	F4J270	N-Term(iTRAQ4plex)	0	1.29596	2	12.0314	0.261705	2	21.0254	0.333916	2	8.82732	0.776983	2	7.62051	0.466814	2	1.20076	0	1.16e-08	81.41	5.38464e-08	2	1577.81	1.35355	32.7147	0
	High	aVSSLGIk	1	1	1	F4J270	N-Term(iTRAQ4plex); K8(iTRAQ4plex)	0	1.58194	1		0.370973	1		0.577785	1		1.33026	1		0.47179	1		0	0.0003744	62.34	6.33038e-06	2	1062.68	1.19365	24.9778	0
	High	nGNNLRPASEVVALYQQR	1	1	1	F4J270	N-Term(iTRAQ4plex)	0	1.01493	1		0.440528	1		0.440193	1		0.637944	1		0.749513	1		0	1.036e-07	52.5	7.53537e-05	3	2173.16	1.38298	36.7552	0
	High	lYDPNQETLNALR	2	1	1	F4J270	N-Term(iTRAQ4plex)	0	1.34867	2	10.0033	0.641325	2	38.4518	0.851562	2	49.8517	2.55098	2	44.0173	0.3626	2	5.03219	0	1.123e-05	45.58	0.000311281	2	1690.89	0.79106	39.1767	0
	High	qSPLLVNNYPYFSYTGNmR	1	1	1	F4J270	N-Term(iTRAQ4plex); M18(Oxidation)	0	0.733621	1											0.992029	1		0	0.0005552	23.91	0.0282478	3	2424.19	3.4345	46.4707	0
	High	fWGLFLPNLQPk	1	1	1	F4J270	N-Term(iTRAQ4plex); K12(iTRAQ4plex)	0																0.003	0.03075	11.88	0.768632	3	1748.01	-0.139211	59.4764	0
O04496	Aspartyl protease-like protein OS=Arabidopsis thaliana GN=F21M12.13 PE=2 SV=1 - [O04496_ARATH]	499.159	14.03	1	7	7	20	0.951915	14	30.4829	2.54163	14	14.2876	2.15571	15	40.3069	4.77794	15	19.4914	0.474967	15	24.3023	449	47.6306	7.51807
	A3	Sequence	# PSMs	# Proteins	# Protein Groups	Protein Group Accessions	Modifications	ΔCn	114/116	114/116 Count	114/116 Variability [%]	115/114	115/114 Count	115/114 Variability [%]	115/116	115/116 Count	115/116 Variability [%]	115/117	115/117 Count	115/117 Variability [%]	117/116	117/116 Count	117/116 Variability [%]	q-Value	PEP	IonScore	Exp Value	Charge	MH+ [Da]	ΔM [ppm]	RT [min]	# Missed Cleavages
	High	qNANAVLNVIANLQQQNLR	5	1	1	O04496	N-Term(iTRAQ4plex)	0	1.4505	1		2.19548	1		2.06542	2	68.3078	4.35568	2	7.54524	0.515076	2	78.6831	0	3.563e-08	85.37	4.08015e-08	3	2265.26	1.86594	54.6489	0
	High	fAQPVYEAIRDEFR	2	1	1	O04496	N-Term(iTRAQ4plex)	0	1.01333	2	8.7882	2.89181	2	8.6785	2.88504	2	0.109075	7.67998	2	4.1721	0.408048	2	4.06289	0	1.246e-07	65.65	3.34892e-06	2	1884.97	1.06134	49.5729	1
	High	sFYFSGSLk	6	1	1	O04496	N-Term(iTRAQ4plex); K9(iTRAQ4plex)	0	0.850242	4	20.6871	2.41865	4	9.59011	2.16346	4	20.1315	4.26931	4	12.3819	0.53632	4	3.85389	0	0.0001652	58.63	1.83698e-05	2	1323.72	1.0675	38.747	0
	High	iLFDVPNSR	2	1	1	O04496	N-Term(iTRAQ4plex)	0	0.962921	2	2.0723	2.44602	2	6.7282	2.31891	2	4.65104	5.27382	2	3.58941	0.477613	2	1.0603	0	0.0003549	51.77	9.18077e-05	2	1204.68	0.934682	39.3103	0
	High	fAQPVYEAIR	1	1	1	O04496	N-Term(iTRAQ4plex)	0	0.677744	1		2.52395	1		1.68414	1		4.82567	1		0.379087	1		0	0.002063	45.41	0.000328023	2	1337.73	0.640059	37.4114	0
	High	iTLHmTSLDLk	2	1	1	O04496	N-Term(iTRAQ4plex); M5(Oxidation); K11(iTRAQ4plex)	0	0.5149	2	75.6513	2.32071	2	18.0156	1.17646	2	103.18	2.93166	2	83.0336	0.435894	2	12.7793	0	0.0003118	36.46	0.00310672	3	1575.9	0.508139	33.3142	0
	High	iTLHMTSLDLk	1	1	1	O04496	N-Term(iTRAQ4plex); K11(iTRAQ4plex)	0	0.511406	1		2.67784	1		1.34829	1		5.28667	1		0.277025	1		0	0.0005212	31.37	0.0082064	3	1559.91	1.0489	40.227	0
	High	fAQPVYEAIRDEFRk	1	1	1	O04496	N-Term(iTRAQ4plex); K15(iTRAQ4plex)	0	0.954278	1		2.15245	1		2.02227	1		3.7032	1		0.593172	1		0	0.0001526	16.79	0.309929	4	2157.17	0.909615	46.5297	2
P19366	ATP synthase subunit beta, chloroplastic OS=Arabidopsis thaliana GN=atpB PE=1 SV=2 - [ATPB_ARATH]	492.694	21.49	1	9	10	21	1.23974	14	34.4248	0.676488	11	14.876	0.833608	11	53.7653	0.939561	11	50.2653	0.954061	15	12.761	498	53.9001	5.50342
	A3	Sequence	# PSMs	# Proteins	# Protein Groups	Protein Group Accessions	Modifications	ΔCn	114/116	114/116 Count	114/116 Variability [%]	115/114	115/114 Count	115/114 Variability [%]	115/116	115/116 Count	115/116 Variability [%]	115/117	115/117 Count	115/117 Variability [%]	117/116	117/116 Count	117/116 Variability [%]	q-Value	PEP	IonScore	Exp Value	Charge	MH+ [Da]	ΔM [ppm]	RT [min]	# Missed Cleavages
	High	fVQAGSEVSALLGR	2	1	1	P19366	N-Term(iTRAQ4plex)	0	1.70428	1		0.738606	1		1.23933	1		1.45146	1		0.927469	1		0	1.524e-06	66.34	3.42604e-06	2	1577.88	1.10486	48.3824	0
	High	iGLFGGAGVGk	3	4	2	P83483;P19366	N-Term(iTRAQ4plex); K11(iTRAQ4plex)	0																0	1.184e-06	65.01	4.52743e-06	2	1263.77	1.84928	37.9736	0
	High	vGLTALTMAEYFR	1	1	1	P19366	N-Term(iTRAQ4plex)	0	1.75824	1		0.676488	1		1.17104	1		1.22059	1		1.04213	1		0	3.617e-06	62.31	6.43301e-06	2	1615.87	1.71068	54.9282	0
	High	tVLImELINNIAk	4	1	1	P19366	N-Term(iTRAQ4plex); M5(Oxidation); K13(iTRAQ4plex)	0	1.09599	2	10.1494										0.987265	3	34.1831	0	1.772e-05	56.7	1.86003e-05	2	1776.06	5.28472	58.2941	0
	High	lSIFETGIk	2	1	1	P19366	N-Term(iTRAQ4plex); K9(iTRAQ4plex)	0	1.22337	2	18.3297	0.685821	2	16.946	0.826039	2	1.35234	0.885769	2	8.75761	1.01297	2	10.1189	0	9.561e-05	54.8	3.74178e-05	2	1295.78	1.18632	42.5542	0
	High	iVGEEHYETAQQVk	2	1	1	P19366	N-Term(iTRAQ4plex); K14(iTRAQ4plex)	0	1.3098	1		0.662861	1		0.854793	1		1.12332	1		0.826564	1		0	1.441e-06	53.11	5.42404e-05	3	1919.02	5.19384	23.8202	0
	High	vVDLLAPYR	1	1	1	P19366	N-Term(iTRAQ4plex)	0	1.48401	1		0.545751	1		0.797378	1		0.894533	1		0.968246	1		0	0.00522	50.06	0.000170133	2	1189.71	1.48695	44.5101	0
	High	aVAMSATEGLkR	1	1	1	P19366	N-Term(iTRAQ4plex); K11(iTRAQ4plex)	0	1.41985	1		0.767384	1		1.07273	1		1.33064	1		0.875682	1		0	9.382e-05	48.14	0.000216381	3	1521.87	1.54193	23.6086	1
	High	aVAmSATEGLkR	1	1	1	P19366	N-Term(iTRAQ4plex); M4(Oxidation); K11(iTRAQ4plex)	0	0.825817	1		0.720243	1		0.585593	1		0.666712	1		0.954061	1		0	4.609e-05	45.11	0.000410064	3	1537.86	1.16126	18.4652	1
	High	vGLTALTmAEYFR	2	1	1	P19366	N-Term(iTRAQ4plex); M8(Oxidation)	0	0.912028	2	4.63966	0.198909	1		0.18428	1		0.225379	1		0.814023	2	12.9745	0	0.001241	43.72	0.000458589	2	1631.86	2.64066	47.7844	0
	High	vVDLLAPYRR	1	1	1	P19366	N-Term(iTRAQ4plex)	0	2.1624	1		0.688061	1		1.46486	1		1.29406	1		1.22959	1		0	0.001157	34.71	0.00447936	3	1345.81	1.2478	38.5332	1
	High	mPNIYNALVVk	1	1	1	P19366	N-Term(iTRAQ4plex); M1(Oxidation); K11(iTRAQ4plex)	0	0.955992	1		0.505584	1		0.475861	1		0.534395	1		0.967245	1		0.003	0.04607	31.24	0.0108234	2	1565.9	1.40805	39.8403	0
Q9LS40	Protein ASPARTIC PROTEASE IN GUARD CELL 1 OS=Arabidopsis thaliana GN=ASPG1 PE=1 SV=1 - [ASPG1_ARATH]	484.5	18.8	1	12	12	18	1.11655	17	25.5408	0.988386	17	26.5312	1.13127	17	26.7985	1.9834	17	34.0408	0.638254	18	23.4854	500	53.2005	5.51611
	A3	Sequence	# PSMs	# Proteins	# Protein Groups	Protein Group Accessions	Modifications	ΔCn	114/116	114/116 Count	114/116 Variability [%]	115/114	115/114 Count	115/114 Variability [%]	115/116	115/116 Count	115/116 Variability [%]	115/117	115/117 Count	115/117 Variability [%]	117/116	117/116 Count	117/116 Variability [%]	q-Value	PEP	IonScore	Exp Value	Charge	MH+ [Da]	ΔM [ppm]	RT [min]	# Missed Cleavages
	High	sLTcSAPQcSLLETSAcR	2	1	1	Q9LS40	N-Term(iTRAQ4plex); C4(Carbamidomethyl); C9(Carbamidomethyl); C17(Carbamidomethyl)	0	0.803442	1		1.3346	1		1.0557	1		1.95199	1		0.557842	2	7.68146	0	7.704e-12	106.11	8.57172e-11	2	2185.02	1.01796	36.2598	0
	High	aTSFSYcLVDR	2	1	1	Q9LS40	N-Term(iTRAQ4plex); C7(Carbamidomethyl)	0	1.21319	2	12.8845	0.945342	2	4.38713	1.12915	2	17.3449	2.04021	2	7.70789	0.601168	2	9.54167	0	6.117e-06	59.14	6.09495e-06	2	1462.71	1.50165	36.0553	0
	High	iTYDLSk	2	1	1	Q9LS40	N-Term(iTRAQ4plex); K7(iTRAQ4plex)	0	1.06325	2	8.23193	1.22402	2	23.9748	1.28132	2	32.6844	2.64635	2	28.2161	0.525932	2	4.18299	0	0.00671	44.76	0.000277382	2	1127.66	1.42464	28.8251	0
	High	nVIGLSGNk	1	1	1	Q9LS40	N-Term(iTRAQ4plex); K9(iTRAQ4plex)	0	2.03032	1		0.750085	1		1.49937	1		1.20796	1		1.34826	1		0	0.0008337	44.44	0.000563008	3	1189.72	0.975825	23.4898	0
	High	aTSFSYcLVDRDSGk	1	1	1	Q9LS40	N-Term(iTRAQ4plex); C7(Carbamidomethyl); K15(iTRAQ4plex)	0	1.46455	1		0.784563	1		1.13127	1		1.42856	1		0.860176	1		0	2.952e-09	43.43	0.000354074	3	1993.99	1.48412	31.5341	1
	High	lQTQAYNSLR	3	1	1	Q9LS40	N-Term(iTRAQ4plex)	0	1.39825	3	4.67189	1.17849	3	0.321423	1.56335	3	4.4754	2.05195	3	15.5184	0.80298	3	0.791433	0	0.003879	41.48	0.000764555	2	1337.73	0.55754	26.5671	0
	High	nVIGLSGNkc	1	1	1	Q9LS40	N-Term(iTRAQ4plex); K9(iTRAQ4plex); C10(Carbamidomethyl)	0	0.473075	1		0.724879	1		0.33762	1		0.495932	1		0.739478	1		0	0.0002924	40.14	0.00151535	2	1349.75	0.40726	23.8458	1
	High	vPTVAFHFTGGk	1	1	1	Q9LS40	N-Term(iTRAQ4plex); K12(iTRAQ4plex)	0	0.732635	1		1.33826	1		0.965296	1		2.80685	1		0.37356	1		0	0.003736	37.47	0.00213082	3	1548.88	0.750263	36.4983	0
	High	iGVGTPAk	2	1	1	Q9LS40	N-Term(iTRAQ4plex); K8(iTRAQ4plex)	0	1.39217	2	33.6034	0.979866	2	1.28363	1.34305	2	32.2172	2.37238	2	27.0257	0.614931	2	4.87724	0.001	0.008956	39.57	0.000828059	2	1030.65	1.31511	20.517	0
	High	sLDLPAk	1	1	1	Q9LS40	N-Term(iTRAQ4plex); K7(iTRAQ4plex)	0	1.1118	1		0.904164	1		0.989709	1		1.58641	1		0.677659	1		0.002	0.01834	50.66	6.01309e-05	2	1031.64	1.31268	25.8559	0
	High	lTVNLkk	1	1	1	Q9LS40	N-Term(iTRAQ4plex); K6(iTRAQ4plex); K7(iTRAQ4plex)	0	1.01704	1		0.945917	1		0.94716	1		1.47824	1		0.695981	1		0.004	0.05695	22.11	0.0446003	3	1247.84	-0.449171	24.9311	1
	High	lTVNLk	1	1	1	Q9LS40	N-Term(iTRAQ4plex); K6(iTRAQ4plex)	0	1.07635	1		1.41152	1		1.4958	1		2.57401	1		0.631218	1		0.009	0.1364	38.16	0.00101583	2	975.645	0.608438	28.9374	0
Q42589	Non-specific lipid-transfer protein 1 OS=Arabidopsis thaliana GN=LTP1 PE=2 SV=1 - [NLTP1_ARATH]	481.989	43.22	1	6	6	17	0.781632	13	38.6955	2.7383	13	18.5285	1.99997	13	14.2133	7.29613	13	13.4882	0.320448	13	18.3639	118	11.747	8.95361
	A3	Sequence	# PSMs	# Proteins	# Protein Groups	Protein Group Accessions	Modifications	ΔCn	114/116	114/116 Count	114/116 Variability [%]	115/114	115/114 Count	115/114 Variability [%]	115/116	115/116 Count	115/116 Variability [%]	115/117	115/117 Count	115/117 Variability [%]	117/116	117/116 Count	117/116 Variability [%]	q-Value	PEP	IonScore	Exp Value	Charge	MH+ [Da]	ΔM [ppm]	RT [min]	# Missed Cleavages
	High	qQAcNcIQGAAR	5	1	1	Q42589	N-Term(iTRAQ4plex); C4(Carbamidomethyl); C6(Carbamidomethyl)	0	1.24437	4	107.807	1.16829	4	209.28	1.72874	4	13.9776	3.64133	4	146.151	0.476611	4	96.8067	0	1.044e-05	80.18	2.78226e-08	2	1520.72	0.909819	16.6335	0
	High	iSTSTNck	3	1	1	Q42589	N-Term(iTRAQ4plex); C7(Carbamidomethyl); K8(iTRAQ4plex)	0	0.681652	3	13.5783	2.97112	3	12.947	2.0377	3	3.21835	7.29613	3	2.25449	0.296853	3	5.47581	0	0.0003139	64.04	3.07677e-06	2	1198.63	0.770872	15.1398	0
	High	aLGSGLNAGR	3	1	1	Q42589	N-Term(iTRAQ4plex)	0	1.0802	2	0.216288	2.50409	2	5.66978	2.66311	2	5.8866	7.12617	2	37.0023	0.40593	2	30.624	0	0.004817	56.23	1.71527e-05	2	1059.6	-0.292288	19.8836	0
	High	acGVNIPYk	3	1	1	Q42589	N-Term(iTRAQ4plex); C2(Carbamidomethyl); K9(iTRAQ4plex)	0	0.773699	2	40.3813	2.73938	2	18.5887	2.08669	2	20.6504	7.41435	2	13.5132	0.305705	2	6.99154	0	0.002907	55.08	4.71893e-05	2	1309.72	0.658277	28.9195	0
	High	tTPDRQQAcNcIQGAAR	1	1	1	Q42589	N-Term(iTRAQ4plex); C9(Carbamidomethyl); C11(Carbamidomethyl)	0	1.26978	1		3.56942	1		4.46229	1		7.96025	1		0.608904	1		0	3.818e-06	45.69	0.000121398	3	2091	0.530884	19.8235	1
	High	nLNSIAk	2	1	1	Q42589	N-Term(iTRAQ4plex); K7(iTRAQ4plex)	0	0.710833	1		2.85774	1		1.99997	1		6.66439	1		0.325973	1		0.002	0.01894	49.08	0.000184774	2	1047.64	1.14128	20.1813	0
Q9FFN4	Beta-galactosidase 6 OS=Arabidopsis thaliana GN=BGAL6 PE=2 SV=1 - [BGAL6_ARATH]	477.399	25.63	1	19	19	27	0.892627	22	24.1371	0.504258	20	41.8261	0.390852	20	55.7409	0.423254	20	43.678	0.859236	22	12.2586	718	79.7083	8.83643
	A3	Sequence	# PSMs	# Proteins	# Protein Groups	Protein Group Accessions	Modifications	ΔCn	114/116	114/116 Count	114/116 Variability [%]	115/114	115/114 Count	115/114 Variability [%]	115/116	115/116 Count	115/116 Variability [%]	115/117	115/117 Count	115/117 Variability [%]	117/116	117/116 Count	117/116 Variability [%]	q-Value	PEP	IonScore	Exp Value	Charge	MH+ [Da]	ΔM [ppm]	RT [min]	# Missed Cleavages
	High	sQWGYSVGLLGEk	2	1	1	Q9FFN4	N-Term(iTRAQ4plex); K13(iTRAQ4plex)	0	1.08433	2	22.4213	0.246944	1		0.227049	1		0.314211	1		0.656152	2	27.039	0	3.417e-07	74.85	4.00992e-07	2	1711.93	1.87822	43.1989	0
	High	sSANPLLQGk	2	1	1	Q9FFN4	N-Term(iTRAQ4plex); K10(iTRAQ4plex)	0	0.664098	1		0.65345	1		0.427246	1		0.546779	1		0.848759	1		0	2.24e-05	60.39	8.27272e-06	2	1302.76	1.03316	23.7988	0
	High	eTIPAFPGTSLk	2	1	1	Q9FFN4	N-Term(iTRAQ4plex); K12(iTRAQ4plex)	0	1.12333	2	8.35723	0.635047	2	290.849	0.702338	2	335.145	1.02628	2	417.626	0.743359	2	12.5276	0	2.875e-07	57.3	2.48589e-05	2	1548.89	1.57852	40.1616	0
	High	sIGILQNck	2	1	1	Q9FFN4	N-Term(iTRAQ4plex); C8(Carbamidomethyl); K9(iTRAQ4plex)	0	0.855445	2	10.9333	0.624669	2	63.9839	0.526108	2	78.7741	0.694198	2	90.9676	0.823209	2	8.18306	0	0.0001414	54.97	5.03103e-05	2	1320.76	1.56898	29.077	0
	High	sTPEMWPSLIk	1	1	1	Q9FFN4	N-Term(iTRAQ4plex); K11(iTRAQ4plex)	0																0	6.707e-06	53.64	5.96869e-05	2	1576.87	1.24901	45.0653	0
	High	wAGQmAVGLk	2	1	1	Q9FFN4	N-Term(iTRAQ4plex); M5(Oxidation); K10(iTRAQ4plex)	0	0.427231	1		0.465059	1		0.195616	1		0.256427	1		0.828627	1		0	4.634e-06	53.6	6.766e-05	2	1364.76	1.08285	30.2448	0
	High	vQIScGGTkPIDLSR	2	1	1	Q9FFN4	N-Term(iTRAQ4plex); C5(Carbamidomethyl); K9(iTRAQ4plex)	0	0.744487	2	5.73124	0.378937	2	7.53695	0.277752	2	1.79989	0.365322	2	1.39099	0.825846	2	3.19148	0	0.0001182	53.4	6.97059e-05	2	1919.07	1.58093	30.7312	0
	High	sTPEmWPSLIk	1	1	1	Q9FFN4	N-Term(iTRAQ4plex); M5(Oxidation); K11(iTRAQ4plex)	0																0	0.0005939	42.18	0.000920118	2	1592.86	1.21013	40.4763	0
	High	sQGLYVcLR	1	1	1	Q9FFN4	N-Term(iTRAQ4plex); C7(Carbamidomethyl)	0	0.8654	1		0.420506	1		0.35828	1		0.380726	1		1.02218	1		0	0.0003961	41.24	0.000762897	2	1239.67	1.46376	31.6738	0
	High	lLFSGSIHYPR	1	1	1	Q9FFN4	N-Term(iTRAQ4plex)	0																0	0.0001041	38.31	0.00208812	3	1433.8	0.982144	39.4043	0
	High	dkTDYLWYTSSFk	2	1	1	Q9FFN4	N-Term(iTRAQ4plex); K2(iTRAQ4plex); K13(iTRAQ4plex)	0	0.864995	2	16.1066	0.558309	2	6.53497	0.475468	2	22.8206	0.575199	2	19.5699	0.897888	2	3.14609	0	0.000208	37.46	0.00225239	3	2086.09	2.21749	41.0109	1
	High	cGETFPGPNSPNkPk	1	1	1	Q9FFN4	N-Term(iTRAQ4plex); C1(Carbamidomethyl); K13(iTRAQ4plex); K15(iTRAQ4plex)	0	0.523556	1		0.380172	1		0.195964	1		0.205601	1		1.03531	1		0	1.118e-06	36.58	0.00295612	3	2062.08	0.944819	21.1781	0
	High	kLLFSGSIHYPR	1	1	1	Q9FFN4	N-Term(iTRAQ4plex); K1(iTRAQ4plex)	0	0.770297	1		0.553644	1		0.419877	1		0.786353	1		0.579993	1		0	1.497e-05	32.5	0.00742291	4	1706	0.0416085	35.1805	1
	High	lGQYDFSGR	1	1	1	Q9FFN4	N-Term(iTRAQ4plex)	0	1.19627	1		0.751521	1		0.885125	1		1.02314	1		0.939695	1		0	0.003984	24.27	0.0205761	2	1186.6	1.03155	31.0114	0
	High	nRPLAWYk	1	1	1	Q9FFN4	N-Term(iTRAQ4plex); K8(iTRAQ4plex)	0	0.8452	1		0.44146	1		0.367353	1		0.430739	1		0.926379	1		0	0.002271	20.65	0.117526	3	1335.78	1.25971	25.943	0
	High	tGVPWImck	1	1	1	Q9FFN4	N-Term(iTRAQ4plex); M7(Oxidation); C8(Carbamidomethyl); K9(iTRAQ4plex)	0	0.541221	1		0.701933	1		0.374028	1		0.406204	1		1.00018	1		0.002	0.02106	41.61	0.000886958	2	1395.74	1.66576	34.5896	0
	High	sLIIDGQR	1	1	1	Q9FFN4	N-Term(iTRAQ4plex)	0	1.02458	1											1.08567	1		0.003	0.04334	41.65	0.000813855	2	1045.61	1.36834	24.4792	0
	High	gVTYDGR	1	1	1	Q9FFN4	N-Term(iTRAQ4plex)	0	1.09711	1		0.838429	1		0.90563	1		1.06468	1		0.92395	1		0.003	0.05169	20.41	0.0950859	2	911.473	3.40325	16.1545	0
	High	aSQIQFR	1	1	1	Q9FFN4	N-Term(iTRAQ4plex)	0	1.08661	1		0.47594	1		0.509166	1		0.415898	1		1.32981	1		0.004	0.05938	24.52	0.0480329	2	993.561	0.775165	21.1326	0
	High	eLHAAIk	1	1	1	Q9FFN4	N-Term(iTRAQ4plex); K7(iTRAQ4plex)	0	1.0109	1		1.00745	1		1.00268	1		1.30645	1		0.833661	1		0.009	0.1368	15.1	0.180782	3	1069.66	0.602846	17.3618	0
Q9M356	Aspartyl protease OS=Arabidopsis thaliana GN=F15G16.210 PE=4 SV=1 - [Q9M356_ARATH]	472.984	22.15	1	9	9	17	1.02259	15	22.5434	0.841688	15	17.2898	0.879782	15	27.0019	1.29757	15	35.9181	0.758203	15	13.1044	483	51.4288	8.42627
	A3	Sequence	# PSMs	# Proteins	# Protein Groups	Protein Group Accessions	Modifications	ΔCn	114/116	114/116 Count	114/116 Variability [%]	115/114	115/114 Count	115/114 Variability [%]	115/116	115/116 Count	115/116 Variability [%]	115/117	115/117 Count	115/117 Variability [%]	117/116	117/116 Count	117/116 Variability [%]	q-Value	PEP	IonScore	Exp Value	Charge	MH+ [Da]	ΔM [ppm]	RT [min]	# Missed Cleavages
	High	rLDDSSEcVTR	2	1	1	Q9M356	N-Term(iTRAQ4plex); C8(Carbamidomethyl)	0	1.23435	2	26.5463	0.798068	2	39.6043	0.969867	2	12.1193	1.14253	2	39.3242	0.922065	2	26.2818	0	2.067e-06	73.07	1.94804e-07	3	1481.71	0.84905	16.0603	1
	High	tSVFTPLLTNPk	3	1	1	Q9M356	N-Term(iTRAQ4plex); K12(iTRAQ4plex)	0	0.867213	2	24.8034	1.1759	2	52.7835	1.00399	2	25.544	1.51497	2	47.2366	0.719856	2	19.9314	0	1.117e-07	71.21	9.11984e-07	2	1605.95	1.38369	42.4467	0
	High	vPGVSESQFk	2	1	1	Q9M356	N-Term(iTRAQ4plex); K10(iTRAQ4plex)	0	1.08365	2	10.9156	0.797364	2	5.90555	0.850704	2	4.98598	1.35373	2	6.28739	0.682599	2	11.2999	0	1.222e-05	62.85	8.1711e-06	2	1365.76	0.86961	29.897	0
	High	lTQPAYVALR	3	1	1	Q9M356	N-Term(iTRAQ4plex)	0	1.13628	3	5.89715	0.766371	3	14.7315	0.857346	3	8.77731	1.17402	3	15.1997	0.793233	3	6.35892	0	0.001093	62.01	8.81309e-06	2	1275.76	0.784047	34.0516	0
	High	gGLSFPSQTk	1	1	1	Q9M356	N-Term(iTRAQ4plex); K10(iTRAQ4plex)	0	0.691989	1		0.794415	1		0.541227	1		0.915743	1		0.641985	1		0	0.0008948	58.15	2.52629e-05	2	1309.74	1.54005	25.7856	0
	High	tFATVPcGSR	1	1	1	Q9M356	N-Term(iTRAQ4plex); C7(Carbamidomethyl)	0	0.830576	1		0.98801	1		0.80793	1		0.96779	1		0.906799	1		0	0.003084	48.19	0.000125915	2	1239.63	-0.215852	23.3325	0
	High	fSYcLVDR	2	1	1	Q9M356	N-Term(iTRAQ4plex); C4(Carbamidomethyl)	0	0.856337	2	6.71636	1.13992	2	63.9867	0.961062	2	72.9084	1.505	2	55.839	0.693641	2	13.2525	0	0.001383	48.06	7.03416e-05	2	1203.6	1.12222	34.8182	0
	High	vAYDLVGSR	2	1	1	Q9M356	N-Term(iTRAQ4plex)	0	1.53033	2	38.8649	0.931913	2	2.06556	1.40409	2	36.5836	2.03379	2	32.6156	0.749903	2	3.64736	0	0.00478	42.99	0.000648022	2	1123.62	0.783648	30.5317	0
	High	vDHVPLGcGHDNEGLFVGAAGLLGLGR	1	1	1	Q9M356	N-Term(iTRAQ4plex); C8(Carbamidomethyl)	0																0.003	0.04755	11.63	0.769517	4	2874.48	-0.216852	52.8503	0
Q9SG80	Alpha-L-arabinofuranosidase 1 OS=Arabidopsis thaliana GN=ASD1 PE=1 SV=1 - [ASD1_ARATH]	468.174	17.85	1	11	11	22	0.622029	21	56.3793	0.858951	18	50.5259	0.416557	18	90.2612	0.288077	18	116.952	1.6862	21	37.1521	678	74.997	5.77002
	A3	Sequence	# PSMs	# Proteins	# Protein Groups	Protein Group Accessions	Modifications	ΔCn	114/116	114/116 Count	114/116 Variability [%]	115/114	115/114 Count	115/114 Variability [%]	115/116	115/116 Count	115/116 Variability [%]	115/117	115/117 Count	115/117 Variability [%]	117/116	117/116 Count	117/116 Variability [%]	q-Value	PEP	IonScore	Exp Value	Charge	MH+ [Da]	ΔM [ppm]	RT [min]	# Missed Cleavages
	High	aFVSEYAVTGk	5	1	1	Q9SG80	N-Term(iTRAQ4plex); K11(iTRAQ4plex)	0	0.950596	4	25.7953	1.14688	4	62.8037	1.21442	4	61.4539	0.863669	4	129.287	1.69558	4	44.5232	0	6.136e-08	90.12	1.12352e-08	2	1459.8	0.82052	32.9361	0
	High	gNYIVFYDAIk	4	1	1	Q9SG80	N-Term(iTRAQ4plex); K11(iTRAQ4plex)	0	0.723965	4	59.64	1.2687	4	63.015	0.858697	4	151.188	0.941712	4	541.656	1.01709	4	82.0209	0	7.238e-06	68.9	1.86796e-06	2	1590.88	0.82734	46.3767	0
	High	nDLFQMMADIkPR	1	1	1	Q9SG80	N-Term(iTRAQ4plex); K11(iTRAQ4plex)	0	0.545562	1		0.677355	1		0.363825	1		0.180339	1		2.1914	1		0	4.547e-08	59.33	1.3535e-05	3	1866.98	0.464568	49.7338	0
	High	nSDIVEMASYAPLFVNTNDRR	1	1	1	Q9SG80	N-Term(iTRAQ4plex)	0	0.40288	1											1.58178	1		0	4.678e-05	47.05	0.000188366	3	2556.26	0.0225277	50.1309	1
	High	kGSIWIDQVSAmPVDTHk	2	1	1	Q9SG80	N-Term(iTRAQ4plex); K1(iTRAQ4plex); M12(Oxidation); K18(iTRAQ4plex)	0	0.595004	2	136.939	0.68529	1		0.20072	1		0.151743	1		1.47427	2	3.81702	0	1.751e-07	45.47	0.000421431	4	2460.33	0.43451	32.9901	1
	High	lQLTTTk	1	1	1	Q9SG80	N-Term(iTRAQ4plex); K7(iTRAQ4plex)	0	0.698689	1		0.751999	1		0.51729	1		0.283149	1		1.98444	1		0	0.005141	44.78	0.000324343	2	1092.69	0.107878	23.7641	0
	High	gNYIVFYDAIkk	2	1	1	Q9SG80	N-Term(iTRAQ4plex); K11(iTRAQ4plex); K12(iTRAQ4plex)	0	0.567339	2	38.3002	0.559413	1		0.243463	1		0.119207	1		1.21294	2	110.831	0	5.756e-06	41.17	0.00112284	3	1863.08	1.11895	40.8255	1
	High	kEVLLEAk	2	1	1	Q9SG80	N-Term(iTRAQ4plex); K1(iTRAQ4plex); K8(iTRAQ4plex)	0	0.967313	2	19.109	1.36679	2	7.37432	1.30168	2	11.6125	0.779774	2	12.8005	1.81323	2	1.175	0	0.005358	36.75	0.00119412	3	1361.87	-0.0322577	23.451	1
	High	nDLFQmmADIkPR	1	1	1	Q9SG80	N-Term(iTRAQ4plex); M6(Oxidation); M7(Oxidation); K11(iTRAQ4plex)	0	0.348262	1		1.08981	1		0.373671	1		0.177724	1		2.28382	1		0	2.293e-06	30.86	0.00791639	3	1898.97	-0.0374191	29.8353	0
	High	eTVGPWEERPGHFGDVWk	1	1	1	Q9SG80	N-Term(iTRAQ4plex); K18(iTRAQ4plex)	0	0.501014	1		0.807527	1		0.398327	1		0.234086	1		1.84834	1		0	1.525e-06	26.67	0.0227118	4	2414.22	0.922663	38.9933	0
	High	qEPFELk	1	1	1	Q9SG80	N-Term(iTRAQ4plex); K7(iTRAQ4plex)	0	0.545569	1		0.636792	1		0.342043	1		0.156312	1		2.37687	1		0.003	0.03948	39.35	0.00186993	2	1178.67	0.590731	29.8197	0
	High	kAYPDIk	1	1	1	Q9SG80	N-Term(iTRAQ4plex); K1(iTRAQ4plex); K7(iTRAQ4plex)	0	0.622029	1		0.607394	1		0.371975	1		0.353678	1		1.14241	1		0.003	0.04128	16.69	0.260361	3	1266.78	0.266243	19.1517	1
F4IX28	Peptidyl-prolyl cis-trans isomerase OS=Arabidopsis thaliana GN=ROC4 PE=2 SV=1 - [F4IX28_ARATH]	446.411	21.24	3	5	6	20	1.4746	13	28.5956	1.55456	12	40.7715	2.85316	13	37.9346	2.53789	12	39.8057	1.2483	13	14.6664	259	28.0611	8.74854
	A3	Sequence	# PSMs	# Proteins	# Protein Groups	Protein Group Accessions	Modifications	ΔCn	114/116	114/116 Count	114/116 Variability [%]	115/114	115/114 Count	115/114 Variability [%]	115/116	115/116 Count	115/116 Variability [%]	115/117	115/117 Count	115/117 Variability [%]	117/116	117/116 Count	117/116 Variability [%]	q-Value	PEP	IonScore	Exp Value	Charge	MH+ [Da]	ΔM [ppm]	RT [min]	# Missed Cleavages
	High	iVMGLFGEVVPk	5	3	1	F4IX28	N-Term(iTRAQ4plex); K12(iTRAQ4plex)	0	1.78155	3	20.5142	1.67398	3	4.25346	3.61441	3	1.60356	2.83825	3	8.2435	1.36568	3	1.89646	0	4.667e-07	96.54	2.57311e-09	2	1576.94	1.30347	53.2401	0
	High	fEDENFTLk	1	3	1	F4IX28	N-Term(iTRAQ4plex); K9(iTRAQ4plex)	0	1.60638	1		1.12663	1		1.78181	1		1.49579	1		1.29393	1		0	6.148e-05	59.12	9.18462e-06	2	1430.74	1.56433	36.7156	0
	High	iVmGLFGEVVPk	5	3	1	F4IX28	N-Term(iTRAQ4plex); M3(Oxidation); K12(iTRAQ4plex)	0	1.27877	4	42.7324	1.38063	4	15.903	1.99488	4	62.0603	2.78206	4	85.4303	0.850111	4	78.607	0	7.323e-05	52.6	7.50123e-05	3	1592.93	0.412648	48.2176	0
	High	tSWLDNk	1	3	1	F4IX28	N-Term(iTRAQ4plex); K7(iTRAQ4plex)	0	1.71888	1		1.73833	1		2.94177	1		3.08607	1		1.03543	1		0	0.005956	51.26	0.000101003	2	1151.63	0.859367	26.6589	0
	High	hVVFGQVIEGmk	3	3	1	F4IX28	N-Term(iTRAQ4plex); M11(Oxidation); K12(iTRAQ4plex)	0	1.30505	2	10.8198	1.44307	2	86.3537	3.29911	3	48.4103	1.68405	2	114.979	1.19594	2	6.35944	0	4.716e-05	38.54	0.00214137	3	1647.91	0.437045	30.2136	0
	High	hVVFGQVIEGMk	1	3	1	F4IX28	N-Term(iTRAQ4plex); K12(iTRAQ4plex)	0	1.3924	1											0.613066	1		0	6.35e-05	33.89	0.00567564	3	1631.92	1.40206	37.7607	0
	High	aLcTGEk	3	4	2	Q42406;F4IX28	N-Term(iTRAQ4plex); C3(Carbamidomethyl); K7(iTRAQ4plex)	0																0.002	0.01963	39.93	0.00113312	2	1066.58	0.420893	15.5524	0
	High	tLESQETR	1	3	1	F4IX28	N-Term(iTRAQ4plex)	0	1.1852	1		1.18616	1		1.3841	1		1.59891	1		0.940292	1		0.006	0.09025	24.56	0.0302703	2	1107.58	0.841238	14.8204	0
Q9LRR9-2	Isoform 2 of Peroxisomal (S)-2-hydroxy-acid oxidase GLO1 OS=Arabidopsis thaliana GN=GLO1 - [GLO1_ARATH]	445.423	29.02	5	6	11	22	1.0975	8	38.2281	0.62922	7	90.0085	0.656301	7	59.3305	0.553523	7	44.3235	1.00232	8	32.6585	348	38.143	9.20264
	A3	Sequence	# PSMs	# Proteins	# Protein Groups	Protein Group Accessions	Modifications	ΔCn	114/116	114/116 Count	114/116 Variability [%]	115/114	115/114 Count	115/114 Variability [%]	115/116	115/116 Count	115/116 Variability [%]	115/117	115/117 Count	115/117 Variability [%]	117/116	117/116 Count	117/116 Variability [%]	q-Value	PEP	IonScore	Exp Value	Charge	MH+ [Da]	ΔM [ppm]	RT [min]	# Missed Cleavages
	High	aIALTVDTPR	2	7	2	Q9LRR9-2;Q9LRS0	N-Term(iTRAQ4plex)	0																0	0.0006484	63.42	5.14137e-06	2	1200.71	0.653698	32.5604	0
	High	nFEGLDLGk	1	7	2	Q9LRR9-2;Q9LRS0	N-Term(iTRAQ4plex); K9(iTRAQ4plex)	0																0	0.0003142	55.7	3.92964e-05	2	1280.71	1.23331	35.9353	0
	High	mAHPDGEYATAR	1	7	2	Q9LRR9-2;Q9LRS0	N-Term(iTRAQ4plex)	0																0	4.177e-06	55.18	9.40506e-06	3	1462.69	1.1084	16.6547	0
	High	fTLPPNLTLk	6	7	2	Q9LRR9-2;Q9LRS0	N-Term(iTRAQ4plex); K10(iTRAQ4plex)	0																0	0.0004283	51.16	6.81381e-05	2	1431.88	1.95936	45.7882	0
	High	nVVEQLVR	2	5	1	Q9LRR9-2	N-Term(iTRAQ4plex)	0	1.20344	2	33.503	0.964717	2	210.365	1.14303	2	125.84	1.27018	2	212.803	0.977484	2	34.2865	0	0.001317	49.16	0.000110418	2	1100.66	1.22201	33.9552	0
	High	mAHPDGEYATAR	2	7	2	Q9LRR9-2;Q9LRS0	N-Term(iTRAQ4plex); M1(Oxidation)	0																0	1.495e-05	40.2	0.000257848	3	1478.68	0.655269	12.9563	0
	High	nHITTEWDTPRPSAR	1	5	1	Q9LRR9-2	N-Term(iTRAQ4plex)	0	0.969004	1		0.687931	1		0.656301	1		0.553523	1		1.28791	1		0	0.005839	30.37	0.00812724	4	1924.98	0.367902	23.3318	0
	High	fFQLYVYk	2	7	2	Q9LRR9-2;Q9LRS0	N-Term(iTRAQ4plex); K8(iTRAQ4plex)	0																0	0.003114	15.85	0.417326	3	1395.79	1.61057	47.5264	0
	High	iLIDVSk	1	5	1	Q9LRR9-2	N-Term(iTRAQ4plex); K7(iTRAQ4plex)	0	0.784117	1											0.796639	1		0.001	0.008196	58.01	1.48637e-05	2	1075.7	1.05247	34.3285	0
	High	iPVFLDGGVR	2	5	1	Q9LRR9-2	N-Term(iTRAQ4plex)	0	1.28188	2	4.56489	0.31091	2	28.0139	0.392389	2	23.2284	0.425235	2	21.7945	1.00232	2	1.38184	0.003	0.04993	34.75	0.00356738	2	1216.72	2.71238	44.5776	0
	High	iDMTTTVLGFk	1	5	1	Q9LRR9-2	N-Term(iTRAQ4plex); K11(iTRAQ4plex)	0	0.674624	1		1.79985	1		1.19545	1		1.34578	1		0.964884	1		0.006	0.09588	29.88	0.0122848	3	1513.86	0.993181	46.8264	0
	High	iPVFLDGGVRR	1	5	1	Q9LRR9-2	N-Term(iTRAQ4plex)	0	1.53439	1		0.62922	1		0.950543	1		0.736537	1		1.40183	1		0.007	0.1106	18.99	0.0946371	3	1372.82	0.604666	38.0972	1
Q9LV60	Cysteine-rich repeat secretory protein 55 OS=Arabidopsis thaliana GN=CRRSP55 PE=2 SV=1 - [CRR55_ARATH]	440.744	26.24	1	7	7	18	1.30819	17	17.026	2.43537	16	12.1914	3.291	16	18.6831	7.88073	16	12.1805	0.469952	16	21.8068	263	28.9765	8.57275
	A3	Sequence	# PSMs	# Proteins	# Protein Groups	Protein Group Accessions	Modifications	ΔCn	114/116	114/116 Count	114/116 Variability [%]	115/114	115/114 Count	115/114 Variability [%]	115/116	115/116 Count	115/116 Variability [%]	115/117	115/117 Count	115/117 Variability [%]	117/116	117/116 Count	117/116 Variability [%]	q-Value	PEP	IonScore	Exp Value	Charge	MH+ [Da]	ΔM [ppm]	RT [min]	# Missed Cleavages
	High	nIDSLLATLVSk	5	1	1	Q9LV60	N-Term(iTRAQ4plex); K12(iTRAQ4plex)	0	1.26151	5	6.67265	2.43537	4	4.05403	3.26316	4	10.61	8.28014	4	11.006	0.415081	4	22.744	0	1.562e-07	95.78	2.60277e-09	2	1561.94	2.64306	57.3471	0
	High	ySQENFIGk	3	1	1	Q9LV60	N-Term(iTRAQ4plex); K9(iTRAQ4plex)	0	1.30819	3	16.2189	2.18456	3	5.76069	3.13667	3	12.9264	8.12939	3	7.76859	0.433826	3	5.11932	0	2.36e-05	71.29	6.57572e-07	2	1373.73	1.09324	28.5366	0
	High	kFDNELGALFDk	3	1	1	Q9LV60	N-Term(iTRAQ4plex); K1(iTRAQ4plex); K12(iTRAQ4plex)	0	1.21882	2	6.41982	2.36283	2	0.101089	2.83534	2	6.31842	7.65434	2	1.95414	0.40236	2	4.36025	0	4.319e-08	65.73	3.03386e-06	3	1829.02	1.05177	43.8357	1
	High	iLYDFcFLR	3	1	1	Q9LV60	N-Term(iTRAQ4plex); C6(Carbamidomethyl)	0	1.72407	3	18.6573	2.93101	3	3.57583	4.85662	3	15.0067	8.35435	3	11.0608	0.570985	3	11.9159	0	0.001339	43.98	0.000373948	2	1390.73	1.40894	55.066	0
	High	vYGLAQcR	1	1	1	Q9LV60	N-Term(iTRAQ4plex); C7(Carbamidomethyl)	0	1.40719	1		2.4591	1		3.40691	1		5.91047	1		0.626119	1		0.001	0.01441	45.95	0.000233769	2	1110.58	0.0955313	22.7131	0
	High	vLYSScYVR	1	1	1	Q9LV60	N-Term(iTRAQ4plex); C6(Carbamidomethyl)	0	1.71231	1		2.62684	1		4.42843	1		9.6814	1		0.496856	1		0.001	0.009106	39.94	0.000714808	2	1290.66	0.731305	30.0372	0
	High	tTTSSSYNNk	2	1	1	Q9LV60	N-Term(iTRAQ4plex); K10(iTRAQ4plex)	0	1.39058	2	11.8185	2.19907	2	3.71336	3.01071	2	8.07863	6.73002	2	11.4601	0.485926	2	19.6748	0.003	0.04176	22.36	0.0371689	3	1390.7	-0.404305	12.3259	0
Q9C9W5	Glycerate dehydrogenase HPR, peroxisomal OS=Arabidopsis thaliana GN=HPR PE=1 SV=1 - [HPR1_ARATH]	430.508	27.2	2	9	9	20	0.603795	14	17.6149	0.465534	11	41.4507	0.352827	13	71.8969	0.358907	13	91.6664	0.959499	16	17.9571	386	42.2209	7.15186
	A3	Sequence	# PSMs	# Proteins	# Protein Groups	Protein Group Accessions	Modifications	ΔCn	114/116	114/116 Count	114/116 Variability [%]	115/114	115/114 Count	115/114 Variability [%]	115/116	115/116 Count	115/116 Variability [%]	115/117	115/117 Count	115/117 Variability [%]	117/116	117/116 Count	117/116 Variability [%]	q-Value	PEP	IonScore	Exp Value	Charge	MH+ [Da]	ΔM [ppm]	RT [min]	# Missed Cleavages
	High	gQTVGVIGAGR	4	2	1	Q9C9W5	N-Term(iTRAQ4plex)	0	0.757636	2	31.4554	0.40423	2	62.1243	0.301524	2	107.863	0.332995	2	102.903	0.983566	2	2.8662	0	3.143e-05	74.58	2.97828e-07	2	1158.67	0.312503	20.2582	0
	High	gPVIDEAALVEHLk	3	2	1	Q9C9W5	N-Term(iTRAQ4plex); K14(iTRAQ4plex)	0	0.588251	2	24.8333	0.53609	2	19.067	0.31048	2	45.4798	0.467053	2	40.5854	0.722081	2	4.31324	0	2.182e-09	68.33	1.85819e-06	3	1779.03	1.28039	43.0571	0
	High	eGMATLAALNVLGR	1	2	1	Q9C9W5	N-Term(iTRAQ4plex)	0	0.476531	1											0.954288	1		0	3.636e-07	61.05	1.01688e-05	2	1559.87	-1.9486	50.5179	0
	High	fVTAYGQFLk	2	2	1	Q9C9W5	N-Term(iTRAQ4plex); K10(iTRAQ4plex)	0	0.66281	1		0.0536718	1		0.328983	2	24824.9	0.183479	2	1.09794e+06	1.05203	2	7.96811	0	0.0003812	56.6	3.43479e-05	2	1461.84	1.81035	44.0941	0
	High	wINLLVDQGcR	3	2	1	Q9C9W5	N-Term(iTRAQ4plex); C10(Carbamidomethyl)	0	0.602776	2	15.0233				0.856219	1		1.10845	1		0.986336	3	24.3271	0	8.28e-06	47.86	0.000149769	2	1517.8	0.645363	50.0414	0
	High	eGmATLAALNVLGR	2	2	1	Q9C9W5	N-Term(iTRAQ4plex); M3(Oxidation)	0	0.537031	2	2.39843	0.383128	2	102.369	0.20257	2	98.3655	0.250908	2	94.4629	0.876959	2	2.40563	0	7.312e-06	47.02	0.000233366	2	1575.87	1.0656	44.8577	0
	High	nAIVVPHIASASk	1	2	1	Q9C9W5	N-Term(iTRAQ4plex); K13(iTRAQ4plex)	0	0.845728	1		0.567769	1		0.472754	1		0.315156	1		1.6294	1		0	1.826e-05	37.66	0.00188535	3	1594.95	0.530198	29.1861	0
	High	eADLISLHPVLDk	2	2	1	Q9C9W5	N-Term(iTRAQ4plex); K13(iTRAQ4plex)	0	0.591964	1		0.185277	1		0.107982	1		0.132651	1		0.884218	1		0	0.0002522	36.25	0.00284565	3	1738	1.07037	39.953	0
	High	vVSTkPmPGTR	1	2	1	Q9C9W5	N-Term(iTRAQ4plex); K5(iTRAQ4plex); M7(Oxidation)	0	0.552048	1		0.465534	1		0.253024	1		0.245125	1		1.12123	1		0.001	0.01376	28.52	0.0205986	3	1476.85	0.446063	15.4931	0
	High	aLGLPVSk	1	2	1	Q9C9W5	N-Term(iTRAQ4plex); K8(iTRAQ4plex)	0	1.0001	1		0.424445	1		0.417925	1		0.556586	1		0.815615	1		0.001	0.008544	28.2	0.00461636	2	1072.7	1.76263	30.7333	0
Q84WT8	Cysteine proteinase inhibitor 4 OS=Arabidopsis thaliana GN=CYS4 PE=3 SV=2 - [CYT4_ARATH]	427.355	48.72	1	8	8	14	1.56042	12	33.2127	2.00897	12	7.80075	3.27418	12	34.0531	8.52176	12	24.6759	0.42611	12	20.0344	117	12.5479	9.12939
	A3	Sequence	# PSMs	# Proteins	# Protein Groups	Protein Group Accessions	Modifications	ΔCn	114/116	114/116 Count	114/116 Variability [%]	115/114	115/114 Count	115/114 Variability [%]	115/116	115/116 Count	115/116 Variability [%]	115/117	115/117 Count	115/117 Variability [%]	117/116	117/116 Count	117/116 Variability [%]	q-Value	PEP	IonScore	Exp Value	Charge	MH+ [Da]	ΔM [ppm]	RT [min]	# Missed Cleavages
	High	vVEGTTQVVSGTk	4	1	1	Q84WT8	N-Term(iTRAQ4plex); K13(iTRAQ4plex)	0	1.62592	4	42.144	2.07915	4	24.6985	3.9219	4	33.0776	10.2644	4	47.7208	0.415033	4	13.1284	0	7.038e-10	112.61	7.56622e-11	2	1592.91	2.47131	24.7059	0
	High	nYEAVVVEk	2	1	1	Q84WT8	N-Term(iTRAQ4plex); K9(iTRAQ4plex)	0	1.84109	2	20.7008	1.99903	2	1.4403	3.62349	2	22.1903	9.23686	2	20.0522	0.42611	2	2.06957	0	2.474e-05	66.86	2.64791e-06	2	1338.75	-1.17587	28.6502	0
	High	nVSDPDVVAVAk	1	1	1	Q84WT8	N-Term(iTRAQ4plex); K12(iTRAQ4plex)	0	1.86736	1		2.06877	1		3.80341	1		8.59262	1		0.480801	1		0	8.779e-05	62.9	4.84654e-06	2	1501.85	1.46027	27.7053	0
	High	vVEGTTQVVSGTkYDLk	1	1	1	Q84WT8	N-Term(iTRAQ4plex); K13(iTRAQ4plex); K17(iTRAQ4plex)	0	1.51046	1		1.80697	1		2.68716	1		6.99199	1		0.417457	1		0	1.171e-06	39.37	0.00136999	3	2256.28	0.99282	33.1801	1
	High	yAIEEHNkESk	2	1	1	Q84WT8	N-Term(iTRAQ4plex); K8(iTRAQ4plex); K11(iTRAQ4plex)	0	1.34129	2	18.5537	2.03446	2	6.11087	2.68661	2	12.3383	8.91182	2	6.08038	0.327458	2	6.22296	0	0.0001702	30.7	0.0133203	3	1779.96	1.25012	16.1093	1
	High	ikNYEAVVVEk	1	1	1	Q84WT8	N-Term(iTRAQ4plex); K2(iTRAQ4plex); K11(iTRAQ4plex)	0	1.25422	1		1.58627	1		1.95877	1		1.87459	1		1.135	1		0	0.0007287	29.3	0.0104566	3	1724.04	5.85543	30.3329	1
	High	yAIEEHNk	1	1	1	Q84WT8	N-Term(iTRAQ4plex); K8(iTRAQ4plex)	0	1.90871	1		2.11469	1		3.97393	1		7.48211	1		0.576918	1		0.002	0.02108	20.75	0.0832981	3	1291.69	1.12855	16.3765	0
	High	sLESFk	2	1	1	Q84WT8	N-Term(iTRAQ4plex); K6(iTRAQ4plex)	0																0.003	0.04696	42.24	0.000558228	2	998.576	0.193484	25.9113	0
P25851	Fructose-1,6-bisphosphatase, chloroplastic OS=Arabidopsis thaliana GN=FBP PE=2 SV=2 - [F16P1_ARATH]	424.491	21.34	1	7	7	14	0.991129	14	20.0221	1.0571	14	21.8871	0.922912	14	30.1385	0.925728	14	34.1403	1.05032	14	18.4233	417	45.1335	5.40186
	A3	Sequence	# PSMs	# Proteins	# Protein Groups	Protein Group Accessions	Modifications	ΔCn	114/116	114/116 Count	114/116 Variability [%]	115/114	115/114 Count	115/114 Variability [%]	115/116	115/116 Count	115/116 Variability [%]	115/117	115/117 Count	115/117 Variability [%]	117/116	117/116 Count	117/116 Variability [%]	q-Value	PEP	IonScore	Exp Value	Charge	MH+ [Da]	ΔM [ppm]	RT [min]	# Missed Cleavages
	High	kLDVISNEVFSNcLR	3	1	1	P25851	N-Term(iTRAQ4plex); K1(iTRAQ4plex); C13(Carbamidomethyl)	0	0.805212	3	15.7668	1.21658	3	18.0521	0.867722	3	2.23778	0.821447	3	9.63559	1.22428	3	5.31475	0	3.463e-09	69.25	1.71144e-06	3	2082.13	1.02272	42.9556	1
	High	vPLYIGSTEEVEkLEk	3	1	1	P25851	N-Term(iTRAQ4plex); K13(iTRAQ4plex); K16(iTRAQ4plex)	0	0.86021	3	24.4266	0.940204	3	5.05985	0.769569	3	19.1902	0.862487	3	29.1782	1.00539	3	4.13354	0	3.054e-09	63.87	4.6148e-06	3	2266.29	0.562595	41.7765	1
	High	yIGSLVGDFHR	2	1	1	P25851	N-Term(iTRAQ4plex)	0	0.943383	2	11.0779	0.91256	2	34.5837	0.847584	2	46.9774	1.0643	2	34.6384	0.865042	2	11.0272	0	1.717e-06	60.17	1.14913e-05	3	1407.75	0.716748	40.3449	0
	High	vLDIQPTEIHQR	2	1	1	P25851	N-Term(iTRAQ4plex)	0	0.953158	2	4.75898	0.983473	2	2.34853	0.922912	2	2.40843	1.0459	2	7.61607	0.958489	2	5.20049	0	0.00163	57.62	2.65527e-05	2	1592.89	0.471491	30.7813	0
	High	kSGYELQTLTGWLLR	1	1	1	P25851	N-Term(iTRAQ4plex); K1(iTRAQ4plex)	0	1.54022	1		0.527509	1		0.79992	1		0.543371	1		1.59907	1		0	4.658e-06	46.97	0.000260178	3	2053.17	1.99362	54.2639	1
	High	tLLYGGIYGYPR	1	1	1	P25851	N-Term(iTRAQ4plex)	0	1.01015	1		1.03645	1		1.03079	1		0.846602	1		1.32253	1		0	0.0004356	45.98	0.000275059	2	1516.83	1.60706	43.4179	0
	High	qIASLVQR	2	1	1	P25851	N-Term(iTRAQ4plex)	0	1.18237	2	25.5234	1.35005	2	8.41493	1.57158	2	16.8392	1.51044	2	25.6462	1.13019	2	8.53269	0.001	0.01313	49.62	0.000112964	2	1058.65	1.33848	25.8417	0
F4JBY2	Transketolase OS=Arabidopsis thaliana GN=AT3G60750 PE=2 SV=1 - [F4JBY2_ARATH]	422.377	16.49	2	11	11	17	1.84288	17	23.4815	0.674183	17	22.4441	1.62606	17	63.6179	1.10058	17	70.6054	1.60388	17	19.434	740	79.7892	6.43018
	A3	Sequence	# PSMs	# Proteins	# Protein Groups	Protein Group Accessions	Modifications	ΔCn	114/116	114/116 Count	114/116 Variability [%]	115/114	115/114 Count	115/114 Variability [%]	115/116	115/116 Count	115/116 Variability [%]	115/117	115/117 Count	115/117 Variability [%]	117/116	117/116 Count	117/116 Variability [%]	q-Value	PEP	IonScore	Exp Value	Charge	MH+ [Da]	ΔM [ppm]	RT [min]	# Missed Cleavages
	High	vTTTIGYGSPNk	4	2	1	F4JBY2	N-Term(iTRAQ4plex); K12(iTRAQ4plex)	0	2.42262	4	75.7493	0.699873	4	18.7393	1.93044	4	33.6594	1.27012	4	38.9707	1.74612	4	24.8201	0	2.501e-07	100.28	1.29384e-09	2	1525.85	4.17701	26.0834	0
	High	nLSQQcLNALAk	1	2	1	F4JBY2	N-Term(iTRAQ4plex); C6(Carbamidomethyl); K12(iTRAQ4plex)	0	1.73867	1		0.641096	1		1.09742	1		0.496585	1		2.40048	1		0	7.118e-09	93.12	7.28855e-09	2	1647.91	1.86034	32.2367	0
	High	kYPEEASELk	2	2	1	F4JBY2	N-Term(iTRAQ4plex); K1(iTRAQ4plex); K10(iTRAQ4plex)	0	1.69033	2	13.7841	0.612431	2	7.93878	1.01921	2	5.79786	0.692735	2	5.04125	1.59813	2	10.8629	0	8.316e-05	50.5	0.000117645	3	1625.91	1.17947	22.579	1
	High	kTPSILALSR	1	2	1	F4JBY2	N-Term(iTRAQ4plex); K1(iTRAQ4plex)	0	2.36727	1		0.697681	1		1.62606	1		1.10058	1		1.60485	1		0	0.000556	42.48	0.000395456	3	1373.87	1.39471	29.6139	1
	High	hTPEGATLESDWSAk	2	2	1	F4JBY2	N-Term(iTRAQ4plex); K15(iTRAQ4plex)	0	1.76342	2	5.32971	1.20181	2	43.1635	2.08654	2	37.207	1.71606	2	56.2604	1.32072	2	16.5438	0	2.024e-06	36.67	0.00174375	3	1916.96	2.02488	28.3735	0
	High	fEALGWHVIWVk	1	2	1	F4JBY2	N-Term(iTRAQ4plex); K12(iTRAQ4plex)	0	2.47852	1		0.602305	1		1.46975	1		0.724315	1		2.20411	1		0	0.0001704	30.9	0.0109326	3	1773.01	1.78447	51.8651	0
	High	sIITGELPAGWEk	1	2	1	F4JBY2	N-Term(iTRAQ4plex); K13(iTRAQ4plex)	0	1.57628	1		1.985	1		3.08054	1		3.62903	1		0.922052	1		0	0.000337	25.88	0.0304707	3	1688.95	2.02008	43.5131	0
	High	amPNTLmFRPADGNETAGAYk	1	2	1	F4JBY2	N-Term(iTRAQ4plex); M2(Oxidation); M7(Oxidation); K21(iTRAQ4plex)	0	0.973612	1		0.507259	1		0.486237	1		0.31257	1		1.68974	1		0	0.0004387	19.72	0.0725285	3	2575.25	0.634956	30.4246	0
	High	tPSILALSR	2	2	1	F4JBY2	N-Term(iTRAQ4plex)	0	2.22122	2	13.565	1.26265	2	64.4726	2.76127	2	83.1002	2.16223	2	86.4854	1.38715	2	2.26905	0.003	0.03196	46.2	0.000207499	2	1101.68	1.09714	36.1419	0
	High	tVTDkPTLIk	1	2	1	F4JBY2	N-Term(iTRAQ4plex); K5(iTRAQ4plex); K10(iTRAQ4plex)	0	1.71883	1		0.596947	1		1.01019	1		0.602342	1		1.8217	1		0.003	0.04197	18.52	0.089284	3	1547.98	2.45135	24.1682	0
	High	nPYWFNR	1	2	1	F4JBY2	N-Term(iTRAQ4plex)	0	1.97625	1		0.636074	1		1.23761	1		0.844701	1		1.59147	1		0.004	0.0723	32.91	0.00291659	2	1140.57	1.40186	32.0377	0
Q9LRS0	Peroxisomal (S)-2-hydroxy-acid oxidase GLO2 OS=Arabidopsis thaliana GN=GLO2 PE=1 SV=1 - [GLO2_ARATH]	419.83	23.16	2	4	9	20	1.26764	6	19.084	0.690049	6	32.6156	0.893561	6	54.1497	0.812808	6	39.0121	1.01502	6	8.54962	367	40.2812	8.96826
	A3	Sequence	# PSMs	# Proteins	# Protein Groups	Protein Group Accessions	Modifications	ΔCn	114/116	114/116 Count	114/116 Variability [%]	115/114	115/114 Count	115/114 Variability [%]	115/116	115/116 Count	115/116 Variability [%]	115/117	115/117 Count	115/117 Variability [%]	117/116	117/116 Count	117/116 Variability [%]	q-Value	PEP	IonScore	Exp Value	Charge	MH+ [Da]	ΔM [ppm]	RT [min]	# Missed Cleavages
	High	aIALTVDTPR	2	7	2	Q9LRR9-2;Q9LRS0	N-Term(iTRAQ4plex)	0																0	0.0006484	63.42	5.14137e-06	2	1200.71	0.653698	32.5604	0
	High	nFEGLDLGk	1	7	2	Q9LRR9-2;Q9LRS0	N-Term(iTRAQ4plex); K9(iTRAQ4plex)	0																0	0.0003142	55.7	3.92964e-05	2	1280.71	1.23331	35.9353	0
	High	mAHPDGEYATAR	1	7	2	Q9LRR9-2;Q9LRS0	N-Term(iTRAQ4plex)	0																0	4.177e-06	55.18	9.40506e-06	3	1462.69	1.1084	16.6547	0
	High	fTLPPNLTLk	6	7	2	Q9LRR9-2;Q9LRS0	N-Term(iTRAQ4plex); K10(iTRAQ4plex)	0																0	0.0004283	51.16	6.81381e-05	2	1431.88	1.95936	45.7882	0
	High	kVVEQLVR	1	2	1	Q9LRS0	N-Term(iTRAQ4plex); K1(iTRAQ4plex)	0	1.04938	1		0.760397	1		0.785609	1		0.892439	1		0.956196	1		0	0.0004874	41.19	0.000543633	3	1258.81	0.823925	22.8882	1
	High	mAHPDGEYATAR	2	7	2	Q9LRR9-2;Q9LRS0	N-Term(iTRAQ4plex); M1(Oxidation)	0																0	1.495e-05	40.2	0.000257848	3	1478.68	0.655269	12.9563	0
	High	nHIVTEWDTPR	1	2	1	Q9LRS0	N-Term(iTRAQ4plex)	0	1.6485	1		0.626208	1		1.01635	1		0.640495	1		1.72363	1		0	0.005596	39.09	0.00104814	3	1511.77	0.86022	26.1508	0
	High	fFQLYVYk	2	7	2	Q9LRR9-2;Q9LRS0	N-Term(iTRAQ4plex); K8(iTRAQ4plex)	0																0	0.003114	15.85	0.417326	3	1395.79	1.61057	47.5264	0
	High	vPVFLDGGVR	2	2	1	Q9LRS0	N-Term(iTRAQ4plex)	0	1.19707	2	5.50641	0.518519	2	15.7593	0.611109	2	10.1868	0.677914	2	13.1044	0.97918	2	2.88883	0.003	0.05074	38.8	0.00133144	2	1202.7	0.937844	41.1502	0
	High	sLSEITR	2	2	1	Q9LRS0	N-Term(iTRAQ4plex)	0	1.38766	2	10.4495	1.04179	2	24.5496	1.4233	2	13.8357	1.43576	2	20.2932	1.07679	2	6.32495	0.003	0.03651	30.94	0.00539604	2	949.545	1.22164	22.8625	0
Q9ZVS5	Aspartyl protease-like protein OS=Arabidopsis thaliana GN=F15K9.16 PE=2 SV=1 - [Q9ZVS5_ARATH]	418.1	24.65	1	5	9	19	0.827751	7	17.1505	2.73468	7	10.4561	2.23641	7	34.809	4.8027	7	16.5739	0.476758	7	36.4656	434	46.1188	9.14404
	A3	Sequence	# PSMs	# Proteins	# Protein Groups	Protein Group Accessions	Modifications	ΔCn	114/116	114/116 Count	114/116 Variability [%]	115/114	115/114 Count	115/114 Variability [%]	115/116	115/116 Count	115/116 Variability [%]	115/117	115/117 Count	115/117 Variability [%]	117/116	117/116 Count	117/116 Variability [%]	q-Value	PEP	IonScore	Exp Value	Charge	MH+ [Da]	ΔM [ppm]	RT [min]	# Missed Cleavages
	High	fGFSSTLLGR	3	2	2	Q9ZVS4;Q9ZVS5	N-Term(iTRAQ4plex)	0																0	4.432e-06	69.06	1.13611e-06	2	1228.68	0.717723	44.4909	0
	High	tPLVPASVVFDLGGR	3	2	2	Q9ZVS4;Q9ZVS5	N-Term(iTRAQ4plex)	0																0	0.0001081	53.77	4.76426e-05	2	1671.95	-0.133207	52.9486	0
	High	lGYAVPEIQLVLHSk	3	1	1	Q9ZVS5	N-Term(iTRAQ4plex); K15(iTRAQ4plex)	0	0.529977	2	1.60977	2.8493	2	16.6283	1.48672	2	18.2746	4.18144	2	22.5074	0.386208	2	4.10693	0	2.31e-07	53.61	3.15746e-05	3	1955.16	1.08042	50.1142	0
	High	fAVcLTSGR	2	1	1	Q9ZVS5	N-Term(iTRAQ4plex); C4(Carbamidomethyl)	0	0.8782	2	8.2691	2.84831	2	6.04136	2.46271	2	14.3642	4.94686	2	4.38667	0.540758	2	18.8395	0	0.0001667	52.02	5.84094e-05	2	1154.61	0.422154	33.387	0
	High	vASVkPFGAcFSTk	1	2	2	Q9ZVS4;Q9ZVS5	N-Term(iTRAQ4plex); K5(iTRAQ4plex); C10(Carbamidomethyl); K14(iTRAQ4plex)	0																0	0.0001873	43.23	0.000622689	3	1931.08	0.506259	33.4731	0
	High	aLLLPVTk	4	2	2	Q9ZVS4;Q9ZVS5	N-Term(iTRAQ4plex); K8(iTRAQ4plex)	0																0.001	0.01098	55.33	7.47378e-06	2	1142.77	-0.16395	37.8744	0
	High	iSSVNPYTVLESSIYk	1	1	1	Q9ZVS5	N-Term(iTRAQ4plex); K16(iTRAQ4plex)	0	1.08277	1		2.63541	1		2.80942	1		3.36349	1		0.907287	1		0.001	0.008638	19.44	0.150736	3	2088.15	0.133855	52.4935	0
	High	sPEYFIGVTAIk	1	1	1	Q9ZVS5	N-Term(iTRAQ4plex); K12(iTRAQ4plex)	0	0.745467	1		3.85821	1		2.8317	1		3.64843	1		0.843062	1		0.002	0.02495	30.06	0.0138079	3	1612.92	-0.560721	45.4051	0
	High	aFTSEFIR	1	1	1	Q9ZVS5	N-Term(iTRAQ4plex)	0	0.827751	1		2.61052	1		2.12745	1		5.36669	1		0.430597	1		0.004	0.05381	29.35	0.00853665	2	1114.6	0.330045	36.4699	0
Q9LH52	Leucine-rich repeat protein FLOR1 OS=Arabidopsis thaliana GN=FLR1 PE=2 SV=1 - [Q9LH52_ARATH]	401.862	16.92	1	5	5	10	0.983221	9	24.447	2.48977	9	12.2209	2.17691	9	24.682	4.04926	9	52.6447	0.627186	9	25.9417	325	35.7854	8.42627
	A3	Sequence	# PSMs	# Proteins	# Protein Groups	Protein Group Accessions	Modifications	ΔCn	114/116	114/116 Count	114/116 Variability [%]	115/114	115/114 Count	115/114 Variability [%]	115/116	115/116 Count	115/116 Variability [%]	115/117	115/117 Count	115/117 Variability [%]	117/116	117/116 Count	117/116 Variability [%]	q-Value	PEP	IonScore	Exp Value	Charge	MH+ [Da]	ΔM [ppm]	RT [min]	# Missed Cleavages
	High	aLGNPPLLSSWNPR	4	1	1	Q9LH52	N-Term(iTRAQ4plex)	0	1.18818	4	5.51286	3.50024	4	61.2056	4.09462	4	68.3515	7.23857	4	42.0888	0.689753	4	36.941	0	5.181e-08	99.07	1.92633e-09	2	1665.92	0.796914	45.389	0
	High	nMFNFDLVk	1	1	1	Q9LH52	N-Term(iTRAQ4plex); K9(iTRAQ4plex)	0	0.547733	1		2.9082	1		1.56829	1		2.90064	1		0.587287	1		0	7.041e-05	65.4	2.86961e-06	2	1415.76	1.20131	47.1503	0
	High	kALGNPPLLSSWNPR	1	1	1	Q9LH52	N-Term(iTRAQ4plex); K1(iTRAQ4plex)	0	0.983221	1		1.95653	1		1.89396	1		2.75238	1		0.747448	1		0	1.447e-07	64.94	3.95974e-06	3	1938.12	0.95554	38.8297	1
	High	hTSLSGPIPDYISELk	1	1	1	Q9LH52	N-Term(iTRAQ4plex); K16(iTRAQ4plex)	0	0.914022	1		2.31342	1		2.08183	1		3.86053	1		0.585755	1		0	1.06e-06	58.7	2.00321e-05	3	2045.12	1.51204	45	0
	High	sIVSLDLSQNHIYGk	2	1	1	Q9LH52	N-Term(iTRAQ4plex); K15(iTRAQ4plex)	0	0.87171	1		2.29347	1		1.96833	1		4.04926	1		0.528007	1		0	2.278e-07	56.1	3.74343e-05	3	1962.09	0.275175	39.0836	0
	High	nmFNFDLVk	1	1	1	Q9LH52	N-Term(iTRAQ4plex); M2(Oxidation); K9(iTRAQ4plex)	0	0.831762	1		2.65833	1		2.17691	1		3.55492	1		0.665166	1		0	0.0001711	46.57	0.000205974	2	1431.76	0.90281	41.5235	0
P93819	Malate dehydrogenase, cytoplasmic 1 OS=Arabidopsis thaliana GN=At1g04410 PE=1 SV=2 - [MDHC1_ARATH]	401.574	23.8	1	8	8	16	0.908998	15	23.4111	0.748898	12	51.1815	0.730405	12	62.4769	0.651584	12	69.4288	1.3413	15	18.811	332	35.5483	6.55127
	A3	Sequence	# PSMs	# Proteins	# Protein Groups	Protein Group Accessions	Modifications	ΔCn	114/116	114/116 Count	114/116 Variability [%]	115/114	115/114 Count	115/114 Variability [%]	115/116	115/116 Count	115/116 Variability [%]	115/117	115/117 Count	115/117 Variability [%]	117/116	117/116 Count	117/116 Variability [%]	q-Value	PEP	IonScore	Exp Value	Charge	MH+ [Da]	ΔM [ppm]	RT [min]	# Missed Cleavages
	High	mELIDAAFPLLk	1	1	1	P93819	N-Term(iTRAQ4plex); M1(Oxidation); K12(iTRAQ4plex)	0	0.66519	1											1.1608	1		0	3.889e-06	63.14	6.98815e-06	2	1664.95	0.689035	53.8209	0
	High	vQTSSGEkPVR	2	1	1	P93819	N-Term(iTRAQ4plex); K8(iTRAQ4plex)	0	1.00818	2	0.414164	0.470226	2	4.30362	0.466745	2	3.88894	0.316645	2	5.7738	1.60113	2	1.88169	0	0.0006816	62.29	8.76449e-06	2	1475.84	1.51004	13.894	0
	High	mELIDAAFPLLk	3	1	1	P93819	N-Term(iTRAQ4plex); K12(iTRAQ4plex)	0	0.782123	3	2.03541	1.41833	2	86.1295	1.09968	2	87.671	1.25896	2	62.5639	1.07154	3	6.67743	0	0.000264	58.58	1.75425e-05	2	1648.96	2.42382	58.9259	0
	High	lSVPVSDVk	1	1	1	P93819	N-Term(iTRAQ4plex); K9(iTRAQ4plex)	0	0.816877	1		0.416646	1		0.335087	1		0.256004	1		1.42177	1		0	0.0009828	56.21	3.30278e-05	2	1231.75	0.693964	31.6049	0
	High	vLVVANPANTNALILk	3	1	1	P93819	N-Term(iTRAQ4plex); K16(iTRAQ4plex)	0	1.1496	3	35.8973	1.39696	2	64.7258	1.69877	2	140.968	1.34546	2	116.881	1.26647	3	23.9469	0	2.878e-06	53.83	1.6767e-05	2	1938.2	1.29418	46.3365	0
	High	eFAPSIPEk	1	1	1	P93819	N-Term(iTRAQ4plex); K9(iTRAQ4plex)	0	1.06225	1		0.771961	1		0.807339	1		0.644353	1		1.36098	1		0	0.005513	39.09	0.001788	2	1305.73	0.731321	31.8071	0
	High	sQAAALEk	2	1	1	P93819	N-Term(iTRAQ4plex); K8(iTRAQ4plex)	0	0.834329	1		0.683564	1		0.5615	1		0.454719	1		1.3413	1		0.001	0.01124	30.11	0.0172086	2	1105.65	0.532234	16.6714	0
	High	aLGQISER	2	1	1	P93819	N-Term(iTRAQ4plex)	0	1.21945	2	7.15233	0.912825	2	34.8364	1.09593	2	27.1835	0.835628	2	36.3512	1.42459	2	8.54436	0.002	0.02785	41.14	0.000649915	2	1017.58	0.735408	20.3469	0
	High	nVSIYk	1	1	1	P93819	N-Term(iTRAQ4plex); K6(iTRAQ4plex)	0	0.774282	1		0.673305	1		0.513269	1		0.471371	1		1.18277	1		0.004	0.07924	32.38	0.0041912	2	1011.61	0.247581	20.5739	0
F4IVZ7	Ribulose bisphosphate carboxylase/oxygenase activase OS=Arabidopsis thaliana GN=RCA PE=2 SV=1 - [F4IVZ7_ARATH]	397.572	12.93	3	7	7	22	3.57527	16	22.9346	0.442793	14	34.617	1.46025	14	42.3967	0.733297	14	26.96	2.45053	17	35.705	441	48.4694	7.69385
	A3	Sequence	# PSMs	# Proteins	# Protein Groups	Protein Group Accessions	Modifications	ΔCn	114/116	114/116 Count	114/116 Variability [%]	115/114	115/114 Count	115/114 Variability [%]	115/116	115/116 Count	115/116 Variability [%]	115/117	115/117 Count	115/117 Variability [%]	117/116	117/116 Count	117/116 Variability [%]	q-Value	PEP	IonScore	Exp Value	Charge	MH+ [Da]	ΔM [ppm]	RT [min]	# Missed Cleavages
	High	sFQcELVMAk	2	3	1	F4IVZ7	N-Term(iTRAQ4plex); C4(Carbamidomethyl); K10(iTRAQ4plex)	0	3.38057	1		0.609208	1		2.02763	1		0.898767	1		2.45053	1		0	7.222e-06	64.06	3.96571e-06	2	1500.78	2.53025	36.3838	0
	High	fVESLGVEk	2	3	1	F4IVZ7	N-Term(iTRAQ4plex); K9(iTRAQ4plex)	0	4.16516	2	3.18674	0.454584	2	15.4455	1.86414	2	18.701	0.72459	2	21.2742	2.79451	2	2.49909	0	0.0002586	59.45	1.64577e-05	2	1295.75	2.50762	34.7588	0
	High	nFLTLPNIk	3	3	1	F4IVZ7	N-Term(iTRAQ4plex); K9(iTRAQ4plex)	0	1.56647	2	86.2719	0.682549	2	161.119	1.05266	2	40.0163	0.734247	2	349.157	1.55727	2	185.405	0	0.0001016	55.19	2.79989e-05	2	1347.83	1.46604	45.2579	0
	High	vPLILGIWGGk	7	3	1	F4IVZ7	N-Term(iTRAQ4plex); K11(iTRAQ4plex)	0	3.71531	4	16.1241	0.303868	2	8.91123	1.11151	2	15.0633	0.423462	2	6.36324	2.69006	5	56.1173	0	7.83e-05	54.55	1.06979e-05	2	1440.92	2.20341	55.5549	0
	High	sFQcELVmAk	1	3	1	F4IVZ7	N-Term(iTRAQ4plex); C4(Carbamidomethyl); M8(Oxidation); K10(iTRAQ4plex)	0	1.3141	1		0.493069	1		0.637927	1		0.368179	1		1.88205	1		0	5.469e-06	52.5	5.39848e-05	2	1516.78	0.705347	32.2284	0
	High	kFVESLGVEk	3	3	1	F4IVZ7	N-Term(iTRAQ4plex); K1(iTRAQ4plex); K10(iTRAQ4plex)	0	2.06517	2	97.5297	0.448356	2	1.92332	0.911614	2	94.4193	0.690217	2	5.28734	1.43464	2	103.138	0	1.595e-06	50.99	8.04121e-05	3	1567.95	3.02954	29.9359	1
	High	vYDDEVRk	3	3	1	F4IVZ7	N-Term(iTRAQ4plex); K8(iTRAQ4plex)	0	3.83683	3	24.3585	0.443008	3	31.5839	1.81994	3	12.4882	0.831561	3	2.31622	2.41471	3	32.7229	0.003	0.03342	25.55	0.0363589	3	1311.72	2.37918	18.0059	1
	High	fYWAPTREDR	1	3	1	F4IVZ7	N-Term(iTRAQ4plex)	0	3.75292	1		0.328543	1		1.21393	1		0.751791	1		1.75394	1		0.004	0.06178	17.85	0.104998	3	1484.74	1.05181	31.9539	1
F4KDZ4	Malate dehydrogenase OS=Arabidopsis thaliana GN=PMDH2 PE=3 SV=1 - [F4KDZ4_ARATH]	397.389	18.32	2	6	6	16	1.55358	14	37.0457	1.02783	13	29.3715	1.46206	14	15.2848	1.69253	14	25.804	0.985387	15	9.51658	333	34.9534	7.66455
	A3	Sequence	# PSMs	# Proteins	# Protein Groups	Protein Group Accessions	Modifications	ΔCn	114/116	114/116 Count	114/116 Variability [%]	115/114	115/114 Count	115/114 Variability [%]	115/116	115/116 Count	115/116 Variability [%]	115/117	115/117 Count	115/117 Variability [%]	117/116	117/116 Count	117/116 Variability [%]	q-Value	PEP	IonScore	Exp Value	Charge	MH+ [Da]	ΔM [ppm]	RT [min]	# Missed Cleavages
	High	kLLGVTTLDVAR	3	2	1	F4KDZ4	N-Term(iTRAQ4plex); K1(iTRAQ4plex)	0	1.55358	2	4.05202	0.90119	2	4.18111	1.37843	2	8.2436	1.51653	2	0.491094	0.987305	2	7.75015	0	1.181e-07	71.53	3.62082e-07	3	1573.99	2.17339	35.8171	1
	High	lLGVTTLDVAR	2	2	1	F4KDZ4	N-Term(iTRAQ4plex)	0	2.1755	2	12.4059	1.7123	2	87.9126	3.66753	2	108.184	3.05749	2	79.0829	1.30295	2	18.4871	0	0.0001103	69.79	5.92991e-07	2	1301.79	1.09979	42.9545	0
	High	aNTFVAEVLGLDPR	5	2	1	F4KDZ4	N-Term(iTRAQ4plex)	0	1.70047	4	28.0586	0.762612	3	23.024	1.42623	4	4.43476	2.06828	4	41.3434	0.785109	5	32.0938	0	2.447e-08	65.79	3.29541e-06	2	1645.9	0.926126	56.3843	0
	High	tLcEGVAk	2	2	1	F4KDZ4	N-Term(iTRAQ4plex); C3(Carbamidomethyl); K8(iTRAQ4plex)	0	1.23011	2	8.21986	1.10089	2	5.83603	1.33327	2	2.37528	1.30893	2	5.30971	1.10642	2	7.69226	0	0.0006172	50.09	0.000167493	2	1165.65	0.228388	19.2205	0
	High	akDELAGSIQk	2	2	1	F4KDZ4	N-Term(iTRAQ4plex); K2(iTRAQ4plex); K11(iTRAQ4plex)	0	1.96281	2	8.32875	0.886437	2	15.9384	1.71301	2	24.5094	1.89108	2	22.4922	0.983938	2	1.93781	0	9.249e-05	44.84	0.000431445	3	1591.94	2.05849	22.581	1
	High	aGAGSATLSmAYAAAk	1	2	1	F4KDZ4	N-Term(iTRAQ4plex); M10(Oxidation); K16(iTRAQ4plex)	0	0.851586	1		1.92102	1		1.61062	1		1.74325	1		1.00358	1		0.001	0.01347	17.14	0.21638	3	1744.92	1.19929	30.1435	0
	High	aGAGSATLSMAYAAAk	1	2	1	F4KDZ4	N-Term(iTRAQ4plex); K16(iTRAQ4plex)	0	1.23385	1		2.13964	1		2.59918	1		4.31754	1		0.65391	1		0.003	0.03429	15.12	0.396816	3	1728.92	1.48176	35.0538	0
Q9LV33	Beta-glucosidase 44 OS=Arabidopsis thaliana GN=BGLU44 PE=2 SV=1 - [BGL44_ARATH]	390.959	29.1	1	19	19	35	0.895794	33	32.8088	0.352965	30	122.15	0.305428	30	185.469	0.532665	30	189.976	0.536955	33	30.1579	512	58.9459	9.42236
	A3	Sequence	# PSMs	# Proteins	# Protein Groups	Protein Group Accessions	Modifications	ΔCn	114/116	114/116 Count	114/116 Variability [%]	115/114	115/114 Count	115/114 Variability [%]	115/116	115/116 Count	115/116 Variability [%]	115/117	115/117 Count	115/117 Variability [%]	117/116	117/116 Count	117/116 Variability [%]	q-Value	PEP	IonScore	Exp Value	Charge	MH+ [Da]	ΔM [ppm]	RT [min]	# Missed Cleavages
	High	fGIVYVDYk	3	1	1	Q9LV33	N-Term(iTRAQ4plex); K9(iTRAQ4plex)	0	1.18846	3	31.3103	0.338172	2	150.402	0.356916	2	191.221	0.81431	2	192.162	0.477096	3	0.621771	0	9.998e-05	62.92	8.42333e-06	2	1391.78	1.64511	41.9626	0
	High	gPSIWDAFVk	5	1	1	Q9LV33	N-Term(iTRAQ4plex); K10(iTRAQ4plex)	0	0.965732	5	18.6949	0.684512	4	128.129	0.80656	4	200.715	1.64221	4	167.583	0.461886	5	4.44224	0	0.0005575	59.81	1.5723e-05	2	1407.79	3.04615	48.0135	0
	High	vVAALGYDNGIFAPGR	2	1	1	Q9LV33	N-Term(iTRAQ4plex)	0	1.57254	2	24.7298	5.04265	1		9.20155	1		10.5482	1		0.790373	2	27.3837	0	3.773e-05	47.78	0.000255089	2	1763.96	2.52533	46.2365	0
	High	aDNLAAQR	2	1	1	Q9LV33	N-Term(iTRAQ4plex)	0	1.15079	2	5.64848	0.480363	2	45.1071	0.544249	2	38.7373	1.10505	2	48.3979	0.534974	2	8.49889	0	0.001545	44.56	0.000201218	2	1002.55	0.420315	15.101	0
	High	mSAQWFk	1	1	1	Q9LV33	N-Term(iTRAQ4plex); K7(iTRAQ4plex)	0	0.645862	1		0.287393	1		0.182746	1		0.52035	1		0.38148	1		0	0.005798	43.73	0.000413052	2	1185.64	2.22526	34.8343	0
	High	yYkDYLTNLk	1	1	1	Q9LV33	N-Term(iTRAQ4plex); K3(iTRAQ4plex); K10(iTRAQ4plex)	0	0.850844	1		0.131057	1		0.109785	1		0.284845	1		0.41865	1		0	0.001269	33.64	0.00564431	3	1752.99	2.20942	36.9327	1
	High	ykEDVDLmk	2	1	1	Q9LV33	N-Term(iTRAQ4plex); K2(iTRAQ4plex); M8(Oxidation); K9(iTRAQ4plex)	0	0.614768	2	27.9364	0.27967	2	52.5939	0.169274	2	89.6952	0.356112	2	78.3855	0.516322	2	7.63338	0	0.002865	28.27	0.0196596	3	1588.87	2.24892	23.5212	1
	High	skADNLAAQR	2	1	1	Q9LV33	N-Term(iTRAQ4plex); K2(iTRAQ4plex)	0	0.797432	2	18.4639	0.475263	2	20.0697	0.373131	2	1.56257	0.571536	2	8.53172	0.709147	2	10.1044	0	0.001751	27.45	0.0256339	3	1361.78	1.24221	14.3184	1
	High	vkNWmTFNEPR	1	1	1	Q9LV33	N-Term(iTRAQ4plex); K2(iTRAQ4plex); M5(Oxidation)	0	1.08326	1		0.434647	1		0.463556	1		0.70875	1		0.71044	1		0	0.0008653	23.77	0.047013	3	1725.9	1.23218	28.2281	1
	High	dYLTNLkk	1	1	1	Q9LV33	N-Term(iTRAQ4plex); K7(iTRAQ4plex); K8(iTRAQ4plex)	0	0.74102	1		0.0880897	1		0.064267	1		0.130008	1		0.536955	1		0	0.002573	22.09	0.0497503	3	1426.86	0.762541	27.2973	1
	High	ykEDVDLMk	1	1	1	Q9LV33	N-Term(iTRAQ4plex); K2(iTRAQ4plex); K9(iTRAQ4plex)	0	0.684798	1		0.200103	1		0.134912	1		0.41574	1		0.352489	1		0	0.006011	18.81	0.14599	3	1572.87	0.0089685	27.5276	1
	High	lIDYMVQk	1	1	1	Q9LV33	N-Term(iTRAQ4plex); K8(iTRAQ4plex)	0	0.610824	1		0.143951	1		0.0865692	1		0.217298	1		0.43274	1		0.001	0.009849	31.51	0.00939402	2	1297.74	1.2214	39.5244	0
	High	kLNFDAYR	1	1	1	Q9LV33	N-Term(iTRAQ4plex); K1(iTRAQ4plex)	0	0.999582	1		0.310006	1		0.305085	1		0.496212	1		0.66784	1		0.001	0.01036	30.15	0.00970881	3	1314.74	3.02634	26.8926	1
	High	gITPYANLYHYDLPLALENk	1	1	1	Q9LV33	N-Term(iTRAQ4plex); K20(iTRAQ4plex)	0																0.001	0.01641	17.27	0.269999	3	2593.4	3.45142	50.8772	0
	High	nWMTFNEPR	1	1	1	Q9LV33	N-Term(iTRAQ4plex)	0	0.551285	1		0.152551	1		0.0827991	1		0.218358	1		0.411884	1		0.002	0.02723	32.93	0.00211372	2	1338.64	1.31916	37.2354	0
	High	gVAYYNR	1	1	1	Q9LV33	N-Term(iTRAQ4plex)	0	0.961563	1		0.319779	1		0.302734	1		0.684375	1		0.480491	1		0.002	0.02198	29.74	0.00525539	2	986.52	2.80583	17.6442	0
	High	iFPEGSGk	2	1	1	Q9LV33	N-Term(iTRAQ4plex); K8(iTRAQ4plex)	0	0.871684	1		0.110813	1		0.0951004	1		0.213232	1		0.484449	1		0.002	0.02645	18.24	0.252697	2	1122.64	0.588931	23.9386	0
	High	tMQNIVk	1	1	1	Q9LV33	N-Term(iTRAQ4plex); K7(iTRAQ4plex)	0	0.856209	1		0.718268	1		0.60548	1		1.75523	1		0.374701	1		0.003	0.03273	35.26	0.0046167	2	1121.66	2.05699	21.4382	0
	High	mSAQWFk	1	1	1	Q9LV33	N-Term(iTRAQ4plex); M1(Oxidation); K7(iTRAQ4plex)	0	0.895794	1		0.346702	1		0.305772	1		0.453586	1		0.732246	1		0.003	0.03969	33.7	0.00238885	2	1201.63	1.24644	26.6762	0
	High	tmQNIVk	2	1	1	Q9LV33	N-Term(iTRAQ4plex); M2(Oxidation); K7(iTRAQ4plex)	0	0.543188	2	0.487767	0.125127	2	49.5448	0.0669164	2	50.1203	0.129689	2	48.6786	0.560464	2	1.22521	0.004	0.0777	32.26	0.0081418	2	1137.66	1.4547	16.0515	0
	High	nWmTFNEPR	1	1	1	Q9LV33	N-Term(iTRAQ4plex); M3(Oxidation)	0	1.1114	1		0.370571	1		0.405483	1		0.525788	1		0.837684	1		0.006	0.1072	14.1	0.128385	2	1354.64	1.45284	30.5189	0
	High	lGkPIGPR	1	1	1	Q9LV33	N-Term(iTRAQ4plex); K3(iTRAQ4plex)	0	1.10728	1		0.567826	1		0.619019	1		1.18319	1		0.568289	1		0.007	0.1204	27.1	0.0117966	2	1125.74	1.94247	19.5172	0
	High	ykEDVDLmkk	1	1	1	Q9LV33	N-Term(iTRAQ4plex); K2(iTRAQ4plex); M8(Oxidation); K9(iTRAQ4plex); K10(iTRAQ4plex)	0	0.394867	1		1.85638	1		0.721689	1		1.40588	1		0.557597	1		0.007	0.1147	18.67	0.133794	4	1861.06	-0.389131	21.2823	2
Q56YA5	Serine--glyoxylate aminotransferase OS=Arabidopsis thaliana GN=AGT1 PE=1 SV=2 - [SGAT_ARATH]	385.431	24.19	1	8	8	16	0.801424	14	32.2095	0.544841	12	253.019	0.360628	12	162.2	0.428854	12	149.508	1.0169	15	20.223	401	44.1801	7.82568
	A3	Sequence	# PSMs	# Proteins	# Protein Groups	Protein Group Accessions	Modifications	ΔCn	114/116	114/116 Count	114/116 Variability [%]	115/114	115/114 Count	115/114 Variability [%]	115/116	115/116 Count	115/116 Variability [%]	115/117	115/117 Count	115/117 Variability [%]	117/116	117/116 Count	117/116 Variability [%]	q-Value	PEP	IonScore	Exp Value	Charge	MH+ [Da]	ΔM [ppm]	RT [min]	# Missed Cleavages
	High	aIcIVHNETATGVTNDISAVR	3	1	1	Q56YA5	N-Term(iTRAQ4plex); C3(Carbamidomethyl)	0	0.829803	3	3.91498	0.327931	1		0.267911	1		0.240632	1		1.20936	3	3.67332	0	4.175e-10	100.72	9.82784e-10	3	2385.23	1.01898	37.8183	0
	High	lAVEAWGLk	5	1	1	Q56YA5	N-Term(iTRAQ4plex); K9(iTRAQ4plex)	0	0.827413	4	36.9165	0.46934	4	283.864	0.322815	4	552.15	0.347949	4	456.796	1.00776	4	1.36934	0	0.0001748	73.4	6.03356e-07	2	1274.77	1.46655	43.0287	0
	High	aLSLPTGLGIVcASPk	3	1	1	Q56YA5	N-Term(iTRAQ4plex); C12(Carbamidomethyl); K16(iTRAQ4plex)	0	0.776437	2	36.947	2.43593	2	62.4836	1.8621	2	117.595	1.77422	2	105.744	1.16863	3	2.87535	0	2.564e-06	46.91	0.000241389	3	1872.09	0.985458	47.5187	0
	High	tLLEDVkk	1	1	1	Q56YA5	N-Term(iTRAQ4plex); K7(iTRAQ4plex); K8(iTRAQ4plex)	0	0.794717	1		0.717244	1		0.561193	1		0.534769	1		1.1399	1		0	0.001918	14.99	0.236133	3	1377.87	0.362117	27.583	1
	High	hHLFVPGPVNIPEPVIR	1	1	1	Q56YA5	N-Term(iTRAQ4plex)	0	1.14328	1		1.84673	1		2.07868	1		3.80411	1		0.593546	1		0	0.003181	14.52	0.416756	4	2065.18	0.0919068	42.5925	0
	High	sPAIPALTk	1	1	1	Q56YA5	N-Term(iTRAQ4plex); K9(iTRAQ4plex)	0	0.646885	1		0.413879	1		0.263593	1		0.32227	1		0.888447	1		0.003	0.05067	46.82	0.000120622	2	1185.75	1.32748	31.2688	0
	High	lSQDENHTIk	1	1	1	Q56YA5	N-Term(iTRAQ4plex); K10(iTRAQ4plex)	0	0.63572	1		0.0852036	1		0.0533282	1		0.05775	1		1.00305	1		0.003	0.03428	11.14	0.807587	3	1472.8	1.08809	17.0745	0
	High	tLLDHYk	1	1	1	Q56YA5	N-Term(iTRAQ4plex); K7(iTRAQ4plex)	0	0.773838	1		0.327446	1		0.249473	1		0.348342	1		0.777921	1		0.005	0.08763	17.75	0.267769	3	1177.68	0.969094	24.5069	0
Q9LK72	AT3g16530/MDC8_16 OS=Arabidopsis thaliana GN=AT3G16530 PE=2 SV=1 - [Q9LK72_ARATH]	365.658	35.14	1	7	10	22	1.3016	13	16.9572	1.41182	12	16.3841	1.85577	12	13.7043	2.48347	12	12.6853	0.774832	13	15.8047	276	30.4903	7.54736
	A3	Sequence	# PSMs	# Proteins	# Protein Groups	Protein Group Accessions	Modifications	ΔCn	114/116	114/116 Count	114/116 Variability [%]	115/114	115/114 Count	115/114 Variability [%]	115/116	115/116 Count	115/116 Variability [%]	115/117	115/117 Count	115/117 Variability [%]	117/116	117/116 Count	117/116 Variability [%]	q-Value	PEP	IonScore	Exp Value	Charge	MH+ [Da]	ΔM [ppm]	RT [min]	# Missed Cleavages
	High	tNDGkPENHILAIEFDTFQNk	4	1	1	Q9LK72	N-Term(iTRAQ4plex); K5(iTRAQ4plex); K21(iTRAQ4plex)	0	1.07734	4	19.6102	1.60643	3	4.1794	1.79951	3	6.6309	2.29137	3	18.8267	0.752279	4	18.8178	0	9.632e-10	62.49	6.73547e-06	3	2863.5	1.8226	41.6821	0
	High	dVNLSSGER	2	2	2	Q9LJR2;Q9LK72	N-Term(iTRAQ4plex)	0																0	0.0006015	61.2	4.62732e-06	2	1120.57	1.46659	17.3666	0
	High	nkDSTITVTLAPENVk	2	1	1	Q9LK72	N-Term(iTRAQ4plex); K2(iTRAQ4plex); K16(iTRAQ4plex)	0	1.07195	1		1.17984	1		1.24518	1		1.63136	1		0.829089	1		0	1.563e-07	56.68	2.18005e-05	3	2162.24	2.38625	31.3374	1
	High	hDIWSWSFENAAk	3	1	1	Q9LK72	N-Term(iTRAQ4plex); K13(iTRAQ4plex)	0	1.3016	3	9.09168	1.49363	3	11.4923	1.86912	3	7.94468	2.36293	3	3.88807	0.814459	3	24.7826	0	1.874e-08	49.63	8.65699e-05	3	1878.94	1.40798	43.4751	0
	High	aGYWVQTR	2	1	1	Q9LK72	N-Term(iTRAQ4plex)	0	1.37173	2	5.68618	1.30772	2	0.598599	1.7661	2	6.28638	2.50763	2	8.1846	0.765013	2	1.89093	0	0.001245	40.77	0.000795653	2	1124.6	1.11847	24.7483	0
	High	kVWSFkDVNLSSGER	2	2	2	Q9LJR2;Q9LK72	N-Term(iTRAQ4plex); K1(iTRAQ4plex); K6(iTRAQ4plex)	0																0	5.502e-05	32.42	0.00678763	3	2184.22	1.95559	35.0182	2
	High	rALIEAPR	1	1	1	Q9LK72	N-Term(iTRAQ4plex)	0	1.90121	1		1.23048	1		2.30325	1		2.59889	1		0.962654	1		0.001	0.01283	39.08	0.000723029	3	1069.66	1.56067	19.444	1
	High	fkAWVEFR	1	1	1	Q9LK72	N-Term(iTRAQ4plex); K2(iTRAQ4plex)	0	1.84005	1		1.78097	1		3.22641	1		3.81449	1		0.918758	1		0.003	0.0396	21.12	0.0745637	3	1370.78	-0.137249	39.3099	1
	High	sGALSmTR	2	3	3	Q9LJR2;Q9LK72;Q9LZF5	N-Term(iTRAQ4plex); M6(Oxidation)	0																0.004	0.08308	31.31	0.00591684	2	982.512	1.00567	14.9073	0
	High	sGALSMTR	2	3	3	Q9LJR2;Q9LK72;Q9LZF5	N-Term(iTRAQ4plex)	0																0.006	0.1057	37.77	0.00205544	2	966.517	0.686823	18.174	0
	High	aLIEAPR	1	1	1	Q9LK72	N-Term(iTRAQ4plex)	0	1.6786	1		1.28976	1		2.13152	1		3.32208	1		0.696942	1		0.007	0.1124	21.92	0.0273142	2	913.559	0.789813	23.8353	0
Q9LMU2	At1g17860/F2H15_8 OS=Arabidopsis thaliana GN=F2H15.9 PE=2 SV=1 - [Q9LMU2_ARATH]	362.961	45.92	1	9	9	18	0.906798	13	22.6694	3.14746	13	12.9041	2.72352	13	22.0355	6.94181	12	60.9575	0.46772	13	57.0592	196	22.0674	8.77783
	A3	Sequence	# PSMs	# Proteins	# Protein Groups	Protein Group Accessions	Modifications	ΔCn	114/116	114/116 Count	114/116 Variability [%]	115/114	115/114 Count	115/114 Variability [%]	115/116	115/116 Count	115/116 Variability [%]	115/117	115/117 Count	115/117 Variability [%]	117/116	117/116 Count	117/116 Variability [%]	q-Value	PEP	IonScore	Exp Value	Charge	MH+ [Da]	ΔM [ppm]	RT [min]	# Missed Cleavages
	High	gGGLTMSNLk	3	1	1	Q9LMU2	N-Term(iTRAQ4plex); K10(iTRAQ4plex)	0	0.771662	2	68.8375	3.81142	1		1.90244	1		8.39151	1		0.44711	2	108.889	0	4.523e-06	66.72	3.30926e-06	2	1265.72	2.5603	27.2452	0
	High	fcPTVcNFck	3	1	1	Q9LMU2	N-Term(iTRAQ4plex); C2(Carbamidomethyl); C6(Carbamidomethyl); C9(Carbamidomethyl); K10(iTRAQ4plex)	0	0.779715	3	10.8635	3.29786	3	0.749337	2.69969	3	1.30276	5.1924	3	12.5772	0.564761	3	13.8969	0	4.936e-05	66.49	6.17068e-07	2	1620.76	1.25237	34.8368	0
	High	tIPVSTDVNIk	2	1	1	Q9LMU2	N-Term(iTRAQ4plex); K11(iTRAQ4plex)	0	1.05164	1		3.22746	1		3.7639	2	17.7794	12.6468	1		0.287013	1		0	0.002303	53.11	4.69106e-05	2	1474.87	0.688265	33.8417	0
	High	qWFISTcGVEGNPGQk	1	1	1	Q9LMU2	N-Term(iTRAQ4plex); C7(Carbamidomethyl); K16(iTRAQ4plex)	0	0.86704	1		1.36011	1		1.16104	1		2.69637	1		0.46772	1		0	1.14e-06	49.93	9.14624e-05	3	2096.05	0.988206	39.4504	0
	High	sLLTGVNYYILPVIR	2	1	1	Q9LMU2	N-Term(iTRAQ4plex)	0				3.43245	1											0	9.673e-06	42.54	0.000501467	2	1865.11	3.33678	58.1768	0
	High	lALSDVPLk	3	1	1	Q9LMU2	N-Term(iTRAQ4plex); K9(iTRAQ4plex)	0	1.22677	2	1.18017	2.5999	2	23.4305	3.14016	2	24.6614	8.65048	2	66.8025	0.394303	2	37.6898	0	0.005371	39.68	0.000484409	2	1243.79	0.382327	39.9811	0
	High	dVGVFVQDGkR	1	1	1	Q9LMU2	N-Term(iTRAQ4plex); K10(iTRAQ4plex)	0	0.957322	1		3.04078	1		2.866	1		8.70839	1		0.357484	1		0	0.001805	29.17	0.0177353	3	1507.85	0.657139	25.2093	1
	High	tVDNWFk	2	1	1	Q9LMU2	N-Term(iTRAQ4plex); K7(iTRAQ4plex)	0	0.900931	2	0.962363	2.87926	2	13.2621	2.55391	2	12.288	6.89504	2	64.2474	0.402335	2	49.1799	0.001	0.01042	43.68	0.00048426	2	1197.65	0.428627	34.4123	0
	High	rLALSDVPLk	1	1	1	Q9LMU2	N-Term(iTRAQ4plex); K10(iTRAQ4plex)	0	1.29072	1		2.29338	1		2.91435	1		4.73109	1		0.669112	1		0.001	0.007858	29.64	0.00429138	3	1399.89	1.34378	33.7312	1
Q9SCW1	Beta-galactosidase 1 OS=Arabidopsis thaliana GN=BGAL1 PE=1 SV=1 - [BGAL1_ARATH]	356.888	15.35	1	10	12	16	0.939434	14	28.3842	0.635226	14	35.4662	0.778388	14	37.6498	0.593199	14	52.2463	1.47754	14	24.4726	847	93.5982	8.52881
	A3	Sequence	# PSMs	# Proteins	# Protein Groups	Protein Group Accessions	Modifications	ΔCn	114/116	114/116 Count	114/116 Variability [%]	115/114	115/114 Count	115/114 Variability [%]	115/116	115/116 Count	115/116 Variability [%]	115/117	115/117 Count	115/117 Variability [%]	117/116	117/116 Count	117/116 Variability [%]	q-Value	PEP	IonScore	Exp Value	Charge	MH+ [Da]	ΔM [ppm]	RT [min]	# Missed Cleavages
	High	sGAcSAFLANYNPk	2	1	1	Q9SCW1	N-Term(iTRAQ4plex); C4(Carbamidomethyl); K14(iTRAQ4plex)	0	0.790762	2	13.431	1.10603	2	129.828	0.861086	2	104.683	0.818874	2	280.856	1.14222	2	68.1801	0	7.845e-08	79.95	7.58685e-08	2	1787.9	0.848439	34.2627	0
	High	fASFGTPEGTcGSYR	1	1	1	Q9SCW1	N-Term(iTRAQ4plex); C11(Carbamidomethyl)	0	1.12938	1		0.573826	1		0.638049	1		0.454038	1		1.52644	1		0	6.282e-08	67.67	2.56502e-07	2	1780.81	1.23092	34.6433	0
	High	lVQQSGLYLHLR	1	1	1	Q9SCW1	N-Term(iTRAQ4plex)	0	1.43561	1		0.614378	1		0.868371	1		0.418363	1		2.2546	1		0	1.016e-08	62.28	6.09308e-06	3	1570.92	0.543278	38.1984	0
	High	aVGScSEcSYTGTFREDk	1	1	1	Q9SCW1	N-Term(iTRAQ4plex); C5(Carbamidomethyl); C8(Carbamidomethyl); K18(iTRAQ4plex)	0	0.80735	1		0.543729	1		0.432192	1		0.269128	1		1.74436	1		0	7.252e-09	41.26	0.000172079	3	2342.06	0.00864155	25.4988	1
	High	mPLGNYQEAHVYk	1	1	1	Q9SCW1	N-Term(iTRAQ4plex); K13(iTRAQ4plex)	0	0.77582	1		0.760745	1		0.581076	1		0.724882	1		0.870731	1		0	1.285e-06	38.66	0.00157928	3	1837.95	0.705309	30.8309	0
	High	iLISGSIHYPR	1	2	2	Q9SCW1;Q9LFA6	N-Term(iTRAQ4plex)	0																0	0.0003462	37.15	0.00216847	3	1399.82	-0.908567	34.7727	0
	High	aHLQcGPGQk	2	1	1	Q9SCW1	N-Term(iTRAQ4plex); C5(Carbamidomethyl); K10(iTRAQ4plex)	0	1.23575	2	25.4533	0.778521	2	25.617	0.947181	2	0.15613	0.685885	2	5.21075	1.50003	2	5.36721	0	0.0002425	31.81	0.00777825	3	1383.74	0.251562	13.3801	0
	High	mPLGNYQEAHVYk	1	1	1	Q9SCW1	N-Term(iTRAQ4plex); M1(Oxidation); K13(iTRAQ4plex)	0	0.933307	1		2.92475	1		2.68749	1		4.31482	1		0.676554	1		0	0.0001391	23.15	0.0556798	3	1853.95	1.43379	25.5999	0
	High	nTVYNTAR	1	1	1	Q9SCW1	N-Term(iTRAQ4plex)	0	0.945601	1		0.93093	1		0.866678	1		0.811651	1		1.15986	1		0.001	0.008333	35.08	0.00307351	2	1082.57	1.22947	15.4246	0
	High	sYTNWAAk	1	1	1	Q9SCW1	N-Term(iTRAQ4plex); K8(iTRAQ4plex)	0	0.901777	1		0.446045	1		0.396014	1		0.254347	1		1.69123	1		0.002	0.02681	38.52	0.00115999	2	1228.66	1.06225	24.5208	0
	High	yIPGISFR	2	1	1	Q9SCW1	N-Term(iTRAQ4plex)	0	1.35144	2	10.2167	0.518763	2	12.1246	0.690235	2	1.89043	0.51711	2	4.0366	1.44988	2	5.93042	0.002	0.0213	38.4	0.00202362	2	1096.63	0.620918	40.7126	0
	High	qPLTWYk	1	3	3	Q9FN08;Q9SCW1;Q9LFA6	N-Term(iTRAQ4plex); K7(iTRAQ4plex)	0																0.004	0.06264	50.81	0.000136096	2	1223.7	1.30255	33.1219	0
	High	hWPAYk	1	1	1	Q9SCW1	N-Term(iTRAQ4plex); K6(iTRAQ4plex)	0	0.704626	1		2.62268	1		1.81943	1		5.01292	1		0.394243	1		0.004	0.06123	15.88	0.311162	3	1089.61	1.31109	20.2476	0
Q9FT97	Alpha-galactosidase 1 OS=Arabidopsis thaliana GN=F8L15_110 PE=4 SV=1 - [Q9FT97_ARATH]	354.978	26.1	1	9	10	14	0.625318	12	30.685	1.4929	12	22.0236	0.999952	12	49.8072	1.34283	12	26.7604	0.905797	12	18.9862	410	45.6797	6.66846
	A3	Sequence	# PSMs	# Proteins	# Protein Groups	Protein Group Accessions	Modifications	ΔCn	114/116	114/116 Count	114/116 Variability [%]	115/114	115/114 Count	115/114 Variability [%]	115/116	115/116 Count	115/116 Variability [%]	115/117	115/117 Count	115/117 Variability [%]	117/116	117/116 Count	117/116 Variability [%]	q-Value	PEP	IonScore	Exp Value	Charge	MH+ [Da]	ΔM [ppm]	RT [min]	# Missed Cleavages
	High	eVIAINQDPHGVQAk	1	1	1	Q9FT97	N-Term(iTRAQ4plex); K15(iTRAQ4plex)	0	0.517834	1		2.04984	1		1.04507	1		1.57857	1		0.719117	1		0	7.039e-09	73.7	6.27072e-07	3	1907.06	1.08071	25.997	0
	High	tFAEWGIDYLk	2	1	1	Q9FT97	N-Term(iTRAQ4plex); K11(iTRAQ4plex)	0	0.688517	2	17.8985	1.38771	2	22.332	0.940692	2	4.30526	1.19067	2	10.8203	0.858169	2	15.1784	0	1.821e-05	69.84	1.24503e-06	2	1630.87	1.74517	50.51	0
	High	tmPGSLGYEEHDAk	1	1	1	Q9FT97	N-Term(iTRAQ4plex); M2(Oxidation); K14(iTRAQ4plex)	0	0.451115	1		1.34159	1		0.595857	1		0.718475	1		0.900843	1		0	1.166e-08	58.34	7.91396e-06	3	1838.89	3.28193	19.2081	0
	High	aPLLLGcDIR	2	3	2	Q9FT97;B9DGL8	N-Term(iTRAQ4plex); C7(Carbamidomethyl)	0																0	0.0004766	52.4	6.32984e-05	2	1271.73	0.460743	40.0667	0
	High	aVADYVHSk	1	1	1	Q9FT97	N-Term(iTRAQ4plex); K9(iTRAQ4plex)	0	1.25373	1		1.25322	1		1.54691	1		1.84489	1		0.910779	1		0	0.0001222	34.06	0.00496696	3	1277.71	0.696449	20.6085	0
	High	yDNcNSDGSkPTVR	1	1	1	Q9FT97	N-Term(iTRAQ4plex); C4(Carbamidomethyl); K10(iTRAQ4plex)	0	0.502344	1		1.49118	1		0.737504	1		0.928802	1		0.8625	1		0	0.0001279	33.38	0.00179087	3	1900.91	1.20475	16.3482	0
	High	dLWEHQTLk	1	1	1	Q9FT97	N-Term(iTRAQ4plex); K9(iTRAQ4plex)	0	0.640183	1		1.63821	1		1.03254	1		1.70707	1		0.657011	1		0	0.006551	29.14	0.0123118	3	1457.8	0.871763	28.5892	0
	High	tMPGSLGYEEHDAk	1	1	1	Q9FT97	N-Term(iTRAQ4plex); K14(iTRAQ4plex)	0	1.42465	1		1.128	1		1.58217	1		1.40814	1		1.22047	1		0	6.64e-06	27.41	0.00835137	3	1822.89	0.0524562	24.0815	0
	High	vALLLLNR	2	1	1	Q9FT97	N-Term(iTRAQ4plex)	0	0.800655	2	10.6005	1.78519	2	8.94678	1.40722	2	1.64204	1.48523	2	6.04295	1.02917	2	4.39764	0.001	0.008294	51.26	7.46397e-06	2	1055.71	0.541938	44.6777	0
	High	kSTFPSGIk	1	1	1	Q9FT97	N-Term(iTRAQ4plex); K1(iTRAQ4plex); K9(iTRAQ4plex)	0	0.550958	1		1.02532	1		0.556175	1		0.632714	1		0.954822	1		0.003	0.0324	15.71	0.287332	3	1396.85	-0.188863	21.8884	1
	High	lYVLkPVA	1	1	1	Q9FT97	N-Term(iTRAQ4plex); K5(iTRAQ4plex)	0	0.56474	1		1.49463	1		0.831029	1		1.18746	1		0.760182	1		0.004	0.07392	28.41	0.0135559	2	1190.78	0.363624	38.8826	0
P25858	Glyceraldehyde-3-phosphate dehydrogenase GAPC1, cytosolic OS=Arabidopsis thaliana GN=GAPC1 PE=1 SV=2 - [G3PC1_ARATH]	354.022	32.84	2	11	11	20	1.78957	20	16.2331	0.485116	20	43.7259	0.889943	20	44.1782	0.426638	20	64.1153	2.3023	20	16.1589	338	36.8911	7.12256
	A3	Sequence	# PSMs	# Proteins	# Protein Groups	Protein Group Accessions	Modifications	ΔCn	114/116	114/116 Count	114/116 Variability [%]	115/114	115/114 Count	115/114 Variability [%]	115/116	115/116 Count	115/116 Variability [%]	115/117	115/117 Count	115/117 Variability [%]	117/116	117/116 Count	117/116 Variability [%]	q-Value	PEP	IonScore	Exp Value	Charge	MH+ [Da]	ΔM [ppm]	RT [min]	# Missed Cleavages
	High	aASFNIIPSSTGAAk	4	2	1	P25858	N-Term(iTRAQ4plex); K15(iTRAQ4plex)	0	2.0363	4	19.427	0.738346	4	157.769	0.981457	4	55.905	0.670383	4	168.996	1.78509	4	54.5717	0	8.311e-08	78.96	2.03292e-07	2	1722.97	3.20034	37.0017	0
	High	tLLFGEkPVTVFGIR	4	2	1	P25858	N-Term(iTRAQ4plex); K7(iTRAQ4plex)	0	1.87985	4	18.9917	0.46027	4	18.5148	0.930262	4	22.7825	0.359826	4	28.8352	2.74654	4	26.222	0	3.875e-06	55.95	1.37213e-05	2	1965.18	2.75481	49.9776	0
	High	fGIVEGLmTTVHSITATQk	2	2	1	P25858	N-Term(iTRAQ4plex); M8(Oxidation); K19(iTRAQ4plex)	0	1.5131	2	26.4364	0.343706	2	48.1032	0.51202	2	81.857	0.224561	2	72.8818	2.47668	2	6.34907	0	3.207e-08	52.69	8.3701e-05	3	2337.28	1.20848	51.9682	0
	High	aATYDEIkk	2	2	1	P25858	N-Term(iTRAQ4plex); K8(iTRAQ4plex); K9(iTRAQ4plex)	0	1.68694	2	5.74696	0.308534	2	10.1578	0.51243	2	15.9745	0.225708	2	18.9807	2.46607	2	2.93958	0	0.003831	42.09	0.00075398	3	1470.86	2.8337	19.0165	1
	High	kVVISAPSk	2	2	1	P25858	N-Term(iTRAQ4plex); K1(iTRAQ4plex); K9(iTRAQ4plex)	0	1.63887	2	2.4725	0.668405	2	43.9793	1.07849	2	41.1797	0.553862	2	47.9175	2.11511	2	5.89093	0	0.001502	33.02	0.00329264	3	1360.89	0.581425	20.9457	1
	High	yDSVHGQWk	1	2	1	P25858	N-Term(iTRAQ4plex); K9(iTRAQ4plex)	0	1.78042	1		0.434912	1		0.762355	1		0.494982	1		1.67296	1		0	0.001882	25.61	0.0218458	3	1407.73	1.85581	22.0048	0
	High	aGIALSDkFVk	1	2	1	P25858	N-Term(iTRAQ4plex); K8(iTRAQ4plex); K11(iTRAQ4plex)	0	2.07473	1		0.602617	1		1.23094	1		0.589425	1		2.26843	1		0	0.0003593	16.55	0.192539	3	1580.97	-0.253376	33.4622	1
	High	iGINGFGR	1	2	1	P25858	N-Term(iTRAQ4plex)	0	2.25255	1		0.650934	1		1.44359	1		0.749557	1		2.09198	1		0.001	0.01025	39.28	0.00249048	2	977.566	1.31491	31.627	0
	High	aIkEESEGk	1	2	1	P25858	N-Term(iTRAQ4plex); K3(iTRAQ4plex); K9(iTRAQ4plex)	0	1.83759	1		0.443467	1		0.802309	1		0.372961	1		2.33667	1		0.002	0.01904	22.67	0.0778686	3	1422.82	0.2434	13.1749	1
	High	lTGMSFR	1	2	1	P25858	N-Term(iTRAQ4plex)	0	1.76035	1		0.656189	1		1.13727	1		0.593619	1		2.081	1		0.003	0.03203	36.79	0.00179047	2	955.516	1.01158	31.1384	0
	High	vVISAPSk	1	2	1	P25858	N-Term(iTRAQ4plex); K8(iTRAQ4plex)	0	2.19424	1		0.72537	1		1.56703	1		0.847718	1		2.00791	1		0.004	0.07711	10.28	0.848494	2	1088.69	-0.203346	24.6283	0
P0DKC3	Phosphoglycolate phosphatase 1A, chloroplastic OS=Arabidopsis thaliana GN=PGLP1A PE=1 SV=1 - [PGP1A_ARATH]	348.872	20.99	1	8	8	14	0.942322	13	14.1904	0.807074	13	50.3048	0.796879	13	75.8881	0.745997	13	74.7961	1.1044	13	15.7643	362	39.7362	7.25439
	A3	Sequence	# PSMs	# Proteins	# Protein Groups	Protein Group Accessions	Modifications	ΔCn	114/116	114/116 Count	114/116 Variability [%]	115/114	115/114 Count	115/114 Variability [%]	115/116	115/116 Count	115/116 Variability [%]	115/117	115/117 Count	115/117 Variability [%]	117/116	117/116 Count	117/116 Variability [%]	q-Value	PEP	IonScore	Exp Value	Charge	MH+ [Da]	ΔM [ppm]	RT [min]	# Missed Cleavages
	High	eLELAGFQYLGGPDDGkR	2	1	1	P0DKC3	N-Term(iTRAQ4plex); K17(iTRAQ4plex)	0	0.995578	2	8.91746	1.03569	2	54.4647	1.01517	2	65.6555	1.18	2	117.296	0.934484	2	34.0887	0	2.263e-09	69.78	1.38333e-06	3	2253.18	1.26956	44.3474	1
	High	iQPDFYTSk	1	1	1	P0DKC3	N-Term(iTRAQ4plex); K9(iTRAQ4plex)	0	0.885203	1		0.514438	1		0.448342	1		0.462034	1		1.05403	1		0	0.0007452	64.84	3.39579e-06	2	1386.75	1.16072	31.388	0
	High	vYVIGEEGILk	2	1	1	P0DKC3	N-Term(iTRAQ4plex); K11(iTRAQ4plex)	0	0.663077	2	21.7925	1.58905	2	106.502	1.03737	2	73.2371	1.4381	2	87.0384	0.783545	2	9.58706	0	3.018e-05	61.14	8.96037e-06	2	1507.9	1.82159	42.3694	0
	High	eNPGcLFIATNR	1	1	1	P0DKC3	N-Term(iTRAQ4plex); C5(Carbamidomethyl)	0	1.00972	1		0.896383	1		0.891099	1		0.893686	1		1.08308	1		0	3.944e-06	59.81	8.93236e-06	2	1535.78	1.79172	35.8659	0
	High	lVFVTNNSTk	4	1	1	P0DKC3	N-Term(iTRAQ4plex); K10(iTRAQ4plex)	0	0.942322	3	10.7424	0.807074	3	50.3048	0.874955	3	96.7792	0.745997	3	74.7961	1.1542	3	14.7192	0	0.0002439	45	0.000355756	2	1410.82	1.7222	32.6023	0
	High	iQYGTLcIR	2	1	1	P0DKC3	N-Term(iTRAQ4plex); C7(Carbamidomethyl)	0	1.06137	2	11.9978	1.02335	2	73.6987	1.06936	2	91.2334	0.980683	2	108.478	1.18445	2	10.4024	0	0.001185	39.86	0.00130128	2	1267.7	1.19937	35.973	0
	High	rLVFVTNNSTk	1	1	1	P0DKC3	N-Term(iTRAQ4plex); K11(iTRAQ4plex)	0	1.28351	1		0.63061	1		0.796879	1		0.705164	1		1.2275	1		0	0.001836	33.26	0.00528711	3	1566.92	1.0454	24.8877	1
	High	yFNYYk	1	1	1	P0DKC3	N-Term(iTRAQ4plex); K6(iTRAQ4plex)	0	0.85672	1		0.556937	1		0.469762	1		0.449232	1		1.13586	1		0.006	0.09798	34.07	0.00311435	2	1185.62	0.896573	31.253	0
Q9FXA0	F14J22.5 protein OS=Arabidopsis thaliana GN=F14J22.5 PE=2 SV=1 - [Q9FXA0_ARATH]	343.255	33.98	1	11	11	15	1.11966	14	17.6744	3.12423	13	7.18854	3.42914	13	11.3119	6.5193	13	29.693	0.570241	14	23.7084	359	39.7998	8.11865
	A3	Sequence	# PSMs	# Proteins	# Protein Groups	Protein Group Accessions	Modifications	ΔCn	114/116	114/116 Count	114/116 Variability [%]	115/114	115/114 Count	115/114 Variability [%]	115/116	115/116 Count	115/116 Variability [%]	115/117	115/117 Count	115/117 Variability [%]	117/116	117/116 Count	117/116 Variability [%]	q-Value	PEP	IonScore	Exp Value	Charge	MH+ [Da]	ΔM [ppm]	RT [min]	# Missed Cleavages
	High	qNSASLLESIk	1	1	1	Q9FXA0	N-Term(iTRAQ4plex); K11(iTRAQ4plex)	0	1.24141	1		3.00174	1		3.66879	1		6.5193	1		0.611281	1		0	1.233e-05	75.03	5.43308e-07	2	1477.85	0.506323	36.4874	0
	High	nkEEVVTIIIEDYVk	2	1	1	Q9FXA0	N-Term(iTRAQ4plex); K2(iTRAQ4plex); K15(iTRAQ4plex)	0	0.9259	2	35.7824	2.97655	1		3.42914	1		7.93139	1		0.425844	2	14.5869	0	3.002e-07	67.35	2.01565e-06	3	2224.28	-0.601808	53.2539	1
	High	tcITNSNcDAGLHcETcIANTDFRPR	1	1	1	Q9FXA0	N-Term(iTRAQ4plex); C2(Carbamidomethyl); C8(Carbamidomethyl); C14(Carbamidomethyl); C17(Carbamidomethyl)	0	0.683725	1		3.33781	1		2.24686	1		4.96248	1		0.491809	1		0	4.289e-07	57.33	1.84927e-06	4	3227.42	1.27878	32.749	0
	High	tQPINPITk	3	1	1	Q9FXA0	N-Term(iTRAQ4plex); K9(iTRAQ4plex)	0	1.17749	2	12.3526	3.19955	2	3.53292	3.70919	2	8.791	7.06544	2	5.53459	0.570241	2	3.24458	0	0.0002286	53.52	3.26804e-05	2	1299.79	0.872848	23.5578	0
	High	eFQVFLEk	1	1	1	Q9FXA0	N-Term(iTRAQ4plex); K8(iTRAQ4plex)	0	1.20511	1		3.00304	1		3.56304	1		6.54646	1		0.591198	1		0	0.006628	51.7	8.113e-05	2	1327.75	0.1841	42.4173	0
	High	sLVLVNHFPDAADVIVAck	2	1	1	Q9FXA0	N-Term(iTRAQ4plex); C18(Carbamidomethyl); K19(iTRAQ4plex)	0	0.85474	2	31.8338	2.42603	2	42.7794	2.04157	2	9.95087	3.57996	2	33.2678	0.619447	2	22.759	0	2.605e-06	46.37	0.000284883	3	2356.29	0.386449	48.7081	0
	High	tcYQAAGQR	1	1	1	Q9FXA0	N-Term(iTRAQ4plex); C2(Carbamidomethyl)	0	1.18909	1		2.34833	1		2.74921	1		3.75945	1		0.79433	1		0	0.0004098	43.5	0.000192074	2	1198.58	0.559976	13.7007	0
	High	aQSAPMSDk	1	1	1	Q9FXA0	N-Term(iTRAQ4plex); K9(iTRAQ4plex)	0	0.966846	1		3.81799	1		3.63433	1		7.43512	1		0.530952	1		0	0.004666	40.7	0.000791558	2	1222.63	-0.164104	14.9319	0
	High	fMFPVSR	1	1	1	Q9FXA0	N-Term(iTRAQ4plex)	0	0.706227	1		4.33071	1		3.01118	1		8.2527	1		0.396331	1		0.003	0.04413	36.36	0.00147972	2	1027.55	1.04676	38.6869	0
	High	vFDAAGLRk	1	1	1	Q9FXA0	N-Term(iTRAQ4plex); K9(iTRAQ4plex)	0	1.29337	1		2.61843	1		3.33424	1		5.0998	1		0.710169	1		0.003	0.04774	17.43	0.255715	3	1264.76	0.364729	27.2389	1
	High	kFmFPVSR	1	1	1	Q9FXA0	N-Term(iTRAQ4plex); K1(iTRAQ4plex); M3(Oxidation)	0	1.1568	1		3.2488	1		3.70012	1		5.96122	1		0.674216	1		0.007	0.1145	18.94	0.149982	3	1315.74	-0.0219719	29.0482	1
Q43127	Glutamine synthetase, chloroplastic/mitochondrial OS=Arabidopsis thaliana GN=GLN2 PE=1 SV=1 - [GLNA2_ARATH]	334.188	30	1	13	14	27	0.878436	23	40.3308	1.12329	23	22.4955	1.03048	23	57.8679	0.975513	23	39.0484	1.17023	23	10.049	430	47.381	6.87354
	A3	Sequence	# PSMs	# Proteins	# Protein Groups	Protein Group Accessions	Modifications	ΔCn	114/116	114/116 Count	114/116 Variability [%]	115/114	115/114 Count	115/114 Variability [%]	115/116	115/116 Count	115/116 Variability [%]	115/117	115/117 Count	115/117 Variability [%]	117/116	117/116 Count	117/116 Variability [%]	q-Value	PEP	IonScore	Exp Value	Charge	MH+ [Da]	ΔM [ppm]	RT [min]	# Missed Cleavages
	High	vETLLNLDTkPYSDR	5	1	1	Q43127	N-Term(iTRAQ4plex); K10(iTRAQ4plex)	0	1.22867	5	10.9595	1.34894	5	4.92405	1.66734	5	14.1944	1.25772	5	13.6449	1.43999	5	3.47459	0	4.083e-06	63.67	6.37862e-06	2	2052.13	2.15721	40.0552	0
	High	gGNNILVIcDTWTPAGEPIPTNkR	2	1	1	Q43127	N-Term(iTRAQ4plex); C9(Carbamidomethyl); K23(iTRAQ4plex)	0	1.06016	2	28.4282	0.889461	2	32.2746	0.928392	2	3.60194	0.840838	2	4.51314	1.19933	2	0.910094	0	1.295e-08	56.55	2.7553e-05	3	2911.54	1.34796	44.7831	1
	High	kAILNLSLR	1	1	1	Q43127	N-Term(iTRAQ4plex); K1(iTRAQ4plex)	0	1.43362	1		0.944497	1		1.33312	1		1.0352	1		1.39883	1		0	3.208e-05	47.97	5.18661e-05	3	1315.87	0.58808	34.2158	1
	High	aAEIFSNkk	3	1	1	Q43127	N-Term(iTRAQ4plex); K8(iTRAQ4plex); K9(iTRAQ4plex)	0	0.722476	3	30.1442	1.04654	3	3.39695	0.727555	3	3.97977	0.657442	3	7.97978	1.17023	3	10.049	0	0.0002276	47.28	0.000225417	2	1439.86	1.31591	22.0928	1
	High	hETASIDQFSWGVANR	1	1	1	Q43127	N-Term(iTRAQ4plex)	0	0.333772	1		4.62478	1		1.51975	1		4.00277	1		0.412412	1		0	5.188e-05	45.8	0.000149925	3	1961.96	1.17095	36.5528	0
	High	aAEIFSNk	1	1	1	Q43127	N-Term(iTRAQ4plex); K8(iTRAQ4plex)	0	0.982421	1		1.07033	1		1.03525	1		0.975513	1		1.15274	1		0	0.004823	40.27	0.0013579	2	1167.66	-1.39921	25.131	0
	High	smREEGGFEVIkk	3	1	1	Q43127	N-Term(iTRAQ4plex); M2(Oxidation); K12(iTRAQ4plex); K13(iTRAQ4plex)	0	0.461273	2	9.52545	1.00697	2	22.7382	0.457306	2	13.0027	0.428388	2	6.66963	1.15954	2	6.29224	0	0.002904	34.76	0.00484583	4	1958.07	0.0899998	22.0633	2
	High	hkEHISAYGEGNER	2	3	2	Q8LCE1;Q43127	N-Term(iTRAQ4plex); K2(iTRAQ4plex)	0																0	0.0002579	34.23	0.00360581	4	1914.97	1.1463	12.5915	1
	High	smREEGGFEVIk	1	1	1	Q43127	N-Term(iTRAQ4plex); M2(Oxidation); K12(iTRAQ4plex)	0	0.773017	1		0.887695	1		0.675595	1		0.92071	1		0.797043	1		0	0.003496	33.3	0.0056596	3	1685.88	1.60369	24.4022	1
	High	tIEkPVEDPSELPk	2	1	1	Q43127	N-Term(iTRAQ4plex); K4(iTRAQ4plex); K14(iTRAQ4plex)	0	0.706668	2	2.23503	0.939516	2	53.6483	0.653661	2	56.3692	0.625195	2	61.7323	1.13568	2	4.29522	0	6.103e-07	31.01	0.00939114	3	2014.15	1.17357	29.0088	0
	High	eEGGFEVIkk	1	1	1	Q43127	N-Term(iTRAQ4plex); K9(iTRAQ4plex); K10(iTRAQ4plex)	0	1.29738	1		1.12329	1		1.4348	1		1.42239	1		1.0957	1		0	0.004799	25.71	0.0398774	3	1567.91	-0.394084	25.5834	1
	High	sMREEGGFEVIkk	1	1	1	Q43127	N-Term(iTRAQ4plex); K12(iTRAQ4plex); K13(iTRAQ4plex)	0	0.713999	1		0.982819	1		0.690882	1		0.797148	1		0.94142	1		0	0.0001766	20.83	0.122254	4	1942.08	1.93515	25.4934	2
	High	aILNLSLR	2	1	1	Q43127	N-Term(iTRAQ4plex)	0	1.00237	1		1.14778	1		1.13272	1		1.00321	1		1.22645	1		0.001	0.008436	47.77	5.01327e-05	2	1043.67	1.1455	40.4185	0
	High	dISDAHYk	1	1	1	Q43127	N-Term(iTRAQ4plex); K8(iTRAQ4plex)	0	0.863966	1		1.21146	1		1.03048	1		1.29975	1		0.861186	1		0.002	0.0277	25.3	0.0333487	3	1236.65	1.37151	16.4603	0
	High	gkGYLEDR	1	1	1	Q43127	N-Term(iTRAQ4plex); K2(iTRAQ4plex)	0	0.830765	1		1.12027	1		0.916295	1		0.88994	1		1.11839	1		0.002	0.02042	20.13	0.130048	3	1225.68	0.310476	15.9845	1
F4HUA0	Elongation factor 1-alpha OS=Arabidopsis thaliana GN=AT1G07930 PE=2 SV=1 - [F4HUA0_ARATH]	332.115	19.89	3	8	8	14	3.11643	12	17.6988	0.858064	12	23.3582	2.78126	12	39.6644	2.51549	12	24.3198	1.28604	12	10.519	372	41.3476	9.23193
	A3	Sequence	# PSMs	# Proteins	# Protein Groups	Protein Group Accessions	Modifications	ΔCn	114/116	114/116 Count	114/116 Variability [%]	115/114	115/114 Count	115/114 Variability [%]	115/116	115/116 Count	115/116 Variability [%]	115/117	115/117 Count	115/117 Variability [%]	117/116	117/116 Count	117/116 Variability [%]	q-Value	PEP	IonScore	Exp Value	Charge	MH+ [Da]	ΔM [ppm]	RT [min]	# Missed Cleavages
	High	lPLQDVYk	2	3	1	F4HUA0	N-Term(iTRAQ4plex); K8(iTRAQ4plex)	0	3.37014	2	4.60425	0.858885	2	22.1745	2.84981	2	17.4375	2.43736	2	15.586	1.27003	2	1.81473	0	0.001447	74.05	4.99809e-07	2	1263.76	3.13628	36.6564	0
	High	iGGIGTVPVGR	4	3	1	F4HUA0	N-Term(iTRAQ4plex)	0	5.15629	2	5.70164	0.797686	2	1.6773	4.04951	2	7.38423	3.03313	2	2.71336	1.45021	2	10.1128	0	4.756e-05	72.05	6.64278e-07	2	1169.71	1.55989	31.7793	0
	High	eHALLAFTLGVk	1	3	1	F4HUA0	N-Term(iTRAQ4plex); K12(iTRAQ4plex)	0	2.91978	1		2.54783	1		7.32408	1		7.12483	1		1.1166	1		0	0.0001052	36.05	0.00230931	3	1586.95	2.31617	43.76	0
	High	yYcTVIDAPGHR	1	3	1	F4HUA0	N-Term(iTRAQ4plex); C3(Carbamidomethyl)	0	0.909973	1		2.22925	1		1.99719	1		2.47867	1		0.875224	1		0	2.663e-05	34.91	0.00148511	3	1595.78	1.12276	28.6173	0
	High	sTNLDWYk	2	3	1	F4HUA0	N-Term(iTRAQ4plex); K8(iTRAQ4plex)	0	3.02295	2	14.4793	0.96723	2	8.63086	2.87868	2	23.3275	2.73643	2	10.3229	1.14269	2	12.7753	0.001	0.01098	46.43	0.000194521	2	1314.7	2.45032	30.7013	0
	High	aRYDEIIk	2	3	1	F4HUA0	N-Term(iTRAQ4plex); K8(iTRAQ4plex)	0	3.50271	2	28.0844	0.8065	2	28.1023	2.78126	2	0.0169571	2.05273	2	7.23842	1.47173	2	7.2214	0.001	0.01111	28.07	0.0221456	3	1295.76	1.8223	23.496	1
	High	eVSSYLk	1	3	1	F4HUA0	N-Term(iTRAQ4plex); K7(iTRAQ4plex)	0	2.97267	1		0.635775	1		1.86073	1		1.57117	1		1.28641	1		0.003	0.03939	45.74	0.000230683	2	1113.64	3.32845	25.0844	0
	High	qmIcccNk	1	3	1	F4HUA0	N-Term(iTRAQ4plex); M2(Oxidation); C4(Carbamidomethyl); C5(Carbamidomethyl); C6(Carbamidomethyl); K8(iTRAQ4plex)	0	0.956624	1		0.729593	1		0.687156	1		0.549176	1		1.35913	1		0.003	0.04093	35.71	0.000267898	2	1417.63	1.14489	14.4164	0
P33157	Glucan endo-1,3-beta-glucosidase, acidic isoform OS=Arabidopsis thaliana GN=BG2 PE=1 SV=2 - [E13A_ARATH]	330.621	21.24	1	6	6	12	1.25851	12	17.8691	0.230466	12	145.051	0.312276	12	166.39	0.552487	11	93.6793	0.416912	11	26.0882	339	37.3156	4.98291
	A3	Sequence	# PSMs	# Proteins	# Protein Groups	Protein Group Accessions	Modifications	ΔCn	114/116	114/116 Count	114/116 Variability [%]	115/114	115/114 Count	115/114 Variability [%]	115/116	115/116 Count	115/116 Variability [%]	115/117	115/117 Count	115/117 Variability [%]	117/116	117/116 Count	117/116 Variability [%]	q-Value	PEP	IonScore	Exp Value	Charge	MH+ [Da]	ΔM [ppm]	RT [min]	# Missed Cleavages
	High	lASSQTEADkWVQENVQSYR	2	1	1	P33157	N-Term(iTRAQ4plex); K10(iTRAQ4plex)	0	1.0997	2	30.3473	0.244422	2	405.234	0.264635	2	244.432	0.433498	2	37.1537	0.6631	2	138.323	0	1.286e-08	100.92	9.22369e-10	3	2627.34	2.8266	39.2102	1
	High	lYGPDPGALAALR	3	1	1	P33157	N-Term(iTRAQ4plex)	0	1.30798	3	5.82148	0.115689	3	8.50997	0.143248	3	2.67854	0.464193	2	9.38016	0.332189	2	8.03351	0	1.146e-05	65.82	2.78836e-06	2	1457.83	2.22344	44.2542	0
	High	sFLEPVIGFLASk	3	1	1	P33157	N-Term(iTRAQ4plex); K13(iTRAQ4plex)	0	1.25937	3	35.3171	0.25144	3	26.264	0.379944	3	59.6242	1.18891	3	34.3069	0.437335	3	8.8011	0	0.0001189	48.16	0.000165741	2	1696	3.6294	60.4877	0
	High	tYVNNLIQHVk	1	1	1	P33157	N-Term(iTRAQ4plex); K11(iTRAQ4plex)	0	1.18144	1		0.320086	1		0.372317	1		0.660313	1		0.612464	1		0	0.0001383	39.5	0.00111641	3	1616.94	1.80267	35.1703	0
	High	fWGLFHPDR	2	1	1	P33157	N-Term(iTRAQ4plex)	0	1.1348	2	16.6067	0.0940953	2	7.99039	0.105128	2	24.8425	0.278665	2	22.1807	0.409785	2	2.55708	0	0.000107	38.92	0.00109639	3	1318.68	0.752163	44.5035	0
	High	fRDEYk	1	1	1	P33157	N-Term(iTRAQ4plex); K6(iTRAQ4plex)	0	1.05768	1		0.369053	1		0.384306	1		0.999618	1		0.4176	1		0.002	0.02133	15.21	0.25008	3	1145.62	2.11367	17.2713	1
P22953	Probable mediator of RNA polymerase II transcription subunit 37e OS=Arabidopsis thaliana GN=MED37E PE=1 SV=3 - [MD37E_ARATH]	329.59	22.73	1	14	14	19	0.815344	17	37.4293	0.805716	16	48.6192	0.604379	16	81.8623	0.563996	16	69.7596	1.23214	18	24.9737	651	71.3131	5.12256
	A3	Sequence	# PSMs	# Proteins	# Protein Groups	Protein Group Accessions	Modifications	ΔCn	114/116	114/116 Count	114/116 Variability [%]	115/114	115/114 Count	115/114 Variability [%]	115/116	115/116 Count	115/116 Variability [%]	115/117	115/117 Count	115/117 Variability [%]	117/116	117/116 Count	117/116 Variability [%]	q-Value	PEP	IonScore	Exp Value	Charge	MH+ [Da]	ΔM [ppm]	RT [min]	# Missed Cleavages
	High	iINEPTAAAIAYGLDkk	3	1	1	P22953	N-Term(iTRAQ4plex); K16(iTRAQ4plex); K17(iTRAQ4plex)	0	0.800412	2	40.4746	0.462789	2	27.5311	0.364695	2	73.8559	0.301623	2	87.5332	1.31336	2	9.46279	0	2.395e-13	76.53	1.76753e-07	3	2220.3	1.47118	42.4561	1
	High	sTVHDVVLVGGSTR	1	1	1	P22953	N-Term(iTRAQ4plex)	0	1.01222	1		0.644031	1		0.641825	1		0.781559	1		0.892017	1		0	2.166e-06	48.39	0.000178923	3	1570.87	0.300148	24.2477	0
	High	nALENYAYNmR	1	1	1	P22953	N-Term(iTRAQ4plex); M10(Oxidation)	0	0.473643	1		0.840598	1		0.391988	1		0.345617	1		1.23196	1		0	4.113e-05	45.59	7.31553e-05	2	1518.71	-0.457999	28.2362	0
	High	nAVVTVPAYFNDSQR	1	1	1	P22953	N-Term(iTRAQ4plex)	0	1.4054	1											1.77234	1		0	0.0008427	43.42	0.000434514	2	1824.94	1.91157	39.0949	0
	High	aRFEELNMDLFR	1	1	1	P22953	N-Term(iTRAQ4plex)	0	1.31207	1		0.912057	1		1.17818	1		0.790938	1		1.61803	1		0	0.001809	38.86	0.00120916	3	1684.86	1.1664	45.7764	1
	High	nALENYAYNMR	1	1	1	P22953	N-Term(iTRAQ4plex)	0	0.708933	1		1.49842	1		1.04585	1		1.24568	1		0.911975	1		0	4.126e-05	37.29	0.000559914	2	1502.72	0.864772	36.1597	0
	High	aRFEELNmDLFR	1	1	1	P22953	N-Term(iTRAQ4plex); M8(Oxidation)	0	1.16024	1		0.854406	1		0.975987	1		0.611408	1		1.73393	1		0	0.0008895	36.85	0.00158002	3	1700.86	0.771916	39.9979	1
	High	mVNHFVQEFk	1	1	1	P22953	N-Term(iTRAQ4plex); M1(Oxidation); K10(iTRAQ4plex)	0	0.683404	1		0.585441	1		0.393907	1		0.377037	1		1.13482	1		0	0.001264	34.36	0.00423235	3	1582.83	0.322625	30.5077	0
	High	iTITNDkGR	1	1	1	P22953	N-Term(iTRAQ4plex); K7(iTRAQ4plex)	0	0.815344	1		0.688767	1		0.5529	1		0.437628	1		1.37233	1		0	0.004597	33.99	0.0056462	3	1305.77	-0.105341	18.162	1
	High	vQQLLQDFFNGk	1	1	1	P22953	N-Term(iTRAQ4plex); K12(iTRAQ4plex)	0													0.92782	1		0	0.00046	28.62	0.0195801	3	1724.96	1.73629	58.4931	0
	High	nTIQDEk	1	1	1	P22953	N-Term(iTRAQ4plex); K7(iTRAQ4plex)	0	0.902609	1		1.18303	1		1.05131	1		0.881648	1		1.29525	1		0.001	0.01196	34.27	0.00398428	2	1135.62	0.260136	15.1303	0
	High	ykSEDEEHkk	1	1	1	P22953	N-Term(iTRAQ4plex); K2(iTRAQ4plex); K9(iTRAQ4plex); K10(iTRAQ4plex)	0	0.528178	1		0.232349	1		0.120824	1		0.119969	1		1.09396	1		0.001	0.01417	13.69	0.592175	4	1869.02	0.667537	10.2965	2
	High	lSkDEIEk	1	1	1	P22953	N-Term(iTRAQ4plex); K3(iTRAQ4plex); K8(iTRAQ4plex)	0	0.676695	1		0.202228	1		0.134731	1		0.113023	1		1.29484	1		0.003	0.04419	17.3	0.291417	3	1393.83	1.16565	21.9057	1
	High	lPAADkk	1	1	1	P22953	N-Term(iTRAQ4plex); K6(iTRAQ4plex); K7(iTRAQ4plex)	0	0.68131	1		0.772281	1		0.518028	1		0.52026	1		1.08156	1		0.004	0.06152	35.99	0.00256803	3	1174.75	-2.40106	16.1764	1
	High	nTTIPTk	1	1	1	P22953	N-Term(iTRAQ4plex); K7(iTRAQ4plex)	0	1.14295	1		1.08981	1		1.22634	1		1.42597	1		0.934155	1		0.004	0.07875	29.82	0.0195435	2	1062.64	0.870754	17.4519	0
	High	tkDNNLLGk	1	1	1	P22953	N-Term(iTRAQ4plex); K2(iTRAQ4plex); K9(iTRAQ4plex)	0	1.04249	1		0.958173	1		0.983444	1		0.708785	1		1.50714	1		0.004	0.06653	19.26	0.181423	3	1434.86	0.303365	18.8378	1
	High	mVNHFVQEFk	1	1	1	P22953	N-Term(iTRAQ4plex); K10(iTRAQ4plex)	0	0.709247	1		1.29888	1		0.90698	1		1.08819	1		0.905342	1		0.005	0.08534	17	0.267365	3	1566.83	0.508512	37.3578	0
Q9SGZ5	Probable beta-D-xylosidase 7 OS=Arabidopsis thaliana GN=BXL7 PE=2 SV=2 - [BXL7_ARATH]	325.256	11.73	1	8	8	13	0.709603	10	26.9471	0.391378	9	47.0707	0.290348	9	106.759	0.395385	9	130.815	0.701889	10	16.3931	767	83.8386	8.03076
	A3	Sequence	# PSMs	# Proteins	# Protein Groups	Protein Group Accessions	Modifications	ΔCn	114/116	114/116 Count	114/116 Variability [%]	115/114	115/114 Count	115/114 Variability [%]	115/116	115/116 Count	115/116 Variability [%]	115/117	115/117 Count	115/117 Variability [%]	117/116	117/116 Count	117/116 Variability [%]	q-Value	PEP	IonScore	Exp Value	Charge	MH+ [Da]	ΔM [ppm]	RT [min]	# Missed Cleavages
	High	iSQLVNTAPGIPR	3	1	1	Q9SGZ5	N-Term(iTRAQ4plex)	0	0.831244	3	9.83014	0.332072	3	150.054	0.290348	3	174.994	0.33997	3	168.194	0.912008	3	2.52607	0	2.948e-08	85.45	3.50675e-08	2	1509.89	1.86358	39.7167	0
	High	sVSSLAVIGPNAHVVk	2	1	1	Q9SGZ5	N-Term(iTRAQ4plex); K16(iTRAQ4plex)	0	0.718468	1		0.885863	1		0.626624	1		1.209	1		0.56299	1		0	6.986e-08	68.73	1.17892e-06	3	1866.11	0.637742	34.1752	0
	High	aSGIMcAYNR	1	1	1	Q9SGZ5	N-Term(iTRAQ4plex); C6(Carbamidomethyl)	0	0.597819	1		0.391378	1		0.230356	1		0.395385	1		0.632844	1		0	1.977e-05	55.08	1.0245e-05	2	1286.61	1.16868	24.6734	0
	High	aLLNLFSVR	3	1	1	Q9SGZ5	N-Term(iTRAQ4plex)	0	0.61251	2	20.1752	0.0810811	1		0.055947	1		0.0770893	1		0.771265	2	3.24305	0	0.0003822	49.56	0.000128368	2	1176.72	1.29692	51.4057	0
	High	kVSETDIDR	1	1	1	Q9SGZ5	N-Term(iTRAQ4plex); K1(iTRAQ4plex)	0	0.666606	1		0.313946	1		0.206043	1		0.340491	1		0.65731	1		0	0.0002702	42.2	0.000777302	3	1350.75	-0.0592867	16.0837	1
	High	gLQGDSFDGRk	1	1	1	Q9SGZ5	N-Term(iTRAQ4plex); K11(iTRAQ4plex)	0	1.00353	1		0.529226	1		0.522881	1		0.775477	1		0.732407	1		0	0.0001233	39.31	0.00136561	3	1467.78	0.489324	19.4191	1
	High	qQELITSVANAAk	1	1	1	Q9SGZ5	N-Term(iTRAQ4plex); K13(iTRAQ4plex)	0																0.001	0.01067	29.17	0.0146482	3	1660.95	0.46654	35.5811	0
	High	tVTPLDALR	1	1	1	Q9SGZ5	N-Term(iTRAQ4plex)	0	0.854441	1		0.487952	1		0.41048	1		0.662868	1		0.672642	1		0.005	0.08431	28.77	0.0103537	2	1129.67	0.163918	35.9368	0
Q9FXA1	AT1G49750 protein OS=Arabidopsis thaliana GN=F14J22.4 PE=2 SV=1 - [Q9FXA1_ARATH]	323.15	16.19	1	7	7	15	0.824415	14	43.7633	0.818793	13	46.8812	0.929929	13	122.105	0.927797	13	92.1371	0.648554	15	44.2417	494	54.3731	8.104
	A3	Sequence	# PSMs	# Proteins	# Protein Groups	Protein Group Accessions	Modifications	ΔCn	114/116	114/116 Count	114/116 Variability [%]	115/114	115/114 Count	115/114 Variability [%]	115/116	115/116 Count	115/116 Variability [%]	115/117	115/117 Count	115/117 Variability [%]	117/116	117/116 Count	117/116 Variability [%]	q-Value	PEP	IonScore	Exp Value	Charge	MH+ [Da]	ΔM [ppm]	RT [min]	# Missed Cleavages
	High	yLQEVLFLNNk	5	1	1	Q9FXA1	N-Term(iTRAQ4plex); K11(iTRAQ4plex)	0	0.793675	5	31.8717	0.620015	4	20.3536	0.512639	4	14.1067	0.623523	4	43.2799	0.648554	5	46.4097	0	2.691e-07	90.8	1.07298e-08	2	1668.96	1.9743	50.3007	0
	High	fTGPIPESIGNIk	3	1	1	Q9FXA1	N-Term(iTRAQ4plex); K13(iTRAQ4plex)	0	1.35682	3	151.205	1.64628	3	36.0376	2.19917	3	768.2	4.10523	3	56.6343	0.581888	3	7.84495	0	1.494e-09	86.91	2.28149e-08	2	1660.95	1.64953	42.7705	0
	High	fLYELDLSNNk	1	1	1	Q9FXA1	N-Term(iTRAQ4plex); K11(iTRAQ4plex)	0	2.19729	1		0.818793	1		1.77131	1		1.85334	1		1.03815	1		0	4.34e-05	47.73	0.000177931	3	1643.89	0.861569	45.89	0
	High	lTGDFPTSVLk	1	1	1	Q9FXA1	N-Term(iTRAQ4plex); K11(iTRAQ4plex)	0	0.842836	1		1.12596	1		0.934324	1		1.66224	1		0.610552	1		0	1.058e-05	45	0.000447462	2	1465.85	1.75846	42.6351	0
	High	fkDLVADDkLk	2	1	1	Q9FXA1	N-Term(iTRAQ4plex); K2(iTRAQ4plex); K9(iTRAQ4plex); K11(iTRAQ4plex)	0	0.56038	2	21.2876	0.656145	2	11.7812	0.362005	2	33.6946	0.658111	2	28.0055	0.597495	2	5.31806	0	2.18e-07	33.95	0.00259752	3	1868.14	1.0412	31.6083	2
	High	kVYPVLQR	2	1	1	Q9FXA1	N-Term(iTRAQ4plex); K1(iTRAQ4plex)	0	1.15942	1		0.866532	1		0.989144	1		1.08186	1		0.925554	2	10.4769	0	0.001528	27.64	0.0149803	3	1290.82	1.88787	22.4432	1
	High	hLALASVQFNGLNLR	1	1	1	Q9FXA1	N-Term(iTRAQ4plex)	0	0.806397	1		1.1713	1		0.929929	1		1.0185	1		0.991759	1		0	0.0003367	18.13	0.212265	3	1797.03	1.43061	44.4509	0
B9DGL8	AT5G08370 protein OS=Arabidopsis thaliana GN=AGAL2 PE=2 SV=1 - [B9DGL8_ARATH]	321.763	23.24	2	9	10	15	0.594495	12	25.9822	3.90605	12	28.287	2.48693	12	38.6543	3.21391	12	37.2259	0.777435	12	13.0294	370	41.1122	7.63525
	A3	Sequence	# PSMs	# Proteins	# Protein Groups	Protein Group Accessions	Modifications	ΔCn	114/116	114/116 Count	114/116 Variability [%]	115/114	115/114 Count	115/114 Variability [%]	115/116	115/116 Count	115/116 Variability [%]	115/117	115/117 Count	115/117 Variability [%]	117/116	117/116 Count	117/116 Variability [%]	q-Value	PEP	IonScore	Exp Value	Charge	MH+ [Da]	ΔM [ppm]	RT [min]	# Missed Cleavages
	High	tFASWGIDYLk	2	2	1	B9DGL8	N-Term(iTRAQ4plex); K11(iTRAQ4plex)	0	0.79213	2	34.5599	4.44965	2	23.3525	3.47021	2	10.5759	4.46129	2	21.7405	0.844915	2	10.9763	0	4.972e-06	68.66	1.695e-06	2	1588.86	0.607344	49.6083	0
	High	vTFELLSNk	2	2	1	B9DGL8	N-Term(iTRAQ4plex); K9(iTRAQ4plex)	0	0.993968	2	103.221	3.78613	2	46.1843	3.70511	2	43.0079	6.84621	2	56.3967	0.587854	2	11.3911	0	2.96e-05	68.38	1.44485e-06	2	1338.79	0.455655	41.6008	0
	High	aPLLIGcDLR	2	3	2	Q9FT97;B9DGL8	N-Term(iTRAQ4plex); C7(Carbamidomethyl)	0																0	0.0004766	52.4	6.32984e-05	2	1271.73	0.460743	40.0667	0
	High	vAVILWNR	1	2	1	B9DGL8	N-Term(iTRAQ4plex)	0	0.673669	1		4.55836	1		3.02335	1		3.52471	1		0.931715	1		0	0.0009689	49.38	8.0165e-05	2	1114.69	0.307032	41.4018	0
	High	yINIDDcWGELkR	1	2	1	B9DGL8	N-Term(iTRAQ4plex); C7(Carbamidomethyl); K12(iTRAQ4plex)	0	0.513	1		4.20899	1		2.12583	1		2.93052	1		0.787956	1		0	4.233e-05	45.14	0.000338347	3	1970.01	1.47059	41.4278	1
	High	aSTFPSGIk	2	2	1	B9DGL8	N-Term(iTRAQ4plex); K9(iTRAQ4plex)	0	0.55888	1		4.00543	1		2.20394	1		2.93001	1		0.817051	1		0	0.003738	43.85	0.000607844	2	1195.69	1.65453	25.544	0
	High	qLSALVEPHAck	1	2	1	B9DGL8	N-Term(iTRAQ4plex); C11(Carbamidomethyl); K12(iTRAQ4plex)	0	0.917838	1		3.11653	1		2.81625	1		3.77981	1		0.809319	1		0	7.799e-05	38.23	0.00214198	3	1640.9	0.342157	28.5696	0
	High	sMDkVTFELLSNk	1	2	1	B9DGL8	N-Term(iTRAQ4plex); K4(iTRAQ4plex); K13(iTRAQ4plex)	0	0.412411	1		3.68151	1		1.49482	1		2.36717	1		0.685926	1		0	9.316e-07	36.78	0.00281258	3	1944.09	1.02679	41.9579	1
	High	smDkVTFELLSNk	1	2	1	B9DGL8	N-Term(iTRAQ4plex); M2(Oxidation); K4(iTRAQ4plex); K13(iTRAQ4plex)	0	0.441062	1		4.49891	1		1.95362	1		2.86893	1		0.73967	1		0	7.311e-05	29.17	0.0161615	3	1960.08	0.965873	36.5482	1
	High	kQLSALVEPHAck	1	2	1	B9DGL8	N-Term(iTRAQ4plex); K1(iTRAQ4plex); C12(Carbamidomethyl); K13(iTRAQ4plex)	0	0.724196	1		1.9286	1		1.37509	1		2.34514	1		0.636916	1		0.003	0.04265	11.78	0.796492	4	1913.1	-0.166227	24.82	1
	High	aLSDYVHSk	1	2	1	B9DGL8	N-Term(iTRAQ4plex); K9(iTRAQ4plex)	0	0.545269	1		3.13521	1		1.6831	1		2.37387	1		0.770143	1		0.005	0.0853	22.66	0.0791321	3	1307.72	-0.743761	24.8014	0
P56757	ATP synthase subunit alpha, chloroplastic OS=Arabidopsis thaliana GN=atpA PE=1 SV=1 - [ATPA_ARATH]	316.627	19.72	1	8	9	13	1.06239	11	20.5395	0.598831	11	97.0107	0.625543	11	156.335	0.823815	11	148.366	0.885736	11	20.1284	507	55.294	5.24951
	A3	Sequence	# PSMs	# Proteins	# Protein Groups	Protein Group Accessions	Modifications	ΔCn	114/116	114/116 Count	114/116 Variability [%]	115/114	115/114 Count	115/114 Variability [%]	115/116	115/116 Count	115/116 Variability [%]	115/117	115/117 Count	115/117 Variability [%]	117/116	117/116 Count	117/116 Variability [%]	q-Value	PEP	IonScore	Exp Value	Charge	MH+ [Da]	ΔM [ppm]	RT [min]	# Missed Cleavages
	High	aSSVAQVVTSLQER	4	1	1	P56757	N-Term(iTRAQ4plex)	0	1.00553	4	8.30145	0.581283	4	65.1081	0.861217	4	202.062	1.06692	4	154.843	0.903912	4	21.6815	0	1.493e-07	105.93	3.44615e-10	2	1618.89	1.04628	41.0434	0
	High	tNkPQFQEIIASTk	1	1	1	P56757	N-Term(iTRAQ4plex); K3(iTRAQ4plex); K14(iTRAQ4plex)	0	0.678279	1		0.345734	1		0.230879	1		0.280229	1		0.894931	1		0	1.206e-05	54.17	4.86187e-05	3	2037.17	1.50051	33.413	0
	High	lIESPAPGIISR	1	1	1	P56757	N-Term(iTRAQ4plex)	0	1.21291	1		0.261776	1		0.312601	1		0.451875	1		0.751434	1		0	0.001507	47.19	0.000202444	2	1396.83	1.45431	38.161	0
	High	aTQNQLAR	1	1	1	P56757	N-Term(iTRAQ4plex)	0	0.980718	1		0.647858	1		0.625543	1		0.823815	1		0.824795	1		0	0.001434	40.79	0.000629429	2	1045.59	0.564069	14.5436	0
	High	vGSAAQIk	2	2	2	P92549;P56757	N-Term(iTRAQ4plex); K8(iTRAQ4plex)	0																0	0.006118	34.17	0.00702483	2	1061.66	0.978263	18.2066	0
	High	eAYPGDVFYLHSR	1	1	1	P56757	N-Term(iTRAQ4plex)	0	1.21851	1		0.667427	1		0.800695	1		0.874144	1		0.994953	1		0	4.857e-07	33.19	0.00376591	3	1697.84	1.33182	35.9735	0
	High	kFLVQLR	1	1	1	P56757	N-Term(iTRAQ4plex); K1(iTRAQ4plex)	0	0.903541	1		0.313357	1		0.278753	1		0.341849	1		0.885736	1		0	0.007255	33.16	0.00487889	3	1191.78	0.949583	30.4914	1
	High	iAQIPVSEAYLGR	1	1	1	P56757	N-Term(iTRAQ4plex)	0	1.27198	1		0.598831	1		0.749927	1		1.0671	1		0.763366	1		0	0.00456	25.43	0.0342269	2	1560.89	0.691024	41.7605	0
	High	tLTAEAESFLk	1	1	1	P56757	N-Term(iTRAQ4plex); K11(iTRAQ4plex)	0	2.04137	1		1.26105	1		2.53448	1		2.22361	1		1.23808	1		0.001	0.007852	39.66	0.00154104	3	1497.84	1.41142	46.3596	0
Q9SKI0	At2g10940/F15K19.1 OS=Arabidopsis thaliana GN=At2g10940/F15K19.1 PE=2 SV=1 - [Q9SKI0_ARATH]	312.707	11	1	3	3	12	0.919288	10	24.0453	1.93403	10	6.31482	1.73994	10	10.1147	4.35131	9	17.4788	0.407492	9	12.9118	291	29.6289	9.39307
	A3	Sequence	# PSMs	# Proteins	# Protein Groups	Protein Group Accessions	Modifications	ΔCn	114/116	114/116 Count	114/116 Variability [%]	115/114	115/114 Count	115/114 Variability [%]	115/116	115/116 Count	115/116 Variability [%]	115/117	115/117 Count	115/117 Variability [%]	117/116	117/116 Count	117/116 Variability [%]	q-Value	PEP	IonScore	Exp Value	Charge	MH+ [Da]	ΔM [ppm]	RT [min]	# Missed Cleavages
	High	lGAcVDLLGGLVk	6	1	1	Q9SKI0	N-Term(iTRAQ4plex); C4(Carbamidomethyl); K13(iTRAQ4plex)	0	1.1898	5	35.0017	2.01206	5	54.689	2.42001	5	46.9876	4.03159	4	69.6955	0.560844	4	110.867	0	3.716e-09	85.31	3.73942e-08	2	1602.95	1.56989	51.26	0
	High	iGLGDPAVNk	4	1	1	Q9SKI0	N-Term(iTRAQ4plex); K10(iTRAQ4plex)	0	0.893326	3	0.934136	1.94568	3	5.86806	1.70051	3	6.80499	4.70938	3	1.13509	0.407492	3	5.66662	0	1.101e-05	74.2	3.25062e-07	2	1271.76	1.20363	28.8993	0
	High	aTcPIDTLk	2	1	1	Q9SKI0	N-Term(iTRAQ4plex); C3(Carbamidomethyl); K9(iTRAQ4plex)	0	0.86685	2	0.465812	1.9046	2	0.806634	1.62547	2	0.340812	4.15305	2	6.92197	0.425139	2	6.58	0	0.0001324	59.49	1.76001e-05	2	1306.73	1.60459	25.8993	0
O64757	Disease resistance-like protein/LRR domain-containing protein OS=Arabidopsis thaliana GN=AT2G34930 PE=2 SV=1 - [O64757_ARATH]	308.414	11.82	1	11	11	24	0.890258	16	17.121	0.527404	15	53.2929	0.468733	16	68.4032	0.265512	16	102.474	1.96543	18	22.5569	905	100.22	8.6167
	A3	Sequence	# PSMs	# Proteins	# Protein Groups	Protein Group Accessions	Modifications	ΔCn	114/116	114/116 Count	114/116 Variability [%]	115/114	115/114 Count	115/114 Variability [%]	115/116	115/116 Count	115/116 Variability [%]	115/117	115/117 Count	115/117 Variability [%]	117/116	117/116 Count	117/116 Variability [%]	q-Value	PEP	IonScore	Exp Value	Charge	MH+ [Da]	ΔM [ppm]	RT [min]	# Missed Cleavages
	High	vTYLILANNR	2	1	1	O64757	N-Term(iTRAQ4plex)	0	0.956485	2	10.9554	1.21085	2	12.7248	1.14025	2	23.9288	0.593522	2	22.0676	2.08681	2	1.79082	0	0.0004412	55.09	4.3209e-05	2	1320.78	0.775776	39.1598	0
	High	lAGTLPESLGSLR	2	1	1	O64757	N-Term(iTRAQ4plex)	0	0.812242	2	2.66932	0.38653	2	11.528	0.309102	2	8.83832	0.178545	2	27.9359	1.88049	2	18.7535	0	8.209e-07	53.73	4.76598e-05	2	1457.85	1.21049	43.5605	0
	High	eILGLLYLR	6	1	1	O64757	N-Term(iTRAQ4plex)	0	0.942912	3	0.958146	0.534852	2	51.7393	0.69408	3	127.731	0.495742	3	274.782	1.72422	5	18.7742	0	0.0007377	51.07	6.95649e-05	2	1233.77	1.45174	54.4818	0
	High	eLHLFNSELk	1	1	1	O64757	N-Term(iTRAQ4plex); K10(iTRAQ4plex)	0	1.05043	1		0.447101	1		0.462389	1		0.465406	1		1.07918	1		0	0.000225	40.4	0.00104425	3	1517.86	0.639925	36.1076	0
	High	lTTEPYR	2	1	1	O64757	N-Term(iTRAQ4plex)	0	0.897837	2	20.1693	0.987434	2	6.50747	0.872848	2	26.9396	0.605815	2	23.4347	1.56501	2	3.34791	0.001	0.0107	35.82	0.00270982	2	1023.56	0.46271	22.1779	0
	High	gTNNEVFQNLVFIVTR	3	1	1	O64757	N-Term(iTRAQ4plex)	0																0.001	0.009661	34.61	0.00461829	2	1995.07	-2.08722	59.4709	0
	High	lSSLFmLR	3	1	1	O64757	N-Term(iTRAQ4plex); M6(Oxidation)	0	0.745293	2	27.8059	0.579506	2	34.056	0.425224	2	66.3722	0.151018	2	91.8217	3.05851	2	17.9215	0.002	0.02829	40.83	0.000846689	2	1126.64	0.244728	47.4374	0
	High	lPSTWIPPFR	1	1	1	O64757	N-Term(iTRAQ4plex)	0	0.770103	1		0.357444	1		0.271012	1		0.161958	1		1.81762	1		0.002	0.02636	39.32	0.00125136	2	1357.78	0.917932	49.959	0
	High	wLSSLSSSLk	1	1	1	O64757	N-Term(iTRAQ4plex); K10(iTRAQ4plex)	0																0.002	0.02437	17.44	0.254226	3	1395.81	1.66924	45.8261	0
	High	qALLTFR	1	1	1	O64757	N-Term(iTRAQ4plex)	0	0.915097	1		0.527404	1		0.475164	1		0.275475	1		1.87361	1		0.003	0.0412	37.97	0.00201879	2	992.602	1.01955	33.9689	0
	High	lSSLFMLR	1	1	1	O64757	N-Term(iTRAQ4plex)	0	0.698452	1		0.554363	1		0.381209	1		0.167672	1		2.46957	1		0.004	0.05773	34.97	0.00514248	2	1110.65	0.0662075	50.1497	0
	High	lNFVTLR	1	1	1	O64757	N-Term(iTRAQ4plex)	0	0.891967	1		0.376428	1		0.33057	1		0.16295	1		2.20357	1		0.006	0.09408	37.07	0.00342606	2	1006.62	0.49545	39.6713	0
P55229	Glucose-1-phosphate adenylyltransferase large subunit 1, chloroplastic OS=Arabidopsis thaliana GN=ADG2 PE=1 SV=3 - [GLGL1_ARATH]	303.504	19.16	1	9	9	14	0.933428	12	13.2242	1.00481	11	27.4569	1.00043	12	68.4279	0.846826	12	33.9748	1.10379	13	20.3879	522	57.6377	7.91357
	A3	Sequence	# PSMs	# Proteins	# Protein Groups	Protein Group Accessions	Modifications	ΔCn	114/116	114/116 Count	114/116 Variability [%]	115/114	115/114 Count	115/114 Variability [%]	115/116	115/116 Count	115/116 Variability [%]	115/117	115/117 Count	115/117 Variability [%]	117/116	117/116 Count	117/116 Variability [%]	q-Value	PEP	IonScore	Exp Value	Charge	MH+ [Da]	ΔM [ppm]	RT [min]	# Missed Cleavages
	High	vYILTQYNSASLNR	1	1	1	P55229	N-Term(iTRAQ4plex)	0	1.05409	1		1.00481	1		1.04278	1		0.889997	1		1.27269	1		0	2.249e-08	97.7	2.26716e-09	2	1785.97	2.32454	41.1455	0
	High	skDIEDVLILSGDHLYR	3	1	1	P55229	N-Term(iTRAQ4plex); K2(iTRAQ4plex)	0	0.848874	2	13.8949	0.760919	2	7.65834	0.635937	2	6.18734	0.731035	2	9.06007	0.944919	2	2.86072	0	1.5e-08	62.75	7.1404e-06	4	2261.24	0.278992	45.0698	1
	High	tVASIILGGGAGTR	2	1	1	P55229	N-Term(iTRAQ4plex)	0	1.07762	1		1.20519	1		2.40118	2	118.055	2.80935	2	546.223	0.928404	2	114.899	0	6.271e-06	55.87	3.14468e-05	2	1416.83	1.54015	43.5764	0
	High	eILLNLLR	3	1	1	P55229	N-Term(iTRAQ4plex)	0	0.904998	3	0.50257	0.757297	2	56.0197	0.673614	2	56.3279	0.604646	2	82.8604	1.15286	3	12.667	0	0.001061	49.1	4.1214e-05	2	1127.73	1.47103	51.527	0
	High	vGSNVQLk	1	1	1	P55229	N-Term(iTRAQ4plex); K8(iTRAQ4plex)	0	0.882546	1		0.752549	1		0.65389	1		0.735883	1		0.965194	1		0	0.002164	45.79	0.000367768	2	1132.69	1.1319	21.3578	0
	High	sGITVILk	1	1	1	P55229	N-Term(iTRAQ4plex); K8(iTRAQ4plex)	0	0.934999	1		1.1858	1		1.09158	1		1.0742	1		1.10379	1		0	0.002148	44.08	0.000214962	2	1118.74	1.04445	34.0797	0
	High	qFHWLFEDAR	1	1	1	P55229	N-Term(iTRAQ4plex)	0	1.50887	1		1.02969	1		1.52965	1		1.2894	1		1.28862	1		0	0.006105	11.69	0.426914	3	1492.75	0.927812	43.7221	0
	High	vISFSEkPk	1	1	1	P55229	N-Term(iTRAQ4plex); K7(iTRAQ4plex); K9(iTRAQ4plex)	0	0.799675	1		0.622548	1		0.490139	1		0.510727	1		1.04243	1		0.001	0.008054	16.49	0.172779	3	1466.9	0.694011	25.4474	0
	High	akPAVPIGGAYR	1	1	1	P55229	N-Term(iTRAQ4plex); K2(iTRAQ4plex)	0	1.09601	1		1.12387	1		1.21272	1		1.12588	1		1.17	1		0.003	0.04145	32.08	0.00588469	3	1487.9	1.39714	23.7715	0
P94072	Germin-like protein subfamily 3 member 3 OS=Arabidopsis thaliana GN=GER3 PE=1 SV=1 - [GL33_ARATH]	294.499	29.38	1	4	4	14	0.515479	10	103.141	5.96404	10	148.929	3.3536	10	15.6129	7.80742	10	72.1213	0.397869	10	52.738	211	21.8223	6.75635
	A3	Sequence	# PSMs	# Proteins	# Protein Groups	Protein Group Accessions	Modifications	ΔCn	114/116	114/116 Count	114/116 Variability [%]	115/114	115/114 Count	115/114 Variability [%]	115/116	115/116 Count	115/116 Variability [%]	115/117	115/117 Count	115/117 Variability [%]	117/116	117/116 Count	117/116 Variability [%]	q-Value	PEP	IonScore	Exp Value	Charge	MH+ [Da]	ΔM [ppm]	RT [min]	# Missed Cleavages
	High	gDSmVFPQGLLHFQLNSGk	4	1	1	P94072	N-Term(iTRAQ4plex); M4(Oxidation); K19(iTRAQ4plex)	0	0.619466	3	46.8672	3.6002	3	72.5012	2.52017	3	24.7302	3.9709	3	78.3608	0.454956	3	41.3812	0	7.031e-08	64.91	4.19704e-06	3	2379.24	0.57335	48.5424	0
	High	aAVTPAFAPAYAGINGLGVSLAR	2	1	1	P94072	N-Term(iTRAQ4plex)	0																0	1.39e-05	62.55	6.3651e-06	3	2331.29	-0.558674	52.7082	0
	High	gPQSPSGYSck	5	1	1	P94072	N-Term(iTRAQ4plex); C10(Carbamidomethyl); K11(iTRAQ4plex)	0	0.502267	4	128.92	6.33964	4	173.985	3.56547	4	14.5662	9.93767	4	49.6231	0.400574	4	54.4935	0	1.777e-05	57.85	1.05818e-05	2	1455.71	-0.184503	16.7435	0
	High	gDSMVFPQGLLHFQLNSGk	2	1	1	P94072	N-Term(iTRAQ4plex); K19(iTRAQ4plex)	0	0.275873	2	9.05071	12.356	2	3.80613	3.35598	2	5.23108	12.099	2	8.20352	0.301291	2	13.4779	0	2.223e-05	43.36	0.00068275	3	2363.24	0.54333	51.7619	0
	High	lkGVLGGTN	1	1	1	P94072	N-Term(iTRAQ4plex); K2(iTRAQ4plex)	0	0.579342	1		6.37339	1		3.63529	1		6.93558	1		0.569343	1		0.002	0.02549	41.46	0.000821671	2	1146.71	-0.93506	26.9091	1
B9DG18	AT1G20620 protein OS=Arabidopsis thaliana GN=CAT3 PE=2 SV=1 - [B9DG18_ARATH]	293.974	24.95	2	10	10	16	0.29949	14	47.7675	0.346669	11	162.41	0.105215	11	553.525	0.228697	11	628.417	0.6067	14	14.5883	485	55.9322	7.63525
	A3	Sequence	# PSMs	# Proteins	# Protein Groups	Protein Group Accessions	Modifications	ΔCn	114/116	114/116 Count	114/116 Variability [%]	115/114	115/114 Count	115/114 Variability [%]	115/116	115/116 Count	115/116 Variability [%]	115/117	115/117 Count	115/117 Variability [%]	117/116	117/116 Count	117/116 Variability [%]	q-Value	PEP	IonScore	Exp Value	Charge	MH+ [Da]	ΔM [ppm]	RT [min]	# Missed Cleavages
	High	lGPNYLQLPVNAPk	3	2	1	B9DG18	N-Term(iTRAQ4plex); K14(iTRAQ4plex)	0	0.220975	3	140.652	0.688628	2	780.259	0.252906	2	5144.08	0.390463	2	4006.48	0.661921	3	18.2372	0	2.579e-06	58.3	1.89326e-05	2	1812.07	2.19772	44.4444	0
	High	aPGVQTPVIVR	3	2	1	B9DG18	N-Term(iTRAQ4plex)	0	0.287801	2	4.67916	0.228631	2	55.6273	0.0647831	2	50.0098	0.109403	2	62.1732	0.643208	2	9.94619	0	5.443e-05	52.53	5.2217e-05	2	1280.78	0.717929	30.4547	0
	High	dLHDAIASGNYPEWk	1	2	1	B9DG18	N-Term(iTRAQ4plex); K15(iTRAQ4plex)	0	0.559336	1		0.722711	1		0.397989	1		0.677826	1		0.63778	1		0	2.292e-08	50.93	7.50729e-05	3	2004.01	0.638397	36.6997	0
	High	wVEILSEPR	2	2	1	B9DG18	N-Term(iTRAQ4plex)	0	0.335991	2	15.9243	0.479499	2	295.717	0.158617	2	388.694	0.287625	2	411.197	0.599019	2	3.14814	0	0.006441	46.83	0.000195042	2	1272.71	0.520803	44.2985	0
	High	tNIQEYWR	1	2	1	B9DG18	N-Term(iTRAQ4plex)	0	0.220203	1											0.643412	1		0	0.001942	43.01	0.000490034	2	1253.64	0.331736	33.0995	0
	High	gPVLLEDYHLIEk	1	2	1	B9DG18	N-Term(iTRAQ4plex); K13(iTRAQ4plex)	0	0.240946	1		0.126616	1		0.0300361	1		0.046254	1		0.705362	1		0	9.534e-06	42.58	0.000651451	3	1814.03	0.39783	42.9856	0
	High	dGIQFPDVVHALkPNPk	1	2	1	B9DG18	N-Term(iTRAQ4plex); K13(iTRAQ4plex); K17(iTRAQ4plex)	0	0.17412	1											0.563922	1		0	9.971e-06	37.84	0.00175126	4	2307.32	0.596664	41.7866	0
	High	vPTPTNSYTGIR	1	2	1	B9DG18	N-Term(iTRAQ4plex)	0	0.308269	1		0.346669	1		0.105215	1		0.228697	1		0.499731	1		0	0.005214	33.05	0.00698585	2	1449.78	1.13849	30.1967	0
	High	vVGGANHSHATk	2	2	1	B9DG18	N-Term(iTRAQ4plex); K12(iTRAQ4plex)	0	0.431231	2	6.61591	1.5883	2	9.82164	0.674336	2	3.19021	1.35881	2	1.77155	0.539058	2	1.41806	0	0.0003784	27.38	0.0240395	3	1465.81	0.574558	9.3488	0
	High	fHWkPTcGIk	1	2	1	B9DG18	N-Term(iTRAQ4plex); K4(iTRAQ4plex); C7(Carbamidomethyl); K10(iTRAQ4plex)	0																0.003	0.0325	14.25	0.595702	4	1705.96	1.66441	28.1756	0
P47999	Cysteine synthase, chloroplastic/chromoplastic OS=Arabidopsis thaliana GN=OASB PE=1 SV=2 - [CYSKP_ARATH]	288.404	25.26	1	8	8	14	1.45407	10	37.0106	2.20729	11	11.8464	3.12562	10	41.4182	3.62554	12	30.6245	0.871826	10	17.4806	392	41.6299	8.01611
	A3	Sequence	# PSMs	# Proteins	# Protein Groups	Protein Group Accessions	Modifications	ΔCn	114/116	114/116 Count	114/116 Variability [%]	115/114	115/114 Count	115/114 Variability [%]	115/116	115/116 Count	115/116 Variability [%]	115/117	115/117 Count	115/117 Variability [%]	117/116	117/116 Count	117/116 Variability [%]	q-Value	PEP	IonScore	Exp Value	Charge	MH+ [Da]	ΔM [ppm]	RT [min]	# Missed Cleavages
	High	vIGVEPTESAILSGGkPGPHk	2	1	1	P47999	N-Term(iTRAQ4plex); K16(iTRAQ4plex); K21(iTRAQ4plex)	0	0.959231	1		2.20729	1		2.08457	1		2.93884	1		0.770475	1		0	7.758e-11	74.4	1.92431e-07	4	2505.44	1.32585	35.2193	0
	High	gcVASVAAk	2	1	1	P47999	N-Term(iTRAQ4plex); C2(Carbamidomethyl); K9(iTRAQ4plex)	0	1.02387	1		2.16864	1		2.18608	1		2.53762	1		0.935745	1		0	3.235e-05	68.94	1.74872e-06	2	1150.65	0.678497	17.8112	0
	High	iHYETTGPEIWEDTR	1	1	1	P47999	N-Term(iTRAQ4plex)	0	1.71815	1		2.37903	1		4.02433	1		3.46149	1		1.26284	1		0	3.128e-07	55.29	1.56775e-05	3	1990.97	1.25558	36.1222	0
	High	iQGIGAGFVPk	1	1	1	P47999	N-Term(iTRAQ4plex); K11(iTRAQ4plex)	0	1.40448	1		2.25405	1		3.11683	1		4.47961	1		0.755773	1		0	6.711e-05	50.08	9.86657e-05	2	1374.84	0.331223	38.8079	0
	High	lIAVVFPSFGER	4	1	1	P47999	N-Term(iTRAQ4plex)	0	1.88449	3	16.4053	2.39023	3	3.35565	4.15231	3	9.77912	4.49396	4	17.8317	0.952524	3	41.708	0	2.106e-05	45.78	0.000441282	2	1478.85	0.143573	54.7909	0
	High	yLSTQLFQSIR	1	1	1	P47999	N-Term(iTRAQ4plex)	0	1.16221	1		2.7393	1		3.13443	1		3.49685	1		0.973643	1		0	0.0005822	44.44	0.000406517	2	1499.83	0.593462	47.9145	0
	High	lILTmPASmSLER	1	1	1	P47999	N-Term(iTRAQ4plex); M5(Oxidation); M9(Oxidation)	0	0.462709	1		1.52518	1		0.694805	1		0.929136	1		0.812273	1		0.001	0.00911	34.25	0.00481072	2	1637.87	0.520336	36.9608	0
	High	lILTMPASMSLER	1	1	1	P47999	N-Term(iTRAQ4plex)	0				1.52263	1					3.63684	1					0.006	0.09821	22.06	0.0998792	2	1605.89	3.85156	50.0744	0
	High	gLITPGk	1	1	1	P47999	N-Term(iTRAQ4plex); K7(iTRAQ4plex)	0	1.50542	1		2.07734	1		3.07892	1		4.17251	1		0.801529	1		0.008	0.129	33.9	0.00142583	2	973.629	0.813168	21.0234	0
Q9SA52	Chloroplast stem-loop binding protein of 41 kDa b, chloroplastic OS=Arabidopsis thaliana GN=CSP41B PE=1 SV=1 - [CP41B_ARATH]	286.669	27.25	1	9	9	13	0.393841	11	18.5612	0.326829	7	59.4516	0.167056	7	84.3179	0.0925884	7	145.185	1.20669	11	33.5081	378	42.593	8.1626
	A3	Sequence	# PSMs	# Proteins	# Protein Groups	Protein Group Accessions	Modifications	ΔCn	114/116	114/116 Count	114/116 Variability [%]	115/114	115/114 Count	115/114 Variability [%]	115/116	115/116 Count	115/116 Variability [%]	115/117	115/117 Count	115/117 Variability [%]	117/116	117/116 Count	117/116 Variability [%]	q-Value	PEP	IonScore	Exp Value	Charge	MH+ [Da]	ΔM [ppm]	RT [min]	# Missed Cleavages
	High	gkLETESLLQSk	1	1	1	Q9SA52	N-Term(iTRAQ4plex); K2(iTRAQ4plex); K12(iTRAQ4plex)	0	0.379633	1		0.229189	1		0.0856625	1		0.0892179	1		1.04293	1		0	2.978e-05	57.06	2.16467e-05	3	1765.04	0.596759	28.9787	1
	High	aGGFPEPEIVHYNPk	2	1	1	Q9SA52	N-Term(iTRAQ4plex); K15(iTRAQ4plex)	0	0.678744	2	95.8049	0.594773	2	38.868	0.397457	2	174.476	0.347737	2	91.8896	1.24153	2	41.618	0	8.521e-08	55.85	3.39321e-05	3	1943.03	0.851812	35.4566	0
	High	fIGLFLSR	3	1	1	Q9SA52	N-Term(iTRAQ4plex)	0	0.51917	3	16.0175	0.119261	2	288.734	0.0408725	2	877.57	0.0304283	2	376.953	1.95986	3	8.0767	0	0.001377	55.11	3.2836e-05	2	1096.66	0.933813	51.9072	0
	High	eIFNISGEk	1	1	1	Q9SA52	N-Term(iTRAQ4plex); K9(iTRAQ4plex)	0	0.458979	1		0.225512	1		0.101905	1		0.0917314	1		1.20669	1		0	0.00666	54.85	4.6155e-05	2	1324.74	1.03454	34.2618	0
	High	yVTFDGLAk	1	1	1	Q9SA52	N-Term(iTRAQ4plex); K9(iTRAQ4plex)	0	0.226104	1											0.968367	1		0	0.001765	48.02	0.000159339	2	1301.74	0.777317	37.6938	0
	High	dQHFFASVEk	1	1	1	Q9SA52	N-Term(iTRAQ4plex); K10(iTRAQ4plex)	0																0	2.11e-05	47.4	0.000209266	3	1495.78	1.03898	27.9273	0
	High	aGRPIPVPNSGIQISQLGHVk	2	1	1	Q9SA52	N-Term(iTRAQ4plex); K21(iTRAQ4plex)	0	0.347864	1		0.611202	1		0.209328	1		0.230848	1		0.984963	1		0	6.365e-09	47.24	0.000100064	4	2456.44	1.65026	37.1424	0
	High	dLATAFLNVLGNEk	1	1	1	Q9SA52	N-Term(iTRAQ4plex); K14(iTRAQ4plex)	0	0.380249	1											1.18546	1		0	0.001785	30.43	0.0126803	3	1793.01	2.35304	57.2099	0
	High	aFPFRDQHFFASVEk	1	1	1	Q9SA52	N-Term(iTRAQ4plex); K15(iTRAQ4plex)	0	0.412566	1											1.29794	1		0	0.002278	23.32	0.052844	4	2114.11	0.974299	41.5412	1
Q9SZJ5	Serine hydroxymethyltransferase 1, mitochondrial OS=Arabidopsis thaliana GN=SHM1 PE=1 SV=1 - [GLYM1_ARATH]	283.428	21.47	1	11	11	13	1.17802	13	23.057	0.372808	12	66.3697	0.473819	12	95.4331	0.365722	12	103.689	1.44873	13	18.0082	517	57.3643	8.1333
	A3	Sequence	# PSMs	# Proteins	# Protein Groups	Protein Group Accessions	Modifications	ΔCn	114/116	114/116 Count	114/116 Variability [%]	115/114	115/114 Count	115/114 Variability [%]	115/116	115/116 Count	115/116 Variability [%]	115/117	115/117 Count	115/117 Variability [%]	117/116	117/116 Count	117/116 Variability [%]	q-Value	PEP	IonScore	Exp Value	Charge	MH+ [Da]	ΔM [ppm]	RT [min]	# Missed Cleavages
	High	aYQEQVLSNSAk	2	1	1	Q9SZJ5	N-Term(iTRAQ4plex); K12(iTRAQ4plex)	0	1.22404	2	25.0972	0.243273	1		0.346355	1		0.259688	1		1.80472	2	33.459	0	1.207e-08	109.38	1.48795e-10	2	1625.88	1.40654	23.6752	0
	High	lIVAGASAYAR	1	1	1	Q9SZJ5	N-Term(iTRAQ4plex)	0	1.10389	1		0.260512	1		0.283131	1		0.202918	1		1.5156	1		0	3.293e-05	61.23	1.18277e-05	2	1235.72	0.446678	33.1744	0
	High	qFPTIGFEk	1	1	1	Q9SZJ5	N-Term(iTRAQ4plex); K9(iTRAQ4plex)	0	1.49889	1		0.376989	1		0.556328	1		0.396522	1		1.52399	1		0	0.0006259	53.7	5.24693e-05	2	1354.76	1.77593	39.2283	0
	High	ySEGYPGAR	1	1	1	Q9SZJ5	N-Term(iTRAQ4plex)	0	1.03827	1		0.368675	1		0.376865	1		0.337314	1		1.21358	1		0	0.001919	39.32	0.00032746	2	1143.56	0.620373	19.8665	0
	High	gYELVSGGTDNHLVLVNLkPk	1	1	1	Q9SZJ5	N-Term(iTRAQ4plex); K19(iTRAQ4plex); K21(iTRAQ4plex)	0	1.17802	1		0.733276	1		0.850462	1		0.71931	1		1.28427	1		0	4.558e-07	32.41	0.0039327	4	2685.54	2.23089	40.7608	0
	High	lRHEVEEFAk	2	1	1	Q9SZJ5	N-Term(iTRAQ4plex); K10(iTRAQ4plex)	0	1.66739	2	11.6463	0.406578	2	69.7892	0.667444	2	86.2876	0.443613	2	156.774	1.63429	2	38.0649	0	0.000385	32.07	0.00710895	3	1545.86	1.16429	27.6911	1
	High	sATLFRPk	1	1	1	Q9SZJ5	N-Term(iTRAQ4plex); K8(iTRAQ4plex)	0	1.05763	1		0.257187	1		0.267804	1		0.181334	1		1.60419	1		0	0.002649	18.85	0.18114	3	1207.74	1.64174	21.2661	0
	High	aVTIALk	1	1	1	Q9SZJ5	N-Term(iTRAQ4plex); K7(iTRAQ4plex)	0	0.985265	1		1.67466	1		1.62448	1		1.72245	1		1.02444	1		0.001	0.009043	35.26	0.000744629	2	1003.68	1.07897	29.4436	0
	High	gAMIFFR	1	1	1	Q9SZJ5	N-Term(iTRAQ4plex)	0	1.01038	1		0.252894	1		0.251569	1		0.208169	1		1.31268	1		0.003	0.03982	41.12	0.000428838	2	985.542	0.968453	40.4489	0
	High	qATTSEYk	1	1	1	Q9SZJ5	N-Term(iTRAQ4plex); K8(iTRAQ4plex)	0	1.19337	1		0.646184	1		0.759216	1		0.571988	1		1.44177	1		0.004	0.08366	27.58	0.0149268	2	1215.65	1.78636	14.5122	0
	High	vkSEAQGTk	1	1	1	Q9SZJ5	N-Term(iTRAQ4plex); K2(iTRAQ4plex); K9(iTRAQ4plex)	0	2.62312	1		0.589129	1		1.52146	1		0.851069	1		1.94185	1		0.005	0.0866	12.74	0.744952	3	1379.82	-0.838831	11.0069	1
F4JTV4	Adenosylhomocysteinase OS=Arabidopsis thaliana GN=MEE58 PE=2 SV=1 - [F4JTV4_ARATH]	283.274	20.68	2	8	8	12	0.610262	9	15.9704	0.399814	8	79.6888	0.246361	8	108.159	0.197501	8	126.515	1.29742	9	16.5266	440	48.3758	6.84424
	A3	Sequence	# PSMs	# Proteins	# Protein Groups	Protein Group Accessions	Modifications	ΔCn	114/116	114/116 Count	114/116 Variability [%]	115/114	115/114 Count	115/114 Variability [%]	115/116	115/116 Count	115/116 Variability [%]	115/117	115/117 Count	115/117 Variability [%]	117/116	117/116 Count	117/116 Variability [%]	q-Value	PEP	IonScore	Exp Value	Charge	MH+ [Da]	ΔM [ppm]	RT [min]	# Missed Cleavages
	High	aGIIVLAEGR	3	2	1	F4JTV4	N-Term(iTRAQ4plex)	0	0.692491	2	2.87159	0.26263	2	50.3754	0.179057	2	47.0108	0.135129	2	45.824	1.43933	2	1.026	0	2.982e-06	73.65	2.61069e-07	2	1142.7	0.452958	36.9328	0
	High	lVGVSEETTTGVkR	1	2	1	F4JTV4	N-Term(iTRAQ4plex); K13(iTRAQ4plex)	0	0.573404	1		0.24758	1		0.139769	1		0.103641	1		1.46486	1		0	1.362e-07	72.55	7.97723e-07	3	1764.01	0.412898	24.9401	1
	High	wcScNIFSTQDHAAAAIAR	1	2	1	F4JTV4	N-Term(iTRAQ4plex); C2(Carbamidomethyl); C4(Carbamidomethyl)	0	0.610262	1		0.44164	1		0.265349	1		0.27383	1		1.05258	1		0	3.498e-09	67.66	5.82745e-07	3	2323.09	1.31263	39.5486	0
	High	tEFGPSQPFk	2	2	1	F4JTV4	N-Term(iTRAQ4plex); K10(iTRAQ4plex)	0	0.609289	1		0.107901	1		0.0647264	1		0.0463161	1		1.51799	1		0	5.951e-06	62.28	7.60157e-06	2	1425.76	1.60357	30.5463	0
	High	skFDNLYGcR	1	2	1	F4JTV4	N-Term(iTRAQ4plex); K2(iTRAQ4plex); C9(Carbamidomethyl)	0	0.571472	1		0.445689	1		0.250761	1		0.21503	1		1.26672	1		0	0.001797	35.42	0.00215309	3	1547.79	0.732863	26.0013	1
	High	vALLHLGk	2	2	1	F4JTV4	N-Term(iTRAQ4plex); K8(iTRAQ4plex)	0	0.394739	1											1.17409	1		0	0.003417	22.79	0.00524771	3	1138.75	-0.426807	32.7777	0
	High	vkDmSQADFGR	1	2	1	F4JTV4	N-Term(iTRAQ4plex); K2(iTRAQ4plex); M4(Oxidation)	0	0.761009	1		0.7063	1		0.52919	1		0.443047	1		1.29742	1		0.004	0.07483	21.54	0.0613773	3	1557.79	0.0898185	17.2909	1
	High	iTIkPQTDR	1	2	1	F4JTV4	N-Term(iTRAQ4plex); K4(iTRAQ4plex)	0	0.757672	1		0.637542	1		0.475579	1		0.471283	1		1.09612	1		0.007	0.1198	22.17	0.0761454	2	1359.82	0.100446	20.1131	0
Q9SVG3	AT4G20840 protein OS=Arabidopsis thaliana GN=F21C20.190 PE=2 SV=1 - [Q9SVG3_ARATH]	279.54	14.66	1	6	8	17	0.84917	8	10.145	0.494015	8	72.872	0.410539	8	90.2924	0.498094	8	90.313	0.881197	8	3.74256	539	60.1058	8.99756
	A3	Sequence	# PSMs	# Proteins	# Protein Groups	Protein Group Accessions	Modifications	ΔCn	114/116	114/116 Count	114/116 Variability [%]	115/114	115/114 Count	115/114 Variability [%]	115/116	115/116 Count	115/116 Variability [%]	115/117	115/117 Count	115/117 Variability [%]	117/116	117/116 Count	117/116 Variability [%]	q-Value	PEP	IonScore	Exp Value	Charge	MH+ [Da]	ΔM [ppm]	RT [min]	# Missed Cleavages
	High	iGLVFNPYGGk	3	3	2	Q9SVG4-2;Q9SVG3	N-Term(iTRAQ4plex); K11(iTRAQ4plex)	0																0	1.129e-06	68.45	2.18621e-06	2	1452.85	2.37821	43.2971	0
	High	aTVVALFLGR	2	1	1	Q9SVG3	N-Term(iTRAQ4plex)	0	0.815716	1		0.156095	1		0.125361	1		0.126609	1		1.07551	1		0	0.0004237	60.59	8.03134e-06	2	1190.74	1.55981	51.3122	0
	High	sLNFLLk	2	1	1	Q9SVG3	N-Term(iTRAQ4plex); K7(iTRAQ4plex)	0	0.680582	1		0.19122	1		0.128129	1		0.159435	1		0.872938	1		0	0.005723	56.07	3.53457e-05	2	1122.71	0.909649	41.8068	0
	High	kFGLSVDNLIDAk	1	1	1	Q9SVG3	N-Term(iTRAQ4plex); K1(iTRAQ4plex); K13(iTRAQ4plex)	0	0.883996	1		0.588302	1		0.512016	1		0.62523	1		0.889533	1		0	1.698e-05	54.83	3.27207e-05	3	1852.09	1.03129	42.689	1
	High	mLIQPVTR	2	3	2	Q9SVG4-2;Q9SVG3	N-Term(iTRAQ4plex)	0																0	0.002187	43.2	0.000497775	2	1101.66	1.47478	30.9719	0
	High	lVPVPETVTVFR	3	1	1	Q9SVG3	N-Term(iTRAQ4plex)	0	0.900329	3	4.7754	0.762284	3	1.91234	0.675696	3	6.69232	0.811844	3	9.62543	0.901074	3	7.18444	0	0.001132	39.22	0.00117879	2	1500.89	1.12419	47.3135	0
	High	kYFGDNFDR	1	1	1	Q9SVG3	N-Term(iTRAQ4plex); K1(iTRAQ4plex)	0	0.918059	1		0.61079	1		0.552071	1		0.693822	1		0.864303	1		0	0.0006745	26.57	0.0160814	3	1449.74	0.692984	25.8846	1
	High	eFPELSLkk	1	1	1	Q9SVG3	N-Term(iTRAQ4plex); K8(iTRAQ4plex); K9(iTRAQ4plex)	0	0.465342	1		0.122691	1		0.0562108	1		0.0712682	1		0.856727	1		0.001	0.009663	27.91	0.0190933	3	1522.92	0.264157	34.1454	1
	High	mLIQPVTR	2	3	2	Q9SVG4-2;Q9SVG3	N-Term(iTRAQ4plex); M1(Oxidation)	0																0.004	0.08109	19.95	0.0996406	2	1117.65	-0.112944	23.0397	0
O65396	Aminomethyltransferase, mitochondrial OS=Arabidopsis thaliana GN=GDCST PE=1 SV=1 - [GCST_ARATH]	273.78	30.64	1	9	9	18	0.911793	14	41.1053	0.685525	12	105.65	0.708039	13	151.427	0.741023	13	108.209	1.13363	15	15.3537	408	44.4168	8.36768
	A3	Sequence	# PSMs	# Proteins	# Protein Groups	Protein Group Accessions	Modifications	ΔCn	114/116	114/116 Count	114/116 Variability [%]	115/114	115/114 Count	115/114 Variability [%]	115/116	115/116 Count	115/116 Variability [%]	115/117	115/117 Count	115/117 Variability [%]	117/116	117/116 Count	117/116 Variability [%]	q-Value	PEP	IonScore	Exp Value	Charge	MH+ [Da]	ΔM [ppm]	RT [min]	# Missed Cleavages
	High	sLLALQGPLAAPVLQHLTk	5	1	1	O65396	N-Term(iTRAQ4plex); K19(iTRAQ4plex)	0	0.688597	3	13.9815	0.366889	1		0.226452	1		0.188464	1		1.2332	3	8.42327	0	5.30885e-15	85.4	5.62386e-09	3	2258.39	0.926848	53.5472	0
	High	rAEGGFLGADVILQQLk	2	1	1	O65396	N-Term(iTRAQ4plex); K17(iTRAQ4plex)	0	1.10107	1		0.375188	1		1.34966	2	475.703	0.88821	2	662.259	1.65054	2	17.3201	0	3.044e-08	57.05	2.10063e-05	3	2103.22	2.20007	50.5996	1
	High	gkPYEGSITk	2	1	1	O65396	N-Term(iTRAQ4plex); K2(iTRAQ4plex); K10(iTRAQ4plex)	0	0.911793	2	1.81136	0.612549	2	40.8567	0.549883	2	38.8347	0.554721	2	47.5068	1.07675	2	7.64331	0	4.527e-05	47.94	0.000238631	3	1511.88	0.314595	18.5025	0
	High	tALYDFHVAHGGk	1	1	1	O65396	N-Term(iTRAQ4plex); K13(iTRAQ4plex)	0	0.648564	1		1.20638	1		0.770319	1		0.741023	1		1.12916	1		0	6.605e-06	36.33	0.00280535	4	1703.91	1.71352	26.9959	0
	High	vTDEHIYLVVNAGcR	1	1	1	O65396	N-Term(iTRAQ4plex); C14(Carbamidomethyl)	0	1.18994	1		1.66965	1		1.95605	1		1.80533	1		1.17691	1		0	5.452e-06	36.09	0.0026449	3	1889.97	0.796389	35.6512	0
	High	rVGFFSSGPPAR	1	1	1	O65396	N-Term(iTRAQ4plex)	0	0.941732	1		0.866617	1		0.803503	1		0.822619	1		1.06098	1		0	1.686e-05	28.07	0.0219117	3	1421.78	1.4655	27.0904	1
	High	dkDLAHIEEHmk	2	1	1	O65396	N-Term(iTRAQ4plex); K2(iTRAQ4plex); M11(Oxidation); K12(iTRAQ4plex)	0	0.416029	1		0.426422	1		0.174661	1		0.172239	1		1.10149	1		0	4.549e-06	27.94	0.0213723	4	1914.01	0.664984	19.6337	1
	High	dkDLAHIEEHMk	1	1	1	O65396	N-Term(iTRAQ4plex); K2(iTRAQ4plex); K12(iTRAQ4plex)	0	0.74267	1		0.588591	1		0.43037	1		0.424608	1		1.10096	1		0	0.0001607	20.78	0.135368	4	1898.02	-0.593601	26.6237	1
	High	iGEITSGGFSPNLkk	1	1	1	O65396	N-Term(iTRAQ4plex); K14(iTRAQ4plex); K15(iTRAQ4plex)	0	0.552058	1		0.258405	1		0.140449	1		0.218607	1		0.697866	1		0	0.001512	18.96	0.141034	4	1980.15	1.11887	35.4035	1
	High	sHSEVHDESGNk	2	1	1	O65396	N-Term(iTRAQ4plex); K12(iTRAQ4plex)	0	1.49329	2	34.5603	1.33307	2	8.20333	1.95988	2	43.671	1.11094	2	0.246141	1.91628	2	43.9516	0.003	0.03083	26.68	0.0114909	3	1613.78	4.56006	8.31083	0
Q9LFR3	Gibberellin-regulated protein 14 OS=Arabidopsis thaliana GN=GASA14 PE=1 SV=1 - [GASAE_ARATH]	271.748	14.18	1	5	5	11	0.594101	11	39.973	2.23323	11	22.82	1.31975	11	18.092	5.09903	11	36.8145	0.259296	11	20.2665	275	29.1194	9.93506
	A3	Sequence	# PSMs	# Proteins	# Protein Groups	Protein Group Accessions	Modifications	ΔCn	114/116	114/116 Count	114/116 Variability [%]	115/114	115/114 Count	115/114 Variability [%]	115/116	115/116 Count	115/116 Variability [%]	115/117	115/117 Count	115/117 Variability [%]	117/116	117/116 Count	117/116 Variability [%]	q-Value	PEP	IonScore	Exp Value	Charge	MH+ [Da]	ΔM [ppm]	RT [min]	# Missed Cleavages
	High	cGScYANMk	1	1	1	Q9LFR3	N-Term(iTRAQ4plex); C1(Carbamidomethyl); C4(Carbamidomethyl); K9(iTRAQ4plex)	0	0.325688	1		2.87692	1		0.922492	1		4.00918	1		0.249934	1		0	6.912e-05	52.58	5.5077e-06	2	1378.62	0.732217	18.3683	0
	High	cVPPGTYGNk	2	1	1	Q9LFR3	N-Term(iTRAQ4plex); C1(Carbamidomethyl); K10(iTRAQ4plex)	0	0.542318	2	2.90176	2.40953	2	11.3014	1.28653	2	14.238	4.79162	2	33.1392	0.291645	2	18.2627	0	0.001559	51.98	6.11684e-05	2	1380.72	-0.611569	19.7658	0
	High	acVTccYR	2	1	1	Q9LFR3	N-Term(iTRAQ4plex); C2(Carbamidomethyl); C5(Carbamidomethyl); C6(Carbamidomethyl)	0	0.619104	2	6.11775	2.07339	2	1.47361	1.2638	2	4.64101	5.61606	2	13.4486	0.244436	2	8.76663	0	0.0006764	48.18	1.51695e-05	2	1233.53	1.53492	17.5092	0
	High	cGScYANmk	2	1	1	Q9LFR3	N-Term(iTRAQ4plex); C1(Carbamidomethyl); C4(Carbamidomethyl); M8(Oxidation); K9(iTRAQ4plex)	0	0.85847	2	147.245	1.32613	2	92.127	1.12084	2	29.614	2.54102	2	28.89	0.479132	2	62.3502	0	9.554e-05	45.94	2.5408e-05	2	1394.61	0.431148	14.355	0
	High	tRIDcVPLcGTR	2	1	1	Q9LFR3	N-Term(iTRAQ4plex); C5(Carbamidomethyl); C9(Carbamidomethyl)	0	1.1354	2	12.6429	1.92841	2	8.70388	2.15566	2	3.90687	4.44797	2	20.462	0.526424	2	24.5147	0	0.0001299	43.86	0.000300139	3	1591.82	0.805313	25.0529	1
	High	iDcVPLcGTR	2	1	1	Q9LFR3	N-Term(iTRAQ4plex); C3(Carbamidomethyl); C7(Carbamidomethyl)	0	0.581127	2	36.3494	2.79972	2	6.51482	1.60184	2	29.3222	7.24423	2	20.2095	0.240185	2	8.72867	0	0.0003923	39.81	0.0004649	2	1334.67	0.556191	30.2829	0
P48491	Triosephosphate isomerase, cytosolic OS=Arabidopsis thaliana GN=CTIMC PE=1 SV=2 - [TPIS_ARATH]	269.72	26.77	1	6	7	10	1.27405	8	16.5978	0.780681	7	39.2816	0.909699	7	37.4898	0.854707	7	50.541	1.05517	8	18.6782	254	27.1521	5.50342
	A3	Sequence	# PSMs	# Proteins	# Protein Groups	Protein Group Accessions	Modifications	ΔCn	114/116	114/116 Count	114/116 Variability [%]	115/114	115/114 Count	115/114 Variability [%]	115/116	115/116 Count	115/116 Variability [%]	115/117	115/117 Count	115/117 Variability [%]	117/116	117/116 Count	117/116 Variability [%]	q-Value	PEP	IonScore	Exp Value	Charge	MH+ [Da]	ΔM [ppm]	RT [min]	# Missed Cleavages
	High	vASPAQAQEVHDELRk	2	1	1	P48491	N-Term(iTRAQ4plex); K16(iTRAQ4plex)	0	1.31865	2	12.7041	0.733661	2	17.4888	0.952487	2	30.6991	1.0202	2	26.6994	1.01413	2	3.77076	0	1.57e-11	80.55	1.29514e-07	3	2066.13	1.37771	25.1096	1
	High	vIAcVGETLEER	1	1	1	P48491	N-Term(iTRAQ4plex); C4(Carbamidomethyl)	0	1.05975	1		1.1135	1		1.16178	1		1.17904	1		1.07032	1		0	2.412e-05	56.44	2.33796e-05	2	1519.79	0.140054	39.5214	0
	High	nVSADVAATTR	1	1	1	P48491	N-Term(iTRAQ4plex)	0	1.41175	1		0.492737	1		0.684865	1		0.532977	1		1.39577	1		0	5.171e-06	55.97	2.98457e-05	2	1248.67	0.925657	20.6633	0
	High	fFVGGNWk	2	2	2	Q9SKP6;P48491	N-Term(iTRAQ4plex); K8(iTRAQ4plex)	0																0	0.0008694	53.9	3.29978e-05	2	1242.69	1.40599	40.064	0
	High	vAYALAQGLk	2	1	1	P48491	N-Term(iTRAQ4plex); K10(iTRAQ4plex)	0	1.17334	2	45.2725	1.14961	1		1.77701	1		1.87385	1		0.899452	2	20.3105	0	0.0009447	48.2	0.000239143	2	1321.81	0.774999	37.6069	0
	High	kFFVGGNWk	1	1	1	P48491	N-Term(iTRAQ4plex); K1(iTRAQ4plex); K9(iTRAQ4plex)	0	1.34062	1		0.604657	1		0.798086	1		0.683008	1		1.26923	1		0	2.596e-05	38.31	0.00160114	3	1514.89	1.09659	33.5369	1
	High	cNGTAEEVkk	1	1	1	P48491	N-Term(iTRAQ4plex); C1(Carbamidomethyl); K9(iTRAQ4plex); K10(iTRAQ4plex)	0	1.18356	1		0.780681	1		0.909699	1		0.718769	1		1.37476	1		0	0.0001145	29.17	0.0160404	3	1567.85	1.32484	13.0638	1
Q9FE06	AT5g64260/MSJ1_10 OS=Arabidopsis thaliana GN=EXL2 PE=2 SV=1 - [Q9FE06_ARATH]	269.5	13.11	1	3	4	8	1.6079	6	16.2713	1.84031	7	12.2934	3.02215	6	17.0329	9.2371	5	80.4009	0.328157	5	64.4085	305	32.6537	9.37842
	A3	Sequence	# PSMs	# Proteins	# Protein Groups	Protein Group Accessions	Modifications	ΔCn	114/116	114/116 Count	114/116 Variability [%]	115/114	115/114 Count	115/114 Variability [%]	115/116	115/116 Count	115/116 Variability [%]	115/117	115/117 Count	115/117 Variability [%]	117/116	117/116 Count	117/116 Variability [%]	q-Value	PEP	IonScore	Exp Value	Charge	MH+ [Da]	ΔM [ppm]	RT [min]	# Missed Cleavages
	High	sITVVLTAk	1	2	2	Q9FE06;Q9FY71	N-Term(iTRAQ4plex); K9(iTRAQ4plex)	0																0	4.771e-06	81.04	7.94916e-08	2	1219.79	0.798348	34.9498	0
	High	gGSSTLVVGk	1	1	1	Q9FE06	N-Term(iTRAQ4plex); K10(iTRAQ4plex)	0	1.45556	1		1.72738	1		2.47544	1		8.19389	1		0.328157	1		0	1.438e-05	64.53	5.42651e-06	2	1192.72	1.05663	20.1395	0
	High	sVIVDFIHSLNSk	5	1	1	Q9FE06	N-Term(iTRAQ4plex); K13(iTRAQ4plex)	0	1.6079	4	9.21201	1.90011	5	17.1117	3.02215	4	3.18366	14.8723	3	10.2463	0.220558	3	16.4674	0	4.504e-07	61.25	9.26119e-06	2	1747	3.23016	52.463	0
	High	sLkNPYLR	1	1	1	Q9FE06	N-Term(iTRAQ4plex); K3(iTRAQ4plex)	0	2.44608	1		1.51139	1		3.63981	1		4.36608	1		0.905535	1		0.004	0.05265	14.67	0.426491	3	1278.78	0.865799	22.8235	1
Q9LVA4	Invertase/pectin methylesterase inhibitor family protein / DC 1.2-like protein OS=Arabidopsis thaliana GN=MMI9.18 PE=2 SV=1 - [Q9LVA4_ARATH]	267.073	21.78	1	5	5	8	1.94616	8	38.034	1.31981	8	14.139	2.27184	8	29.6691	3.81045	8	44.5874	0.793181	8	25.5174	202	22.1653	9.05615
	A3	Sequence	# PSMs	# Proteins	# Protein Groups	Protein Group Accessions	Modifications	ΔCn	114/116	114/116 Count	114/116 Variability [%]	115/114	115/114 Count	115/114 Variability [%]	115/116	115/116 Count	115/116 Variability [%]	115/117	115/117 Count	115/117 Variability [%]	117/116	117/116 Count	117/116 Variability [%]	q-Value	PEP	IonScore	Exp Value	Charge	MH+ [Da]	ΔM [ppm]	RT [min]	# Missed Cleavages
	High	lAETAIAVTLSR	1	1	1	Q9LVA4	N-Term(iTRAQ4plex)	0	2.77633	1		1.69655	1		4.63736	1		6.04926	1		0.832697	1		0	2.439e-07	87.57	1.7586e-08	2	1388.82	1.43608	44.128	0
	High	rLAETAIAVTLSR	2	1	1	Q9LVA4	N-Term(iTRAQ4plex)	0	2.01269	2	38.034	1.31981	2	9.06441	2.61529	2	48.3133	3.09623	2	25.4692	0.917499	2	20.9574	0	0.0004739	64.61	3.09616e-06	2	1544.93	1.65642	37.5477	1
	High	aINFIQSSck	2	1	1	Q9LVA4	N-Term(iTRAQ4plex); C9(Carbamidomethyl); K10(iTRAQ4plex)	0	1.64619	2	28.8544	1.55461	2	10.4946	2.51962	2	17.9559	3.74171	2	29.5908	0.731449	2	11.1933	0	2.908e-05	59.37	1.43358e-05	2	1455.79	1.22306	31.3888	0
	High	imNVGHETSNALSLINAFAk	2	1	1	Q9LVA4	N-Term(iTRAQ4plex); M2(Oxidation); K20(iTRAQ4plex)	0	1.62151	2	26.6063	1.16661	2	6.19481	1.86242	2	20.1644	4.6524	2	24.2404	0.43483	2	3.93289	0	0.0001136	43.54	0.000551023	3	2434.31	2.35062	50.544	0
	High	kAINFIQSSck	1	1	1	Q9LVA4	N-Term(iTRAQ4plex); K1(iTRAQ4plex); C10(Carbamidomethyl); K11(iTRAQ4plex)	0	1.95807	1		1.19823	1		2.30995	1		2.6356	1		0.952009	1		0	5.094e-07	36.28	0.00301446	3	1727.99	1.89899	26.5053	1
Q8LER3	Probable xyloglucan endotransglucosylase/hydrolase protein 7 OS=Arabidopsis thaliana GN=XTH7 PE=2 SV=2 - [XTH7_ARATH]	266.594	22.53	1	5	6	12	0.983947	7	6.52663	1.34699	6	5.92942	1.33777	6	14.3762	1.34147	6	29.6406	1.04015	7	18.7893	293	33.6594	7.40088
	A3	Sequence	# PSMs	# Proteins	# Protein Groups	Protein Group Accessions	Modifications	ΔCn	114/116	114/116 Count	114/116 Variability [%]	115/114	115/114 Count	115/114 Variability [%]	115/116	115/116 Count	115/116 Variability [%]	115/117	115/117 Count	115/117 Variability [%]	117/116	117/116 Count	117/116 Variability [%]	q-Value	PEP	IonScore	Exp Value	Charge	MH+ [Da]	ΔM [ppm]	RT [min]	# Missed Cleavages
	High	sGQPYTVQTNVFAHGk	3	1	1	Q8LER3	N-Term(iTRAQ4plex); K16(iTRAQ4plex)	0	0.591518	1		1.32197	1		0.769877	1		0.910493	1		0.918466	1		0	2.489e-10	86.97	2.51137e-08	3	2022.07	0.842258	29.5858	0
	High	iVFYVDNVPIR	3	1	1	Q8LER3	N-Term(iTRAQ4plex)	0	1.02191	3	12.1767	1.33723	2	5.92942	1.42583	2	2.68431	1.39832	2	6.63676	1.17939	3	16.6699	0	2.725e-05	71.43	1.09356e-06	2	1478.85	1.56034	47.7827	0
	High	aPFYAYYk	3	2	2	Q8LF99;Q8LER3	N-Term(iTRAQ4plex); K8(iTRAQ4plex)	0																0	0.00238	49.96	0.000142305	2	1310.7	1.20372	36.4138	0
	High	iAWSDTHITQIDGGR	1	1	1	Q8LER3	N-Term(iTRAQ4plex)	0	0.983947	1		1.93053	1		1.87017	1		2.34713	1		0.865493	1		0	0.0001852	28.41	0.0133396	3	1813.93	1.29865	36.4485	0
	High	vNLWFDPSR	1	1	1	Q8LER3	N-Term(iTRAQ4plex)	0	0.945836	1		1.37249	1		1.27808	1		1.34579	1		1.03157	1		0.002	0.02238	37.67	0.00173567	2	1277.68	0.490712	45.1188	0
	High	kQYLFGR	1	1	1	Q8LER3	N-Term(iTRAQ4plex); K1(iTRAQ4plex)	0	1.07627	1		1.12975	1		1.19711	1		0.988596	1		1.31533	1		0.004	0.05529	25.37	0.023813	3	1199.71	0.571756	23.3069	1
Q8RX60	At1g79720 OS=Arabidopsis thaliana GN=At1g79720/F19K16_30 PE=2 SV=1 - [Q8RX60_ARATH]	265.225	11.78	1	5	5	10	0.93027	9	14.602	3.04416	9	29.6231	2.57814	9	17.5273	5.89487	9	42.358	0.597942	9	11.4043	484	52.3625	7.79639
	A3	Sequence	# PSMs	# Proteins	# Protein Groups	Protein Group Accessions	Modifications	ΔCn	114/116	114/116 Count	114/116 Variability [%]	115/114	115/114 Count	115/114 Variability [%]	115/116	115/116 Count	115/116 Variability [%]	115/117	115/117 Count	115/117 Variability [%]	117/116	117/116 Count	117/116 Variability [%]	q-Value	PEP	IonScore	Exp Value	Charge	MH+ [Da]	ΔM [ppm]	RT [min]	# Missed Cleavages
	High	gLFGGSSGLMGLGR	2	1	1	Q8RX60	N-Term(iTRAQ4plex)	0	0.740929	2	34.7228	3.33289	2	44.4212	2.43125	2	8.71391	5.85922	2	69.0189	0.450722	2	57.8377	0	2.587e-09	87.65	1.95842e-08	2	1452.78	1.11829	47.8129	0
	High	sSVSLVSQTLk	3	1	1	Q8RX60	N-Term(iTRAQ4plex); K11(iTRAQ4plex)	0	0.96921	2	36.3223	2.29922	2	53.6459	2.19398	2	15.1751	4.01704	2	61.7847	0.593258	2	43.6647	0	3.671e-05	55.95	4.1926e-05	2	1436.86	0.221095	32.1213	0
	High	lENFVFGcGR	2	1	1	Q8RX60	N-Term(iTRAQ4plex); C8(Carbamidomethyl)	0	1.01792	2	1.17505	4.185	2	11.6711	4.19414	2	12.8594	7.34015	2	18.4915	0.620664	2	5.53385	0	0.0001018	53.83	2.484e-05	2	1342.67	0.729483	43.4937	0
	High	gILIDSGTVITR	1	1	1	Q8RX60	N-Term(iTRAQ4plex)	0	1.32321	1		2.62338	1		3.4176	1		6.16331	1		0.602317	1		0	0.0001452	42.85	0.00059662	2	1388.82	-0.233914	38.6533	0
	High	lGIVGENcRV	2	1	1	Q8RX60	N-Term(iTRAQ4plex); C8(Carbamidomethyl)	0	0.905552	2	0.861437	2.87001	2	8.75035	2.55876	2	9.61722	4.89876	2	13.2376	0.567364	2	3.58617	0	0.0006391	38.84	0.00136495	2	1260.69	0.950748	32.1322	1
Q9ASR1	At1g56070/T6H22_13 OS=Arabidopsis thaliana GN=At1g56075 PE=2 SV=1 - [Q9ASR1_ARATH]	264.608	14.83	1	13	13	14	0.732197	14	24.0581	0.538406	12	54.6131	0.408076	12	122.407	0.33457	12	79.8916	1.05477	14	14.9394	843	93.8302	6.25244
	A3	Sequence	# PSMs	# Proteins	# Protein Groups	Protein Group Accessions	Modifications	ΔCn	114/116	114/116 Count	114/116 Variability [%]	115/114	115/114 Count	115/114 Variability [%]	115/116	115/116 Count	115/116 Variability [%]	115/117	115/117 Count	115/117 Variability [%]	117/116	117/116 Count	117/116 Variability [%]	q-Value	PEP	IonScore	Exp Value	Charge	MH+ [Da]	ΔM [ppm]	RT [min]	# Missed Cleavages
	High	gFVQFcYEPIk	2	1	1	Q9ASR1	N-Term(iTRAQ4plex); C6(Carbamidomethyl); K11(iTRAQ4plex)	0	0.658412	2	67.4819	0.985868	2	168.721	0.639071	2	471.263	0.850772	2	549.894	0.815933	2	8.20205	0	4.788e-06	66.09	2.82942e-06	2	1675.88	0.726398	43.9431	0
	High	gGGQVIPTAR	1	1	1	Q9ASR1	N-Term(iTRAQ4plex)	0	0.924782	1		0.771665	1		0.702589	1		0.730525	1		1.04468	1		0	0.003072	54.43	3.15506e-05	2	1099.64	1.005	19.7038	0
	High	lWGENFFDPATR	1	1	1	Q9ASR1	N-Term(iTRAQ4plex)	0	1.08996	1											1.1333	1		0	0.0003298	51.89	3.75343e-05	2	1596.79	0.839608	50.6799	0
	High	vIYASQITAkPR	1	1	1	Q9ASR1	N-Term(iTRAQ4plex); K10(iTRAQ4plex)	0	0.55855	1		0.511019	1		0.281017	1		0.26306	1		1.16037	1		0	8.593e-05	43.68	0.000542114	3	1634.98	-0.179202	27.2164	0
	High	iLAEEFGWDkDLAk	1	1	1	Q9ASR1	N-Term(iTRAQ4plex); K10(iTRAQ4plex); K14(iTRAQ4plex)	0	0.609035	1		0.130288	1		0.0781233	1		0.066817	1		1.27002	1		0	2.04e-06	37.59	0.00230789	3	2067.15	1.29214	45.6327	1
	High	nATLTNEkEVDAHPIR	1	1	1	Q9ASR1	N-Term(iTRAQ4plex); K8(iTRAQ4plex)	0	0.783629	1		0.653154	1		0.503917	1		0.467213	1		1.17155	1		0	2.404e-05	30.9	0.0110545	4	2096.14	0.827009	22.044	1
	High	iRPVLTVNk	1	1	1	Q9ASR1	N-Term(iTRAQ4plex); K9(iTRAQ4plex)	0	0.775706	1		0.239325	1		0.182775	1		0.186425	1		1.06496	1		0	0.001903	29.27	0.00301676	3	1327.87	1.0654	26.4539	0
	High	rGHVFEEmQRPGTPLYNIk	1	1	1	Q9ASR1	N-Term(iTRAQ4plex); M8(Oxidation); K19(iTRAQ4plex)	0	0.639214	1		0.748355	1		0.470963	1		0.279884	1		1.82779	1		0	0.001376	26.92	0.0246931	4	2576.36	-1.33737	29.8952	1
	High	rGFVQFcYEPIk	1	1	1	Q9ASR1	N-Term(iTRAQ4plex); C7(Carbamidomethyl); K12(iTRAQ4plex)	0	0.732912	1		1.90677	1		1.37589	1		1.49788	1		0.997755	1		0	0.001485	25.33	0.0389809	3	1831.98	2.0981	38.1527	1
	High	gHVFEEmQRPGTPLYNIk	1	1	1	Q9ASR1	N-Term(iTRAQ4plex); M7(Oxidation); K18(iTRAQ4plex)	0	0.731482	1											0.914093	1		0	0.001025	16.21	0.312328	4	2420.27	1.52063	31.2125	0
	High	tVIWMGk	1	1	1	Q9ASR1	N-Term(iTRAQ4plex); K7(iTRAQ4plex)	0	0.665589	1		0.567262	1		0.371726	1		0.399941	1		1.00959	1		0.001	0.0148	27.95	0.0234875	2	1122.66	1.28297	34.2293	0
	High	fSVSPVVR	1	1	1	Q9ASR1	N-Term(iTRAQ4plex)	0	0.91269	1		0.498543	1		0.447981	1		0.480974	1		1.01171	1		0.004	0.06568	32.95	0.00996237	2	1034.61	0.908607	31.3545	0
	High	fFAFGR	1	1	1	Q9ASR1	N-Term(iTRAQ4plex)	0	0.677086	1		0.01	1		0.01	1		0.01	1		1.28884	1		0.005	0.08454	13.73	0.137684	2	888.486	1.48378	39.353	0
P42643	14-3-3-like protein GF14 chi OS=Arabidopsis thaliana GN=GRF1 PE=1 SV=3 - [14331_ARATH]	260.464	28.09	2	4	7	11	0.837372	6	34.7971	0.60497	6	40.5164	0.517561	6	112.166	0.473585	6	108.652	1.18727	6	21.708	267	29.9129	4.80518
	A3	Sequence	# PSMs	# Proteins	# Protein Groups	Protein Group Accessions	Modifications	ΔCn	114/116	114/116 Count	114/116 Variability [%]	115/114	115/114 Count	115/114 Variability [%]	115/116	115/116 Count	115/116 Variability [%]	115/117	115/117 Count	115/117 Variability [%]	117/116	117/116 Count	117/116 Variability [%]	q-Value	PEP	IonScore	Exp Value	Charge	MH+ [Da]	ΔM [ppm]	RT [min]	# Missed Cleavages
	High	skIETELSDIcDGILk	2	2	1	P42643	N-Term(iTRAQ4plex); K2(iTRAQ4plex); C11(Carbamidomethyl); K16(iTRAQ4plex)	0	0.630885	2	50.6162	0.327912	2	7577.84	0.142997	2	238713	0.146931	2	279993	1.10867	2	11.1136	0	2.111e-09	72.51	7.71441e-07	3	2253.24	1.1348	49.5331	1
	High	nLLSVAYk	2	5	2	P42643;P48348-2	N-Term(iTRAQ4plex); K8(iTRAQ4plex)	0																0	0.001015	64.13	4.34663e-06	2	1195.73	0.945671	35.3665	0
	High	aAQDIANSELAPTHPIR	1	2	1	P42643	N-Term(iTRAQ4plex)	0	0.943623	1		0.76177	1		0.70771	1		0.856948	1		0.897055	1		0	4.087e-09	62.77	6.92263e-06	3	1948.04	0.640041	30.1462	0
	High	iISSIEQk	1	5	2	Q9S9Z8-2;P42643	N-Term(iTRAQ4plex); K8(iTRAQ4plex)	0																0	0.0004132	51.62	9.5034e-05	2	1205.74	0.535483	29.9792	0
	High	dSTLIMQLLR	2	8	3	Q9S9Z8-2;P42643;P48348-2	N-Term(iTRAQ4plex)	0																0	0.001005	49.53	0.000164358	2	1333.77	1.87906	52.7824	0
	High	iISSIEQkEESR	2	2	1	P42643	N-Term(iTRAQ4plex); K8(iTRAQ4plex)	0	0.694003	2	22.3336	0.478901	2	0.477302	0.32722	2	21.839	0.279129	2	10.3095	1.27337	2	11.339	0	1.432e-05	38.62	0.00212289	3	1706.95	0.425921	31.8827	1
	High	aVDkDELTVEER	1	2	1	P42643	N-Term(iTRAQ4plex); K4(iTRAQ4plex)	0	1.2019	1		0.807708	1		0.955774	1		0.749672	1		1.38485	1		0	0.000701	31.53	0.00921025	3	1691.91	0.987846	24.0097	1
Q9S7Y7	Alpha-xylosidase 1 OS=Arabidopsis thaliana GN=XYL1 PE=1 SV=1 - [XYL1_ARATH]	256.665	9.07	1	7	8	12	0.711016	10	31.0337	0.624219	8	33.0991	0.377151	8	50.9812	0.557617	8	32.846	0.845978	10	39.3315	915	102.333	6.771
	A3	Sequence	# PSMs	# Proteins	# Protein Groups	Protein Group Accessions	Modifications	ΔCn	114/116	114/116 Count	114/116 Variability [%]	115/114	115/114 Count	115/114 Variability [%]	115/116	115/116 Count	115/116 Variability [%]	115/117	115/117 Count	115/117 Variability [%]	117/116	117/116 Count	117/116 Variability [%]	q-Value	PEP	IonScore	Exp Value	Charge	MH+ [Da]	ΔM [ppm]	RT [min]	# Missed Cleavages
	High	aMAADVFIk	1	1	1	Q9S7Y7	N-Term(iTRAQ4plex); K9(iTRAQ4plex)	0	0.519753	1		0.74699	1		0.382248	1		0.609646	1		0.681061	1		0	2.71e-05	72.06	8.89889e-07	2	1253.72	0.538762	36.5176	0
	High	wIEVGAFYPFSR	2	1	1	Q9S7Y7	N-Term(iTRAQ4plex)	0	1.01802	2	59.7545										0.943354	2	65.6392	0	1.058e-05	55.56	2.8631e-05	2	1615.84	-0.194112	55.7726	0
	High	tVSWWGDEIkR	1	1	1	Q9S7Y7	N-Term(iTRAQ4plex); K10(iTRAQ4plex)	0	0.65552	1		0.57659	1		0.372123	1		0.510029	1		0.792519	1		0	7.492e-07	53.5	6.40991e-05	3	1664.9	0.378129	37.6446	1
	High	eYDAHSIYGFSETIATHk	1	1	1	Q9S7Y7	N-Term(iTRAQ4plex); K18(iTRAQ4plex)	0	0.595718	1		0.472538	1		0.277147	1		0.507264	1		0.593465	1		0	2.136e-07	48.58	0.000126888	4	2357.17	1.63365	38.7964	0
	High	dHANYYSPR	1	1	1	Q9S7Y7	N-Term(iTRAQ4plex)	0	1.51765	1		1.12526	1		1.68135	1		1.24447	1		1.46754	1		0	0.0003456	25.46	0.00867561	3	1266.6	0.929792	15.0168	0
	High	lLAFLDk	4	1	1	Q9S7Y7	N-Term(iTRAQ4plex); K7(iTRAQ4plex)	0	0.72088	3	22.8834	0.483526	3	1.23155	0.340336	3	36.3476	0.44193	3	40.0416	0.855551	3	3.33747	0.002	0.02088	42.93	0.00059337	2	1107.7	1.16562	48.5978	0
	High	rPFILSR	1	2	2	Q9S7Y7;Q9LYF8	N-Term(iTRAQ4plex)	0																0.004	0.05455	41.81	0.00108434	3	1032.64	0.347843	24.3795	0
	High	wEVPYNLLPR	1	1	1	Q9S7Y7	N-Term(iTRAQ4plex)	0	1.51461	1		0.68125	1		1.01588	1		0.904818	1		1.21955	1		0.006	0.09174	38.63	0.00161764	2	1430.79	1.45951	50.8005	0
Q9LYA9	Chloroplast stem-loop binding protein of 41 kDa a, chloroplastic OS=Arabidopsis thaliana GN=CSP41A PE=1 SV=1 - [CP41A_ARATH]	255.862	17.98	1	6	6	12	1.04336	8	10.9279	0.458525	7	16.9322	0.484118	7	16.4996	0.361082	7	27.573	1.48794	8	12.8733	406	43.9025	8.42627
	A3	Sequence	# PSMs	# Proteins	# Protein Groups	Protein Group Accessions	Modifications	ΔCn	114/116	114/116 Count	114/116 Variability [%]	115/114	115/114 Count	115/114 Variability [%]	115/116	115/116 Count	115/116 Variability [%]	115/117	115/117 Count	115/117 Variability [%]	117/116	117/116 Count	117/116 Variability [%]	q-Value	PEP	IonScore	Exp Value	Charge	MH+ [Da]	ΔM [ppm]	RT [min]	# Missed Cleavages
	High	fSEIVSGGGk	1	1	1	Q9LYA9	N-Term(iTRAQ4plex); K10(iTRAQ4plex)	0	1.0724	1		0.458525	1		0.484118	1		0.361082	1		1.45634	1		0	0.0002572	69.58	1.52563e-06	2	1268.71	2.20714	29.1551	0
	High	aDAGHVVVEk	2	1	1	Q9LYA9	N-Term(iTRAQ4plex); K10(iTRAQ4plex)	0	0.968314	1		0.822905	1		0.784511	1		0.660843	1		1.28949	1		0	3.215e-06	68.15	2.01338e-06	2	1312.75	0.757763	17.3858	0
	High	lcAAAAGk	2	1	1	Q9LYA9	N-Term(iTRAQ4plex); C2(Carbamidomethyl); K8(iTRAQ4plex)	0	1.0039	1		0.450992	1		0.445749	1		0.262704	1		1.84307	1		0	0.000825	58.73	2.38462e-05	2	1049.6	1.51077	17.9332	0
	High	aVPIPGSGLQLTNISHVR	3	1	1	Q9LYA9	N-Term(iTRAQ4plex)	0	1.16832	2	6.05305	0.465675	1		0.514237	1		0.374435	1		1.48794	2	0.381907	0	2.054e-09	57.31	1.87638e-05	3	2003.15	1.24192	41.3151	0
	High	sTEQPPHVEGDAVk	3	1	1	Q9LYA9	N-Term(iTRAQ4plex); K14(iTRAQ4plex)	0	0.923924	2	14.0236	0.548463	2	45.488	0.498904	2	62.3698	0.318544	2	19.4999	1.70124	2	39.4183	0	1.563e-05	45.82	0.000281455	3	1781.93	3.81487	19.2478	0
	High	dLDTVRPVVDWAk	1	1	1	Q9LYA9	N-Term(iTRAQ4plex); K13(iTRAQ4plex)	0	1.35326	1		0.325333	1		0.433455	1		0.300824	1		1.56513	1		0	3.31e-05	31.31	0.00928205	3	1802.01	1.2381	38.5761	0
Q9C7N5	GDSL esterase/lipase At1g29660 OS=Arabidopsis thaliana GN=At1g29660 PE=2 SV=1 - [GDL14_ARATH]	254.108	9.62	1	3	3	10	1.39265	9	20.9087	4.34858	10	17.4735	5.92757	9	33.3332	6.00803	10	40.3464	1.09036	9	5.57603	364	40.1166	5.36377
	A3	Sequence	# PSMs	# Proteins	# Protein Groups	Protein Group Accessions	Modifications	ΔCn	114/116	114/116 Count	114/116 Variability [%]	115/114	115/114 Count	115/114 Variability [%]	115/116	115/116 Count	115/116 Variability [%]	115/117	115/117 Count	115/117 Variability [%]	117/116	117/116 Count	117/116 Variability [%]	q-Value	PEP	IonScore	Exp Value	Charge	MH+ [Da]	ΔM [ppm]	RT [min]	# Missed Cleavages
	High	iTFSGQVENYk	3	1	1	Q9C7N5	N-Term(iTRAQ4plex); K11(iTRAQ4plex)	0	1.36468	2	15.8961	4.9078	3	49.2482	7.71618	2	40.6398	8.06214	3	43.7079	0.902882	2	18.3425	0	6.894e-06	81.25	7.34896e-08	2	1573.85	0.792039	35.1165	0
	High	eETGAQLGQR	2	1	1	Q9C7N5	N-Term(iTRAQ4plex)	0	1.40257	2	21.9966	4.34858	2	2.82241	6.00488	2	19.0859	5.74662	2	21.1297	1.13504	2	1.98422	0	0.000204	52.92	3.26723e-05	2	1232.64	0.879227	15.7018	0
	High	yRDQLNALYNYGAR	5	1	1	Q9C7N5	N-Term(iTRAQ4plex)	0	1.39265	5	21.2452	4.13542	5	24.5586	4.89523	5	38.2225	5.45546	5	41.8318	1.09036	5	5.0255	0	1.092e-07	52.21	4.98974e-05	3	1860.95	0.304054	37.3264	1
Q9FH05	Serine carboxypeptidase-like 42 OS=Arabidopsis thaliana GN=SCPL42 PE=2 SV=1 - [SCP42_ARATH]	251.031	18.6	1	8	8	14	0.802203	13	23.326	1.61495	13	28.0526	1.20878	13	32.5848	2.26408	13	29.1397	0.579928	13	7.36824	473	52.8404	7.07861
	A3	Sequence	# PSMs	# Proteins	# Protein Groups	Protein Group Accessions	Modifications	ΔCn	114/116	114/116 Count	114/116 Variability [%]	115/114	115/114 Count	115/114 Variability [%]	115/116	115/116 Count	115/116 Variability [%]	115/117	115/117 Count	115/117 Variability [%]	117/116	117/116 Count	117/116 Variability [%]	q-Value	PEP	IonScore	Exp Value	Charge	MH+ [Da]	ΔM [ppm]	RT [min]	# Missed Cleavages
	High	gVAIGNPLLk	3	1	1	Q9FH05	N-Term(iTRAQ4plex); K10(iTRAQ4plex)	0	0.575877	2	18.8809	1.91758	2	25.884	1.08722	2	6.75748	2.55581	2	10.6087	0.46207	2	3.83064	0	0.0001515	58.19	3.33751e-06	2	1269.81	0.827958	36.9671	0
	High	aLHLFSSFVSGR	2	1	1	Q9FH05	N-Term(iTRAQ4plex)	0	0.943456	2	1.02824	0.8149	2	11.4651	0.756935	2	10.4276	1.48644	2	10.7756	0.553134	2	0.345096	0	0.0002467	46.14	0.000389153	2	1464.81	1.26143	45.7037	0
	High	sLFYYYVEAVk	2	1	1	Q9FH05	N-Term(iTRAQ4plex); K11(iTRAQ4plex)	0	0.710973	2	18.0434	1.57972	2	0.661979	1.10577	2	18.7221	2.06282	2	20.5445	0.582266	2	1.77159	0	3.836e-05	45.46	0.000399647	2	1669.91	0.0906358	54.4741	0
	High	lLTFATVR	2	1	1	Q9FH05	N-Term(iTRAQ4plex)	0	0.831457	2	11.4852	2.11462	2	34.8832	1.73103	2	22.7246	2.80178	2	41.5122	0.671103	2	17.5677	0	0.00307	44.89	0.000797875	2	1064.66	0.46855	40.7595	0
	High	sTANDMLVFLLR	2	1	1	Q9FH05	N-Term(iTRAQ4plex)	0	0.78488	2	19.1551	2.27636	2	8.00694	1.75905	2	27.4752	3.02159	2	24.1635	0.632354	2	3.15616	0	0.000169	41.53	0.00111788	2	1523.84	0.989879	56.6633	0
	High	gAAHmVPYAQPSR	1	1	1	Q9FH05	N-Term(iTRAQ4plex); M5(Oxidation)	0	1.16354	1		1.45505	1		1.66685	1		2.22954	1		0.812078	1		0	0.00178	34.98	0.00235089	3	1544.78	0.570539	16.623	0
	High	tTVPYGAWFHk	1	1	1	Q9FH05	N-Term(iTRAQ4plex); K11(iTRAQ4plex)	0	0.50996	1		1.8842	1		0.946009	1		1.80467	1		0.569398	1		0	5.578e-05	25.31	0.0410747	3	1594.86	0.756847	37.7223	0
	High	rFYFNLPEVQk	1	1	1	Q9FH05	N-Term(iTRAQ4plex); K11(iTRAQ4plex)	0	0.91533	1		1.34133	1		1.20878	1		2.26408	1		0.579928	1		0	0.001181	18.3	0.209294	3	1728.97	0.58633	41.6139	1
P46422	Glutathione S-transferase F2 OS=Arabidopsis thaliana GN=GSTF2 PE=1 SV=3 - [GSTF2_ARATH]	247.553	37.26	1	10	10	18	2.10022	16	25.8834	0.349004	14	271.778	0.639009	14	174.946	0.572983	13	207.339	1.22617	15	20.8853	212	24.1136	6.354
	A3	Sequence	# PSMs	# Proteins	# Protein Groups	Protein Group Accessions	Modifications	ΔCn	114/116	114/116 Count	114/116 Variability [%]	115/114	115/114 Count	115/114 Variability [%]	115/116	115/116 Count	115/116 Variability [%]	115/117	115/117 Count	115/117 Variability [%]	117/116	117/116 Count	117/116 Variability [%]	q-Value	PEP	IonScore	Exp Value	Charge	MH+ [Da]	ΔM [ppm]	RT [min]	# Missed Cleavages
	High	vNEWVAEITk	3	1	1	P46422	N-Term(iTRAQ4plex); K10(iTRAQ4plex)	0	1.78702	3	9.60562	0.133813	2	162708	0.453779	2	6194.95	0.0488994	1		0.892796	2	82.5629	0	3.196e-05	63.73	6.50292e-06	2	1476.84	3.32551	43.721	0
	High	aITQYIAHR	2	1	1	P46422	N-Term(iTRAQ4plex)	0	2.08146	2	25.8834	1.21139	2	58.9498	2.48249	2	94.8075	2.75321	2	138.716	0.979413	2	23.8375	0	5.04e-05	48.5	0.000145491	3	1216.69	1.93452	24.888	0
	High	lAFEQIFk	2	1	1	P46422	N-Term(iTRAQ4plex); K8(iTRAQ4plex)	0	2.33112	1											1.39261	1		0	0.001617	46.13	0.000230373	2	1283.76	3.58384	47.5051	0
	High	vFGHPASIATR	1	1	1	P46422	N-Term(iTRAQ4plex)	0	2.01199	1		0.600863	1		1.19024	1		1.17596	1		1.09941	1		0	0.001778	37.35	0.00246663	3	1299.73	1.38821	22.9633	0
	High	nLDFELVHVELk	2	1	1	P46422	N-Term(iTRAQ4plex); K12(iTRAQ4plex)	0	1.90991	1		0.0497041	1		0.0934624	1		0.0827953	1		1.22617	1		0	1.139e-06	34.25	0.00477314	3	1743.99	1.8779	46.3367	0
	High	vLIALHEk	2	1	1	P46422	N-Term(iTRAQ4plex); K8(iTRAQ4plex)	0	1.93972	2	18.3003	0.164232	2	92.3346	0.31364	2	124.341	0.282191	2	141.852	1.20727	2	8.35089	0	0.00398	32.29	0.00433798	3	1210.78	1.95807	28.3153	0
	High	rVLIALHEk	1	1	1	P46422	N-Term(iTRAQ4plex); K9(iTRAQ4plex)	0	2.40482	1		0.0678498	1		0.160644	1		0.136317	1		1.28007	1		0	0.004856	23.85	0.0239017	4	1366.88	2.42789	25.054	1
	High	nLDFELVHVELkDGEHk	2	1	1	P46422	N-Term(iTRAQ4plex); K12(iTRAQ4plex); K17(iTRAQ4plex)	0	2.86288	2	18.5904	0.331024	2	42.8735	0.933029	2	65.19	0.587695	2	30.272	1.72449	2	30.5808	0	3.254e-06	13.15	0.610057	4	2454.34	1.88492	40.3411	1
	High	vLDVYEAR	2	1	1	P46422	N-Term(iTRAQ4plex)	0	0.998817	2	15.8847	0.876657	2	25.6225	0.862082	2	42.7874	0.997078	2	63.789	0.939156	2	17.5597	0.002	0.01822	36.85	0.00320134	2	1108.61	1.15683	30.6859	0
	High	lFTERPR	1	1	1	P46422	N-Term(iTRAQ4plex)	0	2.42029	1		0.154119	1		0.367245	1		0.26896	1		1.48316	1		0.004	0.0768	15.34	0.489796	3	1062.62	1.89087	21.0066	0
Q8W112	Beta-D-glucan exohydrolase-like protein OS=Arabidopsis thaliana GN=AT5G20950 PE=2 SV=1 - [Q8W112_ARATH]	243.431	12.02	1	8	8	10	0.699929	9	9.07996	0.772112	7	44.1503	0.46859	7	42.6191	0.797175	7	70.2762	0.55608	9	15.6295	624	67.8832	9.12939
	A3	Sequence	# PSMs	# Proteins	# Protein Groups	Protein Group Accessions	Modifications	ΔCn	114/116	114/116 Count	114/116 Variability [%]	115/114	115/114 Count	115/114 Variability [%]	115/116	115/116 Count	115/116 Variability [%]	115/117	115/117 Count	115/117 Variability [%]	117/116	117/116 Count	117/116 Variability [%]	q-Value	PEP	IonScore	Exp Value	Charge	MH+ [Da]	ΔM [ppm]	RT [min]	# Missed Cleavages
	High	iGAATALEVR	2	1	1	Q8W112	N-Term(iTRAQ4plex)	0	0.701209	2	8.8075	0.281982	2	69.6843	0.194671	2	81.9885	0.426486	2	71.0866	0.49581	2	7.76163	0	0.0001571	69.83	1.08672e-06	2	1144.68	1.18822	32.3846	0
	High	iGQMVQIER	2	1	1	Q8W112	N-Term(iTRAQ4plex)	0	0.724127	2	0.654595	0.823559	2	8.08328	0.587142	2	7.42574	1.23704	2	1.792	0.515558	2	9.22694	0	9.829e-05	46.52	0.000274098	2	1217.68	0.846815	32.7483	0
	High	gLFGIHmPGYYNAVNk	1	1	1	Q8W112	N-Term(iTRAQ4plex); M7(Oxidation); K16(iTRAQ4plex)	0	0.463729	1		1.02635	1		0.46859	1		0.824266	1		0.61751	1		0	0.0009236	33.36	0.00615859	3	2085.09	1.87326	37.5856	0
	High	eLVTGFLk	1	1	1	Q8W112	N-Term(iTRAQ4plex); K8(iTRAQ4plex)	0	0.546537	1		0.229112	1		0.123282	1		0.222769	1		0.601124	1		0.001	0.008466	52.87	5.96461e-05	2	1194.74	1.3474	39.9922	0
	High	kGVPFVGGk	1	1	1	Q8W112	N-Term(iTRAQ4plex); K1(iTRAQ4plex); K9(iTRAQ4plex)	0	1.14563	1											0.783471	1		0.001	0.00888	28.17	0.0149357	3	1320.84	1.10039	24.4621	1
	High	sLVLLk	1	1	1	Q8W112	N-Term(iTRAQ4plex); K6(iTRAQ4plex)	0																0.002	0.03031	41.81	0.000705316	2	960.67	0.641546	33.1308	0
	High	vAAcAk	1	1	1	Q8W112	N-Term(iTRAQ4plex); C4(Carbamidomethyl); K6(iTRAQ4plex)	0	0.699929	1		0.772112	1		0.532069	1		0.797175	1		0.72499	1		0.003	0.04817	41.61	0.0011527	2	907.528	0.291109	14.0063	0
	High	tGAkPLLPLPk	1	1	1	Q8W112	N-Term(iTRAQ4plex); K4(iTRAQ4plex); K11(iTRAQ4plex)	0	0.407613	1											0.55608	1		0.003	0.04306	25.05	0.00343869	3	1567.03	1.11329	31.5968	0
P21238	Chaperonin 60 subunit alpha 1, chloroplastic OS=Arabidopsis thaliana GN=CPN60A1 PE=1 SV=2 - [CPNA1_ARATH]	238.238	14.68	1	8	8	11	1.00129	10	9.1947	0.864885	9	45.8305	0.933962	9	60.7622	0.675348	9	117.249	1.38432	10	28.169	586	62.0338	5.18604
	A3	Sequence	# PSMs	# Proteins	# Protein Groups	Protein Group Accessions	Modifications	ΔCn	114/116	114/116 Count	114/116 Variability [%]	115/114	115/114 Count	115/114 Variability [%]	115/116	115/116 Count	115/116 Variability [%]	115/117	115/117 Count	115/117 Variability [%]	117/116	117/116 Count	117/116 Variability [%]	q-Value	PEP	IonScore	Exp Value	Charge	MH+ [Da]	ΔM [ppm]	RT [min]	# Missed Cleavages
	High	gVLNVVAVk	2	1	1	P21238	N-Term(iTRAQ4plex); K9(iTRAQ4plex)	0	1.00922	1		1.16108	1		1.15367	1		1.26459	1		0.990951	1		0	6.389e-05	57.29	4.66595e-06	2	1186.78	0.997701	35.1442	0
	High	aALQAGIDk	1	1	1	P21238	N-Term(iTRAQ4plex); K9(iTRAQ4plex)	0	0.813684	1		2.36097	1		1.89138	1		3.48207	1		0.590011	1		0	0.001047	54.82	3.87291e-05	2	1174.7	-0.0175028	22.2202	0
	High	iTAIkDIIPILEk	3	1	1	P21238	N-Term(iTRAQ4plex); K5(iTRAQ4plex); K13(iTRAQ4plex)	0	1.05813	3	1.98021	0.584113	2	16.9355	0.593564	2	11.1834	0.357379	2	4.74798	1.72782	3	12.8594	0	8.37e-07	50.98	7.96104e-06	3	1899.23	1.27901	53.0859	1
	High	lSGGVAVIk	1	1	1	P21238	N-Term(iTRAQ4plex); K9(iTRAQ4plex)	0	1.3487	1		0.720822	1		0.957139	1		0.645701	1		1.61013	1		0	0.001685	46.58	0.00014396	2	1131.73	0.474819	29.5082	0
	High	lLAEFENAR	1	1	1	P21238	N-Term(iTRAQ4plex)	0	0.991708	1		0.864885	1		0.844453	1		0.675348	1		1.35821	1		0	0.0002504	35.95	0.00303646	2	1206.66	1.42077	41.3637	0
	High	gIDkTVQGLIEELQk	1	1	1	P21238	N-Term(iTRAQ4plex); K4(iTRAQ4plex); K15(iTRAQ4plex)	0	0.954218	1		0.443644	1		0.416788	1		0.291874	1		1.55109	1		0	1.704e-05	29.62	0.00867695	3	2103.24	0.241798	53.5694	1
	High	eIAFDQHSR	1	1	1	P21238	N-Term(iTRAQ4plex)	0	0.836673	1		2.11567	1		1.74276	1		3.49575	1		0.54152	1		0.003	0.03068	23.97	0.0204442	3	1246.63	2.34931	18.9664	0
	High	gYISPQFVTNPEk	1	1	1	P21238	N-Term(iTRAQ4plex); K13(iTRAQ4plex)	0	1.09321	1		0.867745	1		0.933962	1		0.796256	1		1.27407	1		0.008	0.1271	12.69	0.810096	3	1767.96	1.72739	35.9689	0
Q94F40	GDSL esterase/lipase At1g28600 OS=Arabidopsis thaliana GN=At1g28600 PE=2 SV=1 - [GDL9_ARATH]	237.081	10.94	1	3	3	8	0.828672	6	21.5419	2.1907	6	14.9836	2.14009	6	29.4381	3.75603	6	7.20965	0.599621	7	10.9856	393	43.5821	8.48486
	A3	Sequence	# PSMs	# Proteins	# Protein Groups	Protein Group Accessions	Modifications	ΔCn	114/116	114/116 Count	114/116 Variability [%]	115/114	115/114 Count	115/114 Variability [%]	115/116	115/116 Count	115/116 Variability [%]	115/117	115/117 Count	115/117 Variability [%]	117/116	117/116 Count	117/116 Variability [%]	q-Value	PEP	IonScore	Exp Value	Charge	MH+ [Da]	ΔM [ppm]	RT [min]	# Missed Cleavages
	High	gVNFAVAGATALk	5	1	1	Q94F40	N-Term(iTRAQ4plex); K13(iTRAQ4plex)	0	0.894106	3	5.32468	2.5386	3	14.6251	2.31634	3	20.0665	4.04325	3	7.65099	0.586169	4	5.48043	0	1.205e-06	86.15	4.1131e-08	2	1506.89	1.00924	39.0527	0
	High	yVGWDGVHMTEAAYk	1	1	1	Q94F40	N-Term(iTRAQ4plex); K15(iTRAQ4plex)	0	0.768027	1		2.07634	1		1.57003	1		3.67373	1		0.464216	1		0	2.212e-06	44.91	0.000195324	3	2014.99	0.124698	37.7991	0
	High	tSNkDEYDPSTGcLk	2	1	1	Q94F40	N-Term(iTRAQ4plex); K4(iTRAQ4plex); C13(Carbamidomethyl); K15(iTRAQ4plex)	0	0.769612	2	57.0836	1.75836	2	25.6994	1.33233	2	92.1401	1.97369	2	115.237	0.733249	2	13.5866	0	2.428e-05	43.77	0.000388277	3	2147.07	2.52691	21.8982	1
Q9LD57	Phosphoglycerate kinase 1, chloroplastic OS=Arabidopsis thaliana GN=PGK1 PE=1 SV=1 - [PGKH1_ARATH]	236.975	14.97	1	6	6	12	2.27671	9	69.2737	0.76187	9	19.5057	1.55018	8	61.0814	0.997893	9	61.6181	1.5136	9	21.8798	481	50.0807	6.23975
	A3	Sequence	# PSMs	# Proteins	# Protein Groups	Protein Group Accessions	Modifications	ΔCn	114/116	114/116 Count	114/116 Variability [%]	115/114	115/114 Count	115/114 Variability [%]	115/116	115/116 Count	115/116 Variability [%]	115/117	115/117 Count	115/117 Variability [%]	117/116	117/116 Count	117/116 Variability [%]	q-Value	PEP	IonScore	Exp Value	Charge	MH+ [Da]	ΔM [ppm]	RT [min]	# Missed Cleavages
	High	iGVIESLLEk	4	1	1	Q9LD57	N-Term(iTRAQ4plex); K10(iTRAQ4plex)	0	1.70127	3	19.5945	0.993646	3	1.07236	1.365	2	10.0091	0.92597	3	23.5826	1.75128	3	3.29683	0	1.152e-05	64.27	2.99288e-06	2	1388.86	2.32974	52.1005	0
	High	lASLADLYVNDAFGTAHR	2	1	1	Q9LD57	N-Term(iTRAQ4plex)	0	8.23598	1		1.00202	1		8.12504	1		5.83086	1		1.5136	1		0	1.336e-08	58.33	2.03446e-05	3	2078.08	2.01466	52.5968	0
	High	fLkPSVAGFLLQk	3	1	1	Q9LD57	N-Term(iTRAQ4plex); K3(iTRAQ4plex); K13(iTRAQ4plex)	0	2.84589	2	21.2875	0.607948	2	16.0558	1.7034	2	5.10168	1.1268	2	18.1593	1.64206	2	12.9678	0	9.265e-07	46.05	6.70446e-05	3	1880.18	2.05829	47.6427	0
	High	rPFAAIVGGSk	1	1	1	Q9LD57	N-Term(iTRAQ4plex); K11(iTRAQ4plex)	0	1.03303	1		0.668769	1		0.680175	1		0.517493	1		1.42769	1		0	0.0014	19.47	0.109025	3	1390.84	1.88607	27.3177	0
	High	fSLAPLVPR	1	1	1	Q9LD57	N-Term(iTRAQ4plex)	0	4.03686	1		0.686273	1		2.72756	1		2.86005	1		1.0359	1		0.001	0.01529	42.17	0.000509659	2	1143.7	1.95344	45.1882	0
	High	fAAGTEAIANk	1	1	1	Q9LD57	N-Term(iTRAQ4plex); K11(iTRAQ4plex)	0	0.691973	1		0.854033	1		0.581831	1		0.680614	1		0.928569	1		0.001	0.01683	33.15	0.00697208	3	1380.78	1.92238	27.7177	0
Q9M2U5	At3g54420 OS=Arabidopsis thaliana GN=T12E18_110 PE=2 SV=1 - [Q9M2U5_ARATH]	236.407	12.82	1	3	3	7	3.5319	6	23.4983	1.32763	5	9.68457	5.18159	5	12.2848	4.71518	5	11.2091	1.00328	6	42.2675	273	29.4169	5.19873
	A3	Sequence	# PSMs	# Proteins	# Protein Groups	Protein Group Accessions	Modifications	ΔCn	114/116	114/116 Count	114/116 Variability [%]	115/114	115/114 Count	115/114 Variability [%]	115/116	115/116 Count	115/116 Variability [%]	115/117	115/117 Count	115/117 Variability [%]	117/116	117/116 Count	117/116 Variability [%]	q-Value	PEP	IonScore	Exp Value	Charge	MH+ [Da]	ΔM [ppm]	RT [min]	# Missed Cleavages
	High	vQPVISQGFGATIR	4	1	1	Q9M2U5	N-Term(iTRAQ4plex)	0	1.9989	4	146.419	1.32763	3	9.68457	5.18159	3	1.36385	4.71518	3	11.2091	0.856153	4	60.1129	0	6.991e-09	76.69	2.60361e-07	2	1616.93	1.65815	39.4076	0
	High	gAFLEALDSYSR	2	1	1	Q9M2U5	N-Term(iTRAQ4plex)	0	3.11796	1		1.28159	1		3.93417	1		5.11452	1		0.835538	1		0	6.838e-05	60.12	6.66332e-06	2	1472.75	1.53774	47.4139	0
	High	tALWYWTNR	1	1	1	Q9M2U5	N-Term(iTRAQ4plex)	0	4.03072	1		1.41807	1		5.62748	1		4.52356	1		1.3513	1		0	0.001064	38.81	0.00142044	2	1354.7	1.51404	44.6884	0
Q8LF99	Probable xyloglucan endotransglucosylase/hydrolase protein 6 OS=Arabidopsis thaliana GN=XTH6 PE=2 SV=2 - [XTH6_ARATH]	226.11	19.18	1	4	5	10	1.0193	5	11.0129	1.34641	5	33.9195	1.35118	5	50.0427	1.01783	5	27.5099	1.15139	5	22.6758	292	33.6704	7.10791
	A3	Sequence	# PSMs	# Proteins	# Protein Groups	Protein Group Accessions	Modifications	ΔCn	114/116	114/116 Count	114/116 Variability [%]	115/114	115/114 Count	115/114 Variability [%]	115/116	115/116 Count	115/116 Variability [%]	115/117	115/117 Count	115/117 Variability [%]	117/116	117/116 Count	117/116 Variability [%]	q-Value	PEP	IonScore	Exp Value	Charge	MH+ [Da]	ΔM [ppm]	RT [min]	# Missed Cleavages
	High	sGQPYSVQTNIFAHGk	1	1	1	Q8LF99	N-Term(iTRAQ4plex); K16(iTRAQ4plex)	0																0	1.848e-10	76.32	2.91682e-07	3	2022.07	0.298937	31.7241	0
	High	hIVFYVDDVPIR	3	1	1	Q8LF99	N-Term(iTRAQ4plex)	0	1.0193	3	11.0129	1.57961	3	17.4572	1.44433	3	9.90856	1.55634	3	16.4642	1.33911	3	18.6353	0	8.011e-05	56.49	2.69266e-05	2	1616.89	1.60209	41.7283	0
	High	aPFYAYYk	3	2	2	Q8LF99;Q8LER3	N-Term(iTRAQ4plex); K8(iTRAQ4plex)	0																0	0.00238	49.96	0.000142305	2	1310.7	1.20372	36.4138	0
	High	aAWSESHIR	2	1	1	Q8LF99	N-Term(iTRAQ4plex)	0	0.925742	1		1.07773	1		0.982274	1		1.01783	1		1.04828	1		0	0.0006675	36.55	0.00151597	3	1200.62	0.191582	19.5846	0
	High	sRFPVPPPEcR	1	1	1	Q8LF99	N-Term(iTRAQ4plex); C10(Carbamidomethyl)	0	1.05317	1		0.867215	1		0.899208	1		0.848313	1		1.15139	1		0	0.0002207	35.54	0.00226196	3	1485.78	0.975765	23.495	1
O65449	At4g22010 OS=Arabidopsis thaliana GN=AT4g22010 PE=2 SV=1 - [O65449_ARATH]	225.387	9.61	1	3	5	7	0.980157	3	15.5091	0.147921	3	31.0969	0.142744	3	5.64137	0.283034	3	61.7076	0.597645	3	12.96	541	60.4181	9.89111
	A3	Sequence	# PSMs	# Proteins	# Protein Groups	Protein Group Accessions	Modifications	ΔCn	114/116	114/116 Count	114/116 Variability [%]	115/114	115/114 Count	115/114 Variability [%]	115/116	115/116 Count	115/116 Variability [%]	115/117	115/117 Count	115/117 Variability [%]	117/116	117/116 Count	117/116 Variability [%]	q-Value	PEP	IonScore	Exp Value	Charge	MH+ [Da]	ΔM [ppm]	RT [min]	# Missed Cleavages
	High	iTYGDIYPLGVk	1	1	1	O65449	N-Term(iTRAQ4plex); K12(iTRAQ4plex)	0	0.980157	1		0.147921	1		0.142744	1		0.283034	1		0.54782	1		0	3.088e-07	86.04	2.63819e-08	2	1626.94	1.69408	44.4747	0
	High	dQIGSFYYFPSLAFHk	3	2	2	F4I7X1;O65449	N-Term(iTRAQ4plex); K16(iTRAQ4plex)	0																0	1.355e-09	69.6	1.29384e-06	3	2208.14	0.625163	52.1656	0
	High	qYLGQQFYLR	1	1	1	O65449	N-Term(iTRAQ4plex)	0	1.15819	1		0.120512	1		0.137419	1		0.192952	1		0.773599	1		0	0.002328	42.28	0.00057973	2	1459.78	1.16069	39.9472	0
	High	sTVQVYPR	1	1	1	O65449	N-Term(iTRAQ4plex)	0	0.883355	1		0.763131	1		0.663693	1		1.20626	1		0.597645	1		0.004	0.07808	28.67	0.0163677	2	1093.61	-2.58017	19.6958	0
	High	lADYFk	1	2	2	O65449;Q9SGR6	N-Term(iTRAQ4plex); K6(iTRAQ4plex)	0																0.006	0.1061	30.94	0.00757056	2	1044.6	0.965557	33.6491	0
Q9FZ47	ACT domain-containing protein OS=Arabidopsis thaliana GN=F6I1.12 PE=2 SV=1 - [Q9FZ47_ARATH]	219.807	16.21	1	4	4	9	1.62547	9	16.756	4.68246	9	14.5699	7.49352	9	32.2832	9.63993	8	37.7339	0.7597	8	9.32377	290	31.2753	5.13525
	A3	Sequence	# PSMs	# Proteins	# Protein Groups	Protein Group Accessions	Modifications	ΔCn	114/116	114/116 Count	114/116 Variability [%]	115/114	115/114 Count	115/114 Variability [%]	115/116	115/116 Count	115/116 Variability [%]	115/117	115/117 Count	115/117 Variability [%]	117/116	117/116 Count	117/116 Variability [%]	q-Value	PEP	IonScore	Exp Value	Charge	MH+ [Da]	ΔM [ppm]	RT [min]	# Missed Cleavages
	High	aLIkPLQQVLANSLR	5	1	1	Q9FZ47	N-Term(iTRAQ4plex); K4(iTRAQ4plex)	0	1.70779	5	11.0888	4.94101	5	14.6541	8.84649	5	6.8862	10.0844	5	38.1467	0.753922	5	11.8009	0	2.922e-08	64.46	7.16193e-07	2	1952.23	1.14726	51.3904	0
	High	lGALLDTMNALk	2	1	1	Q9FZ47	N-Term(iTRAQ4plex); K12(iTRAQ4plex)	0	1.85596	2	19.8521	5.03863	2	10.901	9.20693	2	31.2548	11.2255	1		0.7251	1		0	1.064e-07	56.15	3.68845e-05	2	1547.91	-0.997602	54.1275	0
	High	nLGLNVVk	1	1	1	Q9FZ47	N-Term(iTRAQ4plex); K8(iTRAQ4plex)	0	1.41382	1		4.24638	1		5.91079	1		7.90436	1		0.812263	1		0	0.002042	51.71	4.08089e-05	2	1144.73	-0.917499	30.6708	0
	High	kVEDPELLEAIR	1	1	1	Q9FZ47	N-Term(iTRAQ4plex); K1(iTRAQ4plex)	0	1.57521	1		2.73204	1		4.237	1		6.012	1		0.765522	1		0	1.661e-05	40.93	0.00092832	3	1699.99	1.10313	35.8494	1
Q9SF85	Adenosine kinase 1 OS=Arabidopsis thaliana GN=ADK1 PE=1 SV=1 - [ADK1_ARATH]	217.599	22.09	1	6	6	9	0.991826	7	22.2274	1.24018	7	245.389	1.19408	7	278.034	1.08591	7	356.213	1.00258	7	28.6073	344	37.8118	5.45264
	A3	Sequence	# PSMs	# Proteins	# Protein Groups	Protein Group Accessions	Modifications	ΔCn	114/116	114/116 Count	114/116 Variability [%]	115/114	115/114 Count	115/114 Variability [%]	115/116	115/116 Count	115/116 Variability [%]	115/117	115/117 Count	115/117 Variability [%]	117/116	117/116 Count	117/116 Variability [%]	q-Value	PEP	IonScore	Exp Value	Charge	MH+ [Da]	ΔM [ppm]	RT [min]	# Missed Cleavages
	High	aGcYASNVVIQR	4	1	1	Q9SF85	N-Term(iTRAQ4plex); C3(Carbamidomethyl)	0	0.636434	2	88.2902	1.07952	2	346.533	0.676424	2	101.679	0.931646	2	330.86	0.788654	2	84.2488	0	1.195e-05	73.63	4.1617e-07	2	1481.77	1.66519	26.8727	0
	High	lNNAILAEDk	1	1	1	Q9SF85	N-Term(iTRAQ4plex); K10(iTRAQ4plex)	0	1.15017	1		0.390703	1		0.442428	1		0.364719	1		1.31765	1		0	4.786e-06	63.28	5.28631e-06	2	1388.8	1.90229	30.8214	0
	High	kPENWALVEk	1	1	1	Q9SF85	N-Term(iTRAQ4plex); K1(iTRAQ4plex); K10(iTRAQ4plex)	0	0.756261	1		0.443413	1		0.330152	1		0.357693	1		1.00258	1		0	7e-06	38.6	0.00161505	3	1645.97	1.09967	29.0052	0
	High	vHGWETDDVEQIAIk	1	1	1	Q9SF85	N-Term(iTRAQ4plex); K15(iTRAQ4plex)	0	0.89231	1		1.53809	1		1.35123	1		1.64391	1		0.892835	1		0	3.996e-05	32.4	0.00716423	3	2028.07	1.96791	37.9519	0
	High	sLIANLSAANcYk	1	1	1	Q9SF85	N-Term(iTRAQ4plex); C11(Carbamidomethyl); K13(iTRAQ4plex)	0	0.991826	1		1.24018	1		1.21102	1		1.08591	1		1.21137	1		0	0.001219	21.23	0.111497	3	1712.93	1.36003	40.2856	0
	High	fNVEYIAGGATQNSIk	1	1	1	Q9SF85	N-Term(iTRAQ4plex); K16(iTRAQ4plex)	0	2.17948	1		1.92351	1		4.12744	1		4.8804	1		0.918637	1		0.002	0.01945	16.53	0.30904	3	2000.07	1.68825	40.9698	0
Q94B78	Glycine dehydrogenase [decarboxylating] 1, mitochondrial OS=Arabidopsis thaliana GN=GLDP1 PE=1 SV=2 - [GCSP1_ARATH]	214.113	10.32	1	6	9	14	0.618558	6	26.5927	0.545364	5	29.8317	0.30979	5	50.7423	0.332927	5	43.3603	0.998333	7	21.9396	1037	112.853	6.97607
	A3	Sequence	# PSMs	# Proteins	# Protein Groups	Protein Group Accessions	Modifications	ΔCn	114/116	114/116 Count	114/116 Variability [%]	115/114	115/114 Count	115/114 Variability [%]	115/116	115/116 Count	115/116 Variability [%]	115/117	115/117 Count	115/117 Variability [%]	117/116	117/116 Count	117/116 Variability [%]	q-Value	PEP	IonScore	Exp Value	Charge	MH+ [Da]	ΔM [ppm]	RT [min]	# Missed Cleavages
	High	iAILNANYMAk	1	2	2	Q94B78;O80988	N-Term(iTRAQ4plex); K11(iTRAQ4plex)	0																0	9.261e-06	65.25	3.58246e-06	2	1509.87	-0.0149111	42.2012	0
	High	cSDAHAIADAASk	1	1	1	Q94B78	N-Term(iTRAQ4plex); C1(Carbamidomethyl); K13(iTRAQ4plex)	0	0.508705	1		0.447875	1		0.224314	1		0.282496	1		0.862506	1		0	4.284e-05	44.57	0.00017457	3	1604.8	2.18736	19.1529	0
	High	gNINIEEVRk	1	1	1	Q94B78	N-Term(iTRAQ4plex); K10(iTRAQ4plex)	0	0.576962	1		0.545364	1		0.30979	1		0.332927	1		1.01073	1		0	2.227e-05	39.56	0.00141095	3	1459.85	1.31273	23.3359	1
	High	vHGLAGIFSLGLNk	3	1	1	Q94B78	N-Term(iTRAQ4plex); K14(iTRAQ4plex)	0	0.867781	1											1.51405	2	7.21794	0	8.34e-06	39.03	0.00110648	3	1714.03	1.01369	48.2576	0
	High	gNINIEEVR	2	1	1	Q94B78	N-Term(iTRAQ4plex)	0	0.692804	2	6.49201	2.21396	2	114.117	1.51012	2	126.597	2.09141	2	68.5064	0.784319	2	36.9463	0	0.0003082	38.07	0.00127883	2	1187.65	1.81449	26.1764	0
	High	eYAAFPAPWLR	2	2	2	Q94B78;O80988	N-Term(iTRAQ4plex)	0																0	0.0004971	35	0.00363662	2	1464.78	0.769194	48.6779	0
	High	aELDRFcDALISIR	1	2	2	Q94B78;O80988	N-Term(iTRAQ4plex); C7(Carbamidomethyl)	0																0	0.0001073	32.86	0.0063148	3	1822.96	0.318867	47.9797	1
	High	iAILNANYmAk	1	2	2	Q94B78;O80988	N-Term(iTRAQ4plex); M9(Oxidation); K11(iTRAQ4plex)	0																0	0.00208	32.37	0.00718492	3	1525.87	0.468943	36.8073	0
	High	sFIGmGYYNTHVPTVILR	1	1	1	Q94B78	N-Term(iTRAQ4plex); M5(Oxidation)	0	0.459262	1		0.507321	1		0.229391	1		0.251631	1		0.990217	1		0	5.899e-07	27.76	0.0216068	3	2228.17	1.5116	44.5434	0
	High	lGVAEVQELPFFDTVk	1	1	1	Q94B78	N-Term(iTRAQ4plex); K16(iTRAQ4plex)	0																0	0.001527	13.94	0.609505	3	2080.16	-0.582872	56.3355	0
Q9XI11	F8K7.9 OS=Arabidopsis thaliana GN=F8K7.9 PE=2 SV=1 - [Q9XI11_ARATH]	213.346	17.92	1	11	11	12	1.23171	12	21.0718	0.814727	12	51.0565	0.889351	12	47.4434	0.889993	12	67.213	1.18612	12	32.7557	703	77.2402	9.29053
	A3	Sequence	# PSMs	# Proteins	# Protein Groups	Protein Group Accessions	Modifications	ΔCn	114/116	114/116 Count	114/116 Variability [%]	115/114	115/114 Count	115/114 Variability [%]	115/116	115/116 Count	115/116 Variability [%]	115/117	115/117 Count	115/117 Variability [%]	117/116	117/116 Count	117/116 Variability [%]	q-Value	PEP	IonScore	Exp Value	Charge	MH+ [Da]	ΔM [ppm]	RT [min]	# Missed Cleavages
	High	hGIVYTSSGPALAPGk	1	1	1	Q9XI11	N-Term(iTRAQ4plex); K16(iTRAQ4plex)	0	1.67773	1		1.13877	1		1.88101	1		2.2124	1		0.923517	1		0	1.115e-07	65.41	3.8701e-06	3	1843.03	0.95662	27.1924	0
	High	rLTPLGIADFSPAVSPSGk	2	1	1	Q9XI11	N-Term(iTRAQ4plex); K19(iTRAQ4plex)	0	1.17437	2	1.42977	0.806971	2	107.77	0.933029	2	105.275	0.782896	2	147.258	1.29452	2	21.2599	0	2.496e-07	62.86	5.66779e-06	3	2201.26	1.55853	42.9268	1
	High	kSDDGWISVYR	1	1	1	Q9XI11	N-Term(iTRAQ4plex); K1(iTRAQ4plex)	0	1.50558	1		0.581646	1		0.862172	1		0.645533	1		1.45075	1		0	0.002404	37.91	0.00166662	3	1613.86	1.67456	31.0831	1
	High	wVDDSTLYFHR	1	1	1	Q9XI11	N-Term(iTRAQ4plex)	0	1.24312	1		0.749556	1		0.917386	1		0.809506	1		1.23098	1		0	2.346e-06	36.45	0.00098512	3	1582.78	0.757611	39.1371	0
	High	kNEFVELTR	1	1	1	Q9XI11	N-Term(iTRAQ4plex); K1(iTRAQ4plex)	0	1.27609	1		0.594927	1		0.747443	1		0.538466	1		1.50778	1		0	0.0002974	35.36	0.00491911	3	1423.82	0.867989	26.3473	1
	High	hVELFDLk	1	1	1	Q9XI11	N-Term(iTRAQ4plex); K8(iTRAQ4plex)	0	1.22039	1		0.647877	1		0.778442	1		0.739836	1		1.1429	1		0	0.0002504	30.4	0.00994092	3	1288.75	1.05981	35.8511	0
	High	sHHFNPFLSPDSSR	1	1	1	Q9XI11	N-Term(iTRAQ4plex)	0	2.15898	1		1.00896	1		2.14464	1		0.989582	1		2.35408	1		0	0.001777	27.55	0.00940489	3	1771.87	1.21755	29.151	0
	High	rFGPScSIQDFk	1	1	1	Q9XI11	N-Term(iTRAQ4plex); C6(Carbamidomethyl); K12(iTRAQ4plex)	0	1.02891	1		1.05636	1		1.07009	1		1.08803	1		1.06831	1		0	0.0002705	23.71	0.043411	3	1729.89	0.855724	31.7532	1
	High	rTQIQPQDVHLIYVTER	1	1	1	Q9XI11	N-Term(iTRAQ4plex)	0	0.933328	1		0.885563	1		0.813742	1		0.978482	1		0.903342	1		0	0.0006011	21.98	0.104272	4	2240.23	0.373863	34.6326	1
	High	vVEQGGWPR	1	1	1	Q9XI11	N-Term(iTRAQ4plex)	0	1.52646	1		1.28367	1		1.92917	1		1.89852	1		1.10376	1		0.003	0.04065	31.2	0.00595483	2	1171.64	1.2558	27.2269	0
	High	hVELFDLkk	1	1	1	Q9XI11	N-Term(iTRAQ4plex); K8(iTRAQ4plex); K9(iTRAQ4plex)	0	1.11308	1		0.531735	1		0.582712	1		0.394113	1		1.60602	1		0.006	0.09892	30.09	0.00808079	4	1560.95	-0.470433	32.4202	1
Q9SRZ6	Cytosolic isocitrate dehydrogenase [NADP] OS=Arabidopsis thaliana GN=CICDH PE=2 SV=1 - [ICDHC_ARATH]	212.321	33.41	1	13	13	16	0.712777	13	13.4884	0.411546	10	149.543	0.302782	10	194.59	0.279614	10	249.098	1.10062	14	20.2331	410	45.7171	6.56592
	A3	Sequence	# PSMs	# Proteins	# Protein Groups	Protein Group Accessions	Modifications	ΔCn	114/116	114/116 Count	114/116 Variability [%]	115/114	115/114 Count	115/114 Variability [%]	115/116	115/116 Count	115/116 Variability [%]	115/117	115/117 Count	115/117 Variability [%]	117/116	117/116 Count	117/116 Variability [%]	q-Value	PEP	IonScore	Exp Value	Charge	MH+ [Da]	ΔM [ppm]	RT [min]	# Missed Cleavages
	High	sEGGYVWAck	1	1	1	Q9SRZ6	N-Term(iTRAQ4plex); C9(Carbamidomethyl); K10(iTRAQ4plex)	0	0.713581	1		0.305499	1		0.214628	1		0.175332	1		1.32967	1		0	6.155e-05	55.72	1.37977e-05	2	1444.71	0.903921	28.5509	0
	High	tIEAEAAHGTVTR	1	1	1	Q9SRZ6	N-Term(iTRAQ4plex)	0	0.736439	1		0.928248	1		0.673029	1		0.764912	1		0.955742	1		0	3.636e-06	54.35	3.36063e-05	3	1499.79	0.201401	19.3041	0
	High	lIDDMVAYALk	2	1	1	Q9SRZ6	N-Term(iTRAQ4plex); K11(iTRAQ4plex)	0	0.672965	1											0.967354	1		0	1.54e-06	46.92	0.000253028	2	1539.87	1.99945	57.2064	0
	High	kWPLYLSTk	1	1	1	Q9SRZ6	N-Term(iTRAQ4plex); K1(iTRAQ4plex); K9(iTRAQ4plex)	0	0.6123	1		0.129458	1		0.0780419	1		0.0637548	1		1.32964	1		0	0.00163	38.84	0.00115596	3	1567.96	0.206245	36.0123	1
	High	dATDDkVTIESAEATkk	1	1	1	Q9SRZ6	N-Term(iTRAQ4plex); K6(iTRAQ4plex); K16(iTRAQ4plex); K17(iTRAQ4plex)	0	0.395205	1		0.351742	1		0.136861	1		0.108737	1		1.36717	1		0	5.102e-09	38.61	0.00205204	4	2398.31	-0.472523	24.747	2
	High	skYDAAGIWYEHR	1	1	1	Q9SRZ6	N-Term(iTRAQ4plex); K2(iTRAQ4plex)	0													0.897334	1		0	6.761e-05	35.45	0.00299357	4	1883.97	1.66703	28.8512	1
	High	dLALIIHGSk	2	1	1	Q9SRZ6	N-Term(iTRAQ4plex); K10(iTRAQ4plex)	0	0.697683	1		0.181155	1		0.124434	1		0.117399	1		1.15132	1		0	0.002077	30.88	0.0086966	3	1354.83	-0.234306	33.3389	0
	High	lITPFVELDIk	1	1	1	Q9SRZ6	N-Term(iTRAQ4plex); K11(iTRAQ4plex)	0	2.18694	1											0.982624	1		0.001	0.01189	33.41	0.00353429	3	1575.96	1.35476	54.5144	0
	High	yFDLGLPHR	2	1	1	Q9SRZ6	N-Term(iTRAQ4plex)	0	0.706532	2	1.30468	0.26015	2	205.704	0.180963	2	201.485	0.196193	2	345.418	1.0019	2	33.55	0.002	0.02632	25.12	0.0367594	3	1261.68	-0.532858	38.8509	0
	High	vTEFGLk	1	1	1	Q9SRZ6	N-Term(iTRAQ4plex); K7(iTRAQ4plex)	0	1.54978	1		1.84989	1		2.82259	1		2.83932	1		1.07982	1		0.004	0.08215	29.54	0.015064	2	1081.65	2.9217	30.9004	0
	High	kYNVAIk	1	1	1	Q9SRZ6	N-Term(iTRAQ4plex); K1(iTRAQ4plex); K7(iTRAQ4plex)	0	0.933384	1		0.481517	1		0.442492	1		0.445919	1		1.07787	1		0.004	0.07606	26.77	0.0165147	3	1267.81	-0.466984	20.0463	1
	High	lTmTFEGk	1	1	1	Q9SRZ6	N-Term(iTRAQ4plex); M3(Oxidation); K8(iTRAQ4plex)	0	0.964629	1		0.787172	1		0.74759	1		0.723867	1		1.12182	1		0.004	0.0628	22.65	0.0507939	2	1230.66	-0.330181	25.3486	0
	High	lVPGWTkPIcIGR	1	1	1	Q9SRZ6	N-Term(iTRAQ4plex); K7(iTRAQ4plex); C10(Carbamidomethyl)	0	0.651059	1											1.42869	1		0.007	0.1149	10.9	0.873793	3	1785.04	-0.710953	42.8288	0
P94078	AT3g26720/MLJ15_12 OS=Arabidopsis thaliana GN=AT3G26720 PE=2 SV=1 - [P94078_ARATH]	212.293	6.18	1	5	5	6	0.720009	5	10.2838	1.62646	3	26.6711	0.966107	3	11.2671	1.29268	3	40.7297	1.78623	6	109.02	1019	115.148	6.72705
	A3	Sequence	# PSMs	# Proteins	# Protein Groups	Protein Group Accessions	Modifications	ΔCn	114/116	114/116 Count	114/116 Variability [%]	115/114	115/114 Count	115/114 Variability [%]	115/116	115/116 Count	115/116 Variability [%]	115/117	115/117 Count	115/117 Variability [%]	117/116	117/116 Count	117/116 Variability [%]	q-Value	PEP	IonScore	Exp Value	Charge	MH+ [Da]	ΔM [ppm]	RT [min]	# Missed Cleavages
	High	sLGSSSQIFTGVFPR	1	1	1	P94078	N-Term(iTRAQ4plex)	0													4.17493	1		0	1.824e-08	95.95	3.22704e-09	2	1726.93	1.11464	46.9278	0
	High	lVVELVPMEIR	2	1	1	P94078	N-Term(iTRAQ4plex)	0	0.63876	2	28.5671										2.34338	2	11.9295	0	0.0002211	66.02	1.88776e-06	2	1441.86	1.02766	52.806	0
	High	iNVHLVPHSHDDVGWLk	1	1	1	P94078	N-Term(iTRAQ4plex); K17(iTRAQ4plex)	0	0.720009	1		1.36287	1		0.966107	1		0.71136	1		1.47521	1		0	8.377e-05	28.87	0.0171876	4	2254.24	0.642683	37.7116	0
	High	gLTIQGk	1	1	1	P94078	N-Term(iTRAQ4plex); K7(iTRAQ4plex)	0	0.74479	1		1.62646	1		1.19264	1		1.68364	1		0.769446	1		0.002	0.03016	33.77	0.00291732	2	1004.63	0.108176	20.8161	0
	High	lVASSLSFLSAAk	1	1	1	P94078	N-Term(iTRAQ4plex); K13(iTRAQ4plex)	0	0.406626	1		2.23716	1		0.895623	1		1.29268	1		0.752582	1		0.002	0.0228	30.06	0.0107011	3	1581.95	-0.0762654	50.3336	0
Q42403	Thioredoxin H3 OS=Arabidopsis thaliana GN=TRX3 PE=1 SV=1 - [TRXH3_ARATH]	211.515	39.83	1	4	4	7	2.27895	7	19.4087	1.37642	7	32.8369	3.22641	7	14.6293	2.83412	7	36.106	1.16455	7	33.8204	118	13.1008	5.13525
	A3	Sequence	# PSMs	# Proteins	# Protein Groups	Protein Group Accessions	Modifications	ΔCn	114/116	114/116 Count	114/116 Variability [%]	115/114	115/114 Count	115/114 Variability [%]	115/116	115/116 Count	115/116 Variability [%]	115/117	115/117 Count	115/117 Variability [%]	117/116	117/116 Count	117/116 Variability [%]	q-Value	PEP	IonScore	Exp Value	Charge	MH+ [Da]	ΔM [ppm]	RT [min]	# Missed Cleavages
	High	fIAPVFADLAk	3	1	1	Q42403	N-Term(iTRAQ4plex); K11(iTRAQ4plex)	0	2.33696	3	35.8368	1.32453	3	26.7637	3.22641	3	8.47294	2.83412	3	24.3619	1.168	3	33.3443	0	2.253e-07	88.4	1.44544e-08	2	1479.88	2.12975	52.3421	0
	High	eTVVGAAkEEIIANLEk	2	1	1	Q42403	N-Term(iTRAQ4plex); K8(iTRAQ4plex); K17(iTRAQ4plex)	0	2.05907	2	15.128	1.30677	2	30.3864	2.64914	2	14.755	2.37969	2	9.11455	1.20921	2	5.58423	0	6.849e-09	51.05	6.55672e-05	3	2246.31	4.47785	50.6677	1
	High	vQAMPTFIFMk	1	1	1	Q42403	N-Term(iTRAQ4plex); K11(iTRAQ4plex)	0	2.04137	1		2.20402	1		4.42966	1		5.41352	1		0.88881	1		0	0.006921	48.69	0.000166981	2	1600.89	1.93949	51.1979	0
	High	hLDVVFFk	1	1	1	Q42403	N-Term(iTRAQ4plex); K8(iTRAQ4plex)	0	2.59456	1		1.37642	1		3.516	1		9.85708	1		0.387453	1		0.001	0.01304	23.36	0.069659	3	1292.76	0.578482	38.8216	0
Q9SJQ9	Fructose-bisphosphate aldolase OS=Arabidopsis thaliana GN=AT2G36460 PE=2 SV=1 - [Q9SJQ9_ARATH]	210.392	30.17	1	3	10	12	1.25856	4	23.0971	0.526163	4	74.6284	0.65197	4	91.1498	0.699579	4	123.106	1.25511	4	28.4062	358	38.3629	7.38623
	A3	Sequence	# PSMs	# Proteins	# Protein Groups	Protein Group Accessions	Modifications	ΔCn	114/116	114/116 Count	114/116 Variability [%]	115/114	115/114 Count	115/114 Variability [%]	115/116	115/116 Count	115/116 Variability [%]	115/117	115/117 Count	115/117 Variability [%]	117/116	117/116 Count	117/116 Variability [%]	q-Value	PEP	IonScore	Exp Value	Charge	MH+ [Da]	ΔM [ppm]	RT [min]	# Missed Cleavages
	High	gILAADESTGTIGkR	1	3	3	O65581;Q9LF98;Q9SJQ9	N-Term(iTRAQ4plex); K14(iTRAQ4plex)	0																0	1.892e-07	76.74	2.93393e-07	3	1777.01	0.672983	27.1325	1
	High	nLNAMNQLk	1	2	2	Q9LF98;Q9SJQ9	N-Term(iTRAQ4plex); K9(iTRAQ4plex)	0																0	0.002474	52.21	9.6789e-05	2	1333.75	0.442849	28.2896	0
	High	iGVNEPSQLAIHENAYGLAR	1	1	1	Q9SJQ9	N-Term(iTRAQ4plex)	0	1.68031	1		0.88074	1		1.45704	1		1.39745	1		1.13254	1		0	2.178e-06	45.66	0.000392525	3	2296.22	1.20252	38.3234	0
	High	vAPEVIAEHTVR	1	1	1	Q9SJQ9	N-Term(iTRAQ4plex)	0	1.14282	1		0.771268	1		0.867793	1		1.27946	1		0.736729	1		0	1.905e-05	41.95	0.00107547	3	1464.83	0.883154	28.7158	0
	High	lASINVENVESNRR	2	1	1	Q9SJQ9	N-Term(iTRAQ4plex)	0	1.18848	2	23.0971	0.329764	2	12.6234	0.385858	2	36.5069	0.276734	2	50.8938	1.51455	2	12.6721	0	0.0001675	36.29	0.00301928	3	1744.94	0.350124	29.9815	1
	High	tWGGkEENVk	1	2	2	Q9SJU4;Q9SJQ9	N-Term(iTRAQ4plex); K5(iTRAQ4plex); K10(iTRAQ4plex)	0																0	0.004416	16.77	0.271387	3	1579.88	1.74226	19.0594	1
	High	kPWSLSFSFGR	1	2	2	Q9LF98;Q9SJQ9	N-Term(iTRAQ4plex); K1(iTRAQ4plex)	0																0.001	0.0128	13.59	0.520651	3	1599.89	0.322506	43.9457	0
	High	vLAAcYk	1	2	2	Q9LF98;Q9SJQ9	N-Term(iTRAQ4plex); C5(Carbamidomethyl); K7(iTRAQ4plex)	0																0.002	0.02743	41.21	0.000911984	2	1112.64	-0.566951	23.5089	0
	High	aLQQSTLk	2	3	3	O65581;Q9LF98;Q9SJQ9	N-Term(iTRAQ4plex); K8(iTRAQ4plex)	0																0.002	0.02648	37.35	0.00209848	2	1176.72	1.22313	19.282	0
	High	tkkPWSLSFSFGR	1	2	2	Q9LF98;Q9SJQ9	N-Term(iTRAQ4plex); K2(iTRAQ4plex); K3(iTRAQ4plex)	0																0.003	0.03201	10.47	1.03204	4	1973.13	0.799794	40.9596	1
Q8VY01	Serine carboxypeptidase-like 46 OS=Arabidopsis thaliana GN=SCPL46 PE=2 SV=1 - [SCP46_ARATH]	198.544	14.41	1	6	6	8	1.27294	8	12.2596	1.04274	8	9.5749	1.29637	8	24.0678	1.8837	8	23.1827	0.789775	8	38.5342	465	51.8507	8.44092
	A3	Sequence	# PSMs	# Proteins	# Protein Groups	Protein Group Accessions	Modifications	ΔCn	114/116	114/116 Count	114/116 Variability [%]	115/114	115/114 Count	115/114 Variability [%]	115/116	115/116 Count	115/116 Variability [%]	115/117	115/117 Count	115/117 Variability [%]	117/116	117/116 Count	117/116 Variability [%]	q-Value	PEP	IonScore	Exp Value	Charge	MH+ [Da]	ΔM [ppm]	RT [min]	# Missed Cleavages
	High	vLSQVGIETSR	2	1	1	Q8VY01	N-Term(iTRAQ4plex)	0	1.18839	2	10.5103	1.05997	2	16.0887	1.24018	2	26.9378	1.49039	2	38.9157	0.903867	2	11.1188	0	0.000179	62.81	6.85917e-06	2	1332.77	4.50996	32.8139	0
	High	rLAEELGLR	1	1	1	Q8VY01	N-Term(iTRAQ4plex)	0	1.34551	1		1.09028	1		1.44431	1		1.61667	1		0.970416	1		0	2.166e-05	49.99	9.47178e-05	3	1200.72	0.507475	31.3494	1
	High	aFLGGRPLPEEF	2	1	1	Q8VY01	N-Term(iTRAQ4plex)	0	1.1395	2	12.6187	0.989006	2	4.65428	1.10955	2	17.3492	2.05978	2	16.1833	0.585117	2	1.14196	0	0.0002697	42.73	0.000600002	2	1476.8	1.40264	45.6544	0
	High	gAAHEVPFSQPAR	1	1	1	Q8VY01	N-Term(iTRAQ4plex)	0	1.48834	1		1.06544	1		1.56122	1		1.50053	1		1.13015	1		0	8.211e-05	39.73	0.00120248	3	1510.79	0.30957	20.9285	0
	High	aEYFWSHGLISDPTYk	1	1	1	Q8VY01	N-Term(iTRAQ4plex); K16(iTRAQ4plex)	0	1.27043	1		1.07816	1		1.34855	1		1.96976	1		0.743656	1		0	3.588e-05	30.77	0.00875218	3	2202.11	0.54469	44.5737	0
	High	aLVLFk	1	1	1	Q8VY01	N-Term(iTRAQ4plex); K6(iTRAQ4plex)	0	1.41999	1		0.754856	1		1.05531	1		2.20122	1		0.520758	1		0.009	0.1441	33.36	0.00638925	2	978.659	0.256495	37.5407	0
Q9MAA1	GDSL esterase/lipase At3g05180 OS=Arabidopsis thaliana GN=At3g05180 PE=2 SV=1 - [GDL49_ARATH]	198.206	18.21	1	6	6	8	0.765128	7	42.4949	1.36275	7	3.65217	1.06786	7	65.156	1.07279	7	19.9899	0.82582	7	31.9789	379	42.3172	6.97607
	A3	Sequence	# PSMs	# Proteins	# Protein Groups	Protein Group Accessions	Modifications	ΔCn	114/116	114/116 Count	114/116 Variability [%]	115/114	115/114 Count	115/114 Variability [%]	115/116	115/116 Count	115/116 Variability [%]	115/117	115/117 Count	115/117 Variability [%]	117/116	117/116 Count	117/116 Variability [%]	q-Value	PEP	IonScore	Exp Value	Charge	MH+ [Da]	ΔM [ppm]	RT [min]	# Missed Cleavages
	High	fTYVDIFSIk	1	1	1	Q9MAA1	N-Term(iTRAQ4plex); K10(iTRAQ4plex)	0	0.581277	1		1.04904	1		0.600357	1		1.07279	1		0.607875	1		0	5.896e-06	83	7.19204e-08	2	1520.86	0.535409	53.6866	0
	High	lFNLQLHGLFk	2	1	1	Q9MAA1	N-Term(iTRAQ4plex); K11(iTRAQ4plex)	0	0.736194	2	5.71986	1.48592	2	9.19767	1.07701	2	3.46416	1.02789	2	5.59164	1.13814	2	2.1244	0	4.898e-06	55.96	2.45907e-05	2	1617.97	0.769376	50.8052	0
	High	gcNFAAAASTIQk	1	1	1	Q9MAA1	N-Term(iTRAQ4plex); C2(Carbamidomethyl); K13(iTRAQ4plex)	0	1.19764	1		1.35271	1		1.595	1		2.15956	1		0.80226	1		0	0.0002642	39.89	0.00143078	3	1626.85	0.887594	30.8311	0
	High	fVALHILTGk	2	1	1	Q9MAA1	N-Term(iTRAQ4plex); K10(iTRAQ4plex)	0	0.447558	1		1.36275	1		0.600479	1		0.938709	1		0.694841	1		0	0.003595	38.01	0.000980374	3	1386.87	0.345671	43.7509	0
	High	kLPQQYPNSR	1	1	1	Q9MAA1	N-Term(iTRAQ4plex); K1(iTRAQ4plex)	0	1.49165	1		1.38629	1		2.03589	1		2.16962	1		1.01927	1		0	0.0004492	23.69	0.0491697	3	1518.86	0.679506	17.1692	1
	High	yVNWDGIHYTEAANR	1	1	1	Q9MAA1	N-Term(iTRAQ4plex)	0	0.827088	1		1.31139	1		1.06786	1		1.40459	1		0.82582	1		0	0.0001478	19.37	0.0757254	3	1952.94	1.77304	35.6975	0
Q7Y208	Probable glycerophosphoryl diester phosphodiesterase 3 OS=Arabidopsis thaliana GN=GPDL3 PE=1 SV=2 - [GLPQ3_ARATH]	197.945	6.95	2	5	5	10	1.20572	10	31.0901	1.40329	9	23.7902	1.96709	9	43.5929	2.66057	9	26.6685	0.829876	10	19.8717	763	83.7357	5.17334
	A3	Sequence	# PSMs	# Proteins	# Protein Groups	Protein Group Accessions	Modifications	ΔCn	114/116	114/116 Count	114/116 Variability [%]	115/114	115/114 Count	115/114 Variability [%]	115/116	115/116 Count	115/116 Variability [%]	115/117	115/117 Count	115/117 Variability [%]	117/116	117/116 Count	117/116 Variability [%]	q-Value	PEP	IonScore	Exp Value	Charge	MH+ [Da]	ΔM [ppm]	RT [min]	# Missed Cleavages
	High	qVDFLVISk	1	2	1	Q7Y208	N-Term(iTRAQ4plex); K9(iTRAQ4plex)	0	1.70559	1		1.13888	1		1.91244	1		3.09658	1		0.670847	1		0	1.782e-05	72.86	6.03012e-07	2	1336.81	1.83499	42.0226	0
	High	sQLPVYVELFR	6	2	1	Q7Y208	N-Term(iTRAQ4plex)	0	1.20572	6	34.5447	1.58053	5	17.7721	2.20834	5	24.9346	2.66057	5	26.6685	0.800883	6	15.1269	0	5.42e-06	58.75	1.99361e-05	2	1494.85	1.35561	51.7022	0
	High	fANAVVINk	1	2	1	Q7Y208	N-Term(iTRAQ4plex); K9(iTRAQ4plex)	0	1.13837	1		1.25715	1		1.40897	1		1.46781	1		1.04268	1		0	0.001507	57.91	2.57275e-05	2	1263.77	0.802587	31.5214	0
	High	yETVYkIEETIGNIR	1	2	1	Q7Y208	N-Term(iTRAQ4plex); K6(iTRAQ4plex)	0	1.06825	1		1.37602	1		1.4472	1		1.79008	1		0.878164	1		0	0.0001098	19.92	0.142603	3	2116.15	-0.0388212	50.91	1
	High	dSAIEDIkk	1	2	1	Q7Y208	N-Term(iTRAQ4plex); K8(iTRAQ4plex); K9(iTRAQ4plex)	0	1.60927	1		1.65794	1		2.62682	1		3.12548	1		0.912918	1		0.002	0.0208	17.08	0.28795	3	1450.85	0.204235	22.3169	1
O22126	Fasciclin-like arabinogalactan protein 8 OS=Arabidopsis thaliana GN=FLA8 PE=1 SV=1 - [FLA8_ARATH]	193.103	7.38	1	3	3	5	2.2275	1		2.04557	1		4.48606	1		6.28426	1		0.71495	2	12.0785	420	43.0484	5.68115
	A3	Sequence	# PSMs	# Proteins	# Protein Groups	Protein Group Accessions	Modifications	ΔCn	114/116	114/116 Count	114/116 Variability [%]	115/114	115/114 Count	115/114 Variability [%]	115/116	115/116 Count	115/116 Variability [%]	115/117	115/117 Count	115/117 Variability [%]	117/116	117/116 Count	117/116 Variability [%]	q-Value	PEP	IonScore	Exp Value	Charge	MH+ [Da]	ΔM [ppm]	RT [min]	# Missed Cleavages
	High	vGFGSAASGSk	2	1	1	O22126	N-Term(iTRAQ4plex); K11(iTRAQ4plex)	0	2.2275	1		2.04557	1		4.48606	1		6.28426	1		0.775406	1		0	4.39e-08	91.08	8.57813e-09	2	1255.69	1.56088	20.5498	0
	High	tFANLLVSSGVLk	2	1	1	O22126	N-Term(iTRAQ4plex); K13(iTRAQ4plex)	0																0	2.346e-06	82.68	5.15233e-08	2	1636.99	1.37353	52.1788	0
	High	hPLSVIk	1	1	1	O22126	N-Term(iTRAQ4plex); K7(iTRAQ4plex)	0													0.659208	1		0.003	0.03771	18.97	0.104581	3	1081.7	2.17323	20.5229	0
F4IIQ3	Beta-galactosidase OS=Arabidopsis thaliana GN=BGAL8 PE=3 SV=1 - [F4IIQ3_ARATH]	190.697	10.4	2	8	8	14	0.662712	10	17.9272	1.25691	10	35.1945	0.862165	10	45.6518	0.83833	10	93.1227	1.02974	10	29.6795	846	92.5074	7.85498
	A3	Sequence	# PSMs	# Proteins	# Protein Groups	Protein Group Accessions	Modifications	ΔCn	114/116	114/116 Count	114/116 Variability [%]	115/114	115/114 Count	115/114 Variability [%]	115/116	115/116 Count	115/116 Variability [%]	115/117	115/117 Count	115/117 Variability [%]	117/116	117/116 Count	117/116 Variability [%]	q-Value	PEP	IonScore	Exp Value	Charge	MH+ [Da]	ΔM [ppm]	RT [min]	# Missed Cleavages
	High	gIAWVNGQSIGR	2	2	1	F4IIQ3	N-Term(iTRAQ4plex)	0	1.16662	1		1.64628	1		1.8909	1		2.3588	1		0.870756	1		0	1.661e-06	50.98	0.000104138	2	1401.77	1.16486	35.6648	0
	High	ncGkPSQTLYHVPR	1	2	1	F4IIQ3	N-Term(iTRAQ4plex); C2(Carbamidomethyl); K4(iTRAQ4plex)	0	0.690095	1		1.55718	1		1.05799	1		1.18865	1		0.966823	1		0	0.001887	45.82	0.000303709	4	1945.03	1.11714	20.8645	0
	High	aGLYVHLR	2	2	1	F4IIQ3	N-Term(iTRAQ4plex)	0	0.773024	1		1.15711	1		0.880643	1		0.695915	1		1.37456	1		0	0.00413	41.23	0.000753356	3	1072.64	-0.0885678	26.241	0
	High	gGTFQNYYmYHGGTNFDR	2	2	1	F4IIQ3	N-Term(iTRAQ4plex); M9(Oxidation)	0	0.610112	1		1.15293	1		0.692541	1		0.829489	1		0.906888	1		0	3.051e-06	34.79	0.000398273	3	2287.99	0.0559001	33.0737	0
	High	gGTFQNYYMYHGGTNFDR	1	2	1	F4IIQ3	N-Term(iTRAQ4plex)	0	0.539779	1		1.63502	1		0.868905	1		1.28978	1		0.731769	1		0	6.734e-06	31.14	0.000846043	3	2272	1.3911	35.5948	0
	High	tDNEPFkEEmQR	1	2	1	F4IIQ3	N-Term(iTRAQ4plex); K7(iTRAQ4plex); M10(Oxidation)	0	0.485665	1		0.805669	1		0.385236	1		0.275571	1		1.51849	1		0	0.0009351	25.68	0.0124382	3	1827.88	1.35366	17.899	1
	High	tDNEPFkEEMQR	1	2	1	F4IIQ3	N-Term(iTRAQ4plex); K7(iTRAQ4plex)	0	0.636414	1		1.36532	1		0.855478	1		0.847266	1		1.09675	1		0	0.002636	23.54	0.0289895	3	1811.89	1.52351	23.8863	1
	High	nVAFNTAk	2	2	1	F4IIQ3	N-Term(iTRAQ4plex); K8(iTRAQ4plex)	0	0.608128	1		0.996798	1		0.596809	1		0.444189	1		1.45944	1		0.003	0.0365	43.84	0.000584462	2	1152.66	0.626154	20.0302	0
	High	qPLIWYk	1	2	1	F4IIQ3	N-Term(iTRAQ4plex); K7(iTRAQ4plex)	0	1.45473	1		1.58054	1		2.26371	1		2.79575	1		0.879511	1		0.004	0.06663	55.86	3.57997e-05	2	1235.74	1.08174	37.2573	0
	High	iVDLmkQEk	1	2	1	F4IIQ3	N-Term(iTRAQ4plex); M5(Oxidation); K6(iTRAQ4plex); K9(iTRAQ4plex)	0	0.691144	1		0.733457	1		0.499087	1		0.420703	1		1.2886	1		0.007	0.122	16.2	0.347831	3	1551.91	0.446377	23.0979	1
Q9FY71	Phi-1-like protein OS=Arabidopsis thaliana GN=T5E8_240 PE=2 SV=1 - [Q9FY71_ARATH]	190.575	16.91	1	3	4	4	3.09339	3	14.1929	2.3944	3	11.2415	6.93726	3	7.40976	15.5777	3	2.8222	0.498901	3	45.3052	278	29.4553	9.48096
	A3	Sequence	# PSMs	# Proteins	# Protein Groups	Protein Group Accessions	Modifications	ΔCn	114/116	114/116 Count	114/116 Variability [%]	115/114	115/114 Count	115/114 Variability [%]	115/116	115/116 Count	115/116 Variability [%]	115/117	115/117 Count	115/117 Variability [%]	117/116	117/116 Count	117/116 Variability [%]	q-Value	PEP	IonScore	Exp Value	Charge	MH+ [Da]	ΔM [ppm]	RT [min]	# Missed Cleavages
	High	sITVVLTAk	1	2	2	Q9FE06;Q9FY71	N-Term(iTRAQ4plex); K9(iTRAQ4plex)	0																0	4.771e-06	81.04	7.94916e-08	2	1219.79	0.798348	34.9498	0
	High	tSGASYNALGLAGR	1	1	1	Q9FY71	N-Term(iTRAQ4plex)	0	3.40253	1		2.07087	1		6.93726	1		9.40723	1		0.801022	1		0	1.343e-08	80.93	9.84827e-08	2	1481.78	0.385052	30.7152	0
	High	kYLLPALWDPQTSTck	1	1	1	Q9FY71	N-Term(iTRAQ4plex); K1(iTRAQ4plex); C15(Carbamidomethyl); K16(iTRAQ4plex)	0	2.10269	1		2.58239	1		5.34602	1		15.5777	1		0.372775	1		0	3.458e-10	53.52	5.9136e-05	3	2353.3	1.56627	45.1502	1
	High	sIIVDFIR	1	1	1	Q9FY71	N-Term(iTRAQ4plex)	0	3.09339	1		2.3944	1		7.29228	1		15.877	1		0.498901	1		0.002	0.02675	41.08	0.00126722	2	1106.67	1.15787	46.9149	0
Q9LHA7	Peroxidase 31 OS=Arabidopsis thaliana GN=PER31 PE=2 SV=1 - [PER31_ARATH]	189.801	19.3	1	6	6	9	1.77315	8	17.9276	1.29011	8	6.08866	2.40491	8	22.3498	3.05995	8	20.5806	0.933669	8	10.0386	316	35.2801	9.05615
	A3	Sequence	# PSMs	# Proteins	# Protein Groups	Protein Group Accessions	Modifications	ΔCn	114/116	114/116 Count	114/116 Variability [%]	115/114	115/114 Count	115/114 Variability [%]	115/116	115/116 Count	115/116 Variability [%]	115/117	115/117 Count	115/117 Variability [%]	117/116	117/116 Count	117/116 Variability [%]	q-Value	PEP	IonScore	Exp Value	Charge	MH+ [Da]	ΔM [ppm]	RT [min]	# Missed Cleavages
	High	qITNPTTAAAVIR	2	1	1	Q9LHA7	N-Term(iTRAQ4plex)	0	2.02389	1		1.25355	1		2.49781	1		3.17536	1		0.854445	1		0	1.158e-05	73.03	6.09728e-07	2	1499.87	1.21697	32.0163	0
	High	yFVDLYAk	1	1	1	Q9LHA7	N-Term(iTRAQ4plex); K8(iTRAQ4plex)	0	1.51582	1		1.26596	1		1.8893	1		3.05219	1		0.672369	1		0	0.00232	60.58	1.32998e-05	2	1306.73	0.751867	41.9171	0
	High	lSLFGIQTGR	3	1	1	Q9LHA7	N-Term(iTRAQ4plex)	0	1.83313	3	11.0646	1.53805	3	20.1878	2.99027	3	2.69122	3.49203	3	1.56931	0.920351	3	4.26188	0	0.0002475	56.25	3.69934e-05	2	1235.72	1.63209	45.159	0
	High	fLDIIRDTITNk	1	1	1	Q9LHA7	N-Term(iTRAQ4plex); K12(iTRAQ4plex)	0	2.28201	1		1.06119	1		2.38421	1		2.04207	1		1.26821	1		0	0.0002767	24.22	0.042764	3	1737.02	0.97202	52.3869	1
	High	nQDLFFkDFAk	1	1	1	Q9LHA7	N-Term(iTRAQ4plex); K7(iTRAQ4plex); K11(iTRAQ4plex)	0	1.45407	1		1.23819	1		1.77258	1		1.95843	1		0.983143	1		0	0.0004933	23.05	0.0668858	3	1805	1.31457	40.3886	1
	High	fAVALkk	1	1	1	Q9LHA7	N-Term(iTRAQ4plex); K6(iTRAQ4plex); K7(iTRAQ4plex)	0	1.71514	1		1.31472	1		2.22006	1		2.52654	1		0.954459	1		0.001	0.009672	25.25	0.0120908	3	1208.81	-0.634555	26.308	1
P83483	ATP synthase subunit beta-1, mitochondrial OS=Arabidopsis thaliana GN=At5g08670 PE=1 SV=1 - [ATPBM_ARATH]	185.293	9.35	3	3	4	6	0.672908	3	53.1963	0.602577	3	52.0649	0.39921	3	229.134	0.474946	3	138.317	0.91301	3	32.8047	556	59.634	6.62451
	A3	Sequence	# PSMs	# Proteins	# Protein Groups	Protein Group Accessions	Modifications	ΔCn	114/116	114/116 Count	114/116 Variability [%]	115/114	115/114 Count	115/114 Variability [%]	115/116	115/116 Count	115/116 Variability [%]	115/117	115/117 Count	115/117 Variability [%]	117/116	117/116 Count	117/116 Variability [%]	q-Value	PEP	IonScore	Exp Value	Charge	MH+ [Da]	ΔM [ppm]	RT [min]	# Missed Cleavages
	High	iGLFGGAGVGk	3	4	2	P83483;P19366	N-Term(iTRAQ4plex); K11(iTRAQ4plex)	0																0	1.184e-06	65.01	4.52743e-06	2	1263.77	1.84928	37.9736	0
	High	vGLTGLTVAEYFR	1	3	1	P83483	N-Term(iTRAQ4plex)	0	0.48054	1		0.172885	1		0.0817936	1		0.122264	1		0.726671	1		0	6.481e-07	58.56	1.95042e-05	2	1569.88	1.64293	51.9271	0
	High	fTQANSEVSALLGR	1	3	1	P83483	N-Term(iTRAQ4plex)	0	1.20515	1		0.838449	1		0.994833	1		0.953989	1		1.13273	1		0	0.000224	51.26	0.000104744	2	1636.88	1.59465	44.9592	0
	High	vLNTGAPITVPVGR	1	3	1	P83483	N-Term(iTRAQ4plex)	0	0.672908	1		0.602577	1		0.39921	1		0.474946	1		0.91301	1		0	9.982e-06	50.88	8.57411e-05	2	1537.92	0.6	38.3072	0
F4HR91	Leucine-rich repeat (LRR) family protein OS=Arabidopsis thaliana GN=AT1G33610 PE=4 SV=1 - [F4HR91_ARATH]	184.609	10.04	1	5	5	6	0.852524	6	42.7953	0.857056	6	58.442	0.692727	6	111.024	1.66337	6	76.9682	0.47082	6	15.1825	478	52.6326	8.51416
	A3	Sequence	# PSMs	# Proteins	# Protein Groups	Protein Group Accessions	Modifications	ΔCn	114/116	114/116 Count	114/116 Variability [%]	115/114	115/114 Count	115/114 Variability [%]	115/116	115/116 Count	115/116 Variability [%]	115/117	115/117 Count	115/117 Variability [%]	117/116	117/116 Count	117/116 Variability [%]	q-Value	PEP	IonScore	Exp Value	Charge	MH+ [Da]	ΔM [ppm]	RT [min]	# Missed Cleavages
	High	sLSGTLSPSLAk	1	1	1	F4HR91	N-Term(iTRAQ4plex); K12(iTRAQ4plex)	0	0.664201	1		0.921169	1		0.602381	1		1.37803	1		0.474823	1		0	3.447e-06	74.43	5.94955e-07	2	1448.86	0.633626	32.986	0
	High	vTMLELVGFPk	2	1	1	F4HR91	N-Term(iTRAQ4plex); K11(iTRAQ4plex)	0	0.963529	2	46.1803	1.0637	2	97.5946	1.00906	2	196.55	1.90165	2	79.5682	0.576372	2	60.3518	0	3.222e-06	61.83	9.0548e-06	2	1521.9	1.97499	53.9659	0
	High	vPVTVAGLQR	1	1	1	F4HR91	N-Term(iTRAQ4plex)	0	1.01471	1		0.797405	1		0.796623	1		2.0078	1		0.430973	1		0	0.00335	39.72	0.0005013	2	1183.73	0.703763	32.972	0
	High	yVDIQNNR	1	1	1	F4HR91	N-Term(iTRAQ4plex)	0	1.15492	1		1.27284	1		1.44731	1		2.97568	1		0.528313	1		0	0.002963	33.79	0.00342621	2	1165.61	0.609139	22.6966	0
	High	fLLQLPk	1	1	1	F4HR91	N-Term(iTRAQ4plex); K7(iTRAQ4plex)	0	0.538899	1		0.563677	1		0.299068	1		0.695843	1		0.46685	1		0.002	0.02699	34.85	0.00176764	2	1146.75	1.305	44.3097	0
Q9FZE0	Beta-glucosidase 40 OS=Arabidopsis thaliana GN=BGLU40 PE=2 SV=1 - [BGL40_ARATH]	182.906	10.78	1	5	5	7	0.700704	6	20.2104	0.841506	5	11.9152	0.577174	5	29.9125	1.55448	5	30.8646	0.47872	6	43.5787	510	58.0876	8.01611
	A3	Sequence	# PSMs	# Proteins	# Protein Groups	Protein Group Accessions	Modifications	ΔCn	114/116	114/116 Count	114/116 Variability [%]	115/114	115/114 Count	115/114 Variability [%]	115/116	115/116 Count	115/116 Variability [%]	115/117	115/117 Count	115/117 Variability [%]	117/116	117/116 Count	117/116 Variability [%]	q-Value	PEP	IonScore	Exp Value	Charge	MH+ [Da]	ΔM [ppm]	RT [min]	# Missed Cleavages
	High	lPVFTGSQSSLVk	1	1	1	Q9FZE0	N-Term(iTRAQ4plex); K13(iTRAQ4plex)	0	1.46678	1		1.39027	1		2.00769	1		3.03244	1		0.719156	1		0	6.627e-06	62.17	9.01003e-06	3	1650.97	0.570166	41.7382	0
	High	aSSIWLYIVPR	2	1	1	Q9FZE0	N-Term(iTRAQ4plex)	0	0.791768	2	13.6217	0.776743	1		0.663478	1		1.55448	1		0.613885	2	43.4931	0	9.876e-06	61.46	1.10032e-05	2	1448.84	2.0636	54.0289	0
	High	gPTIWDTFSHTFGk	2	1	1	Q9FZE0	N-Term(iTRAQ4plex); K14(iTRAQ4plex)	0	0.513329	1		0.841506	1		0.425291	1		1.59735	1		0.289204	1		0	2.902e-08	51.14	9.7295e-05	3	1881.98	1.80645	50.4536	0
	High	fGLYFVDYR	1	1	1	Q9FZE0	N-Term(iTRAQ4plex)	0	0.6795	1		0.708162	1		0.473757	1		1.25587	1		0.40976	1		0	0.003029	35.94	0.00303073	2	1323.69	1.33497	48.9696	0
	High	lINALLAk	1	1	1	Q9FZE0	N-Term(iTRAQ4plex); K8(iTRAQ4plex)	0	0.662362	1		0.885071	1		0.577174	1		1.2683	1		0.494314	1		0.001	0.01051	56.27	4.13084e-06	2	1143.77	1.10751	43.428	0
Q39141	At2g34420/T31E10.24 OS=Arabidopsis thaliana GN=Lhb1B2 PE=2 SV=1 - [Q39141_ARATH]	182.153	11.32	3	4	4	9	0.510946	8	29.6411	0.530745	8	34.0226	0.260613	8	68.0551	0.417778	8	99.082	0.689196	8	28.3601	265	28.0361	5.43994
	A3	Sequence	# PSMs	# Proteins	# Protein Groups	Protein Group Accessions	Modifications	ΔCn	114/116	114/116 Count	114/116 Variability [%]	115/114	115/114 Count	115/114 Variability [%]	115/116	115/116 Count	115/116 Variability [%]	115/117	115/117 Count	115/117 Variability [%]	117/116	117/116 Count	117/116 Variability [%]	q-Value	PEP	IonScore	Exp Value	Charge	MH+ [Da]	ΔM [ppm]	RT [min]	# Missed Cleavages
	High	gPSGSPWYGSDR	1	3	1	Q39141	N-Term(iTRAQ4plex)	0	0.336937	1		0.272361	1		0.0903495	1		0.220025	1		0.446038	1		0	5.225e-05	66.91	4.58334e-07	2	1409.66	2.08504	24.31	0
	High	eLEVIHSR	2	3	1	Q39141	N-Term(iTRAQ4plex)	0	0.482798	2	12.5548	0.654897	2	23.9516	0.311294	2	37.3354	0.584149	2	35.1198	0.57885	2	2.02064	0	0.001147	57.19	1.83346e-05	2	1126.63	-0.116967	20.6633	0
	High	nRELEVIHSR	5	3	1	Q39141	N-Term(iTRAQ4plex)	0	0.606205	4	20.8391	0.64911	4	39.5911	0.392542	4	66.7818	0.521947	4	77.1939	0.869736	4	9.30898	0	0.0008849	40.4	0.00124489	3	1396.78	0.633845	17.6039	1
	High	fGEAVWFk	1	3	1	Q39141	N-Term(iTRAQ4plex); K8(iTRAQ4plex)	0	0.35716	1		0.491436	1		0.172807	1		0.317364	1		0.591457	1		0.005	0.08745	38.75	0.00100681	2	1271.7	0.845834	42.4899	0
Q9LFA3	Probable monodehydroascorbate reductase, cytoplasmic isoform 3 OS=Arabidopsis thaliana GN=At3g52880 PE=1 SV=1 - [MDAR3_ARATH]	179.391	19.82	2	8	8	12	0.903554	10	12.9649	0.399789	10	83.7738	0.350439	10	123.136	0.363181	10	109.014	1.00035	10	10.61	434	46.4581	6.82959
	A3	Sequence	# PSMs	# Proteins	# Protein Groups	Protein Group Accessions	Modifications	ΔCn	114/116	114/116 Count	114/116 Variability [%]	115/114	115/114 Count	115/114 Variability [%]	115/116	115/116 Count	115/116 Variability [%]	115/117	115/117 Count	115/117 Variability [%]	117/116	117/116 Count	117/116 Variability [%]	q-Value	PEP	IonScore	Exp Value	Charge	MH+ [Da]	ΔM [ppm]	RT [min]	# Missed Cleavages
	High	fGAYWVQGGk	2	2	1	Q9LFA3	N-Term(iTRAQ4plex); K10(iTRAQ4plex)	0	1.32209	2	58.9818	0.523733	2	81.0683	0.68172	2	196.382	0.887382	2	375.04	0.834475	2	40.5115	0	1.15e-06	70.06	9.76417e-07	2	1400.76	1.64865	36.6687	0
	High	aRPSAESLDELVk	2	2	1	Q9LFA3	N-Term(iTRAQ4plex); K13(iTRAQ4plex)	0	1.56764	2	33.6357	0.765937	2	28.3769	1.18215	2	66.5716	0.992743	2	66.3258	1.29347	2	0.187343	0	9.559e-05	40.45	0.00129826	3	1702.96	0.908676	31.5803	0
	High	kSAEQAVk	1	2	1	Q9LFA3	N-Term(iTRAQ4plex); K1(iTRAQ4plex); K8(iTRAQ4plex)	0	0.866734	1		0.492882	1		0.420593	1		0.451409	1		1.01207	1		0	0.00394	35.12	0.00498328	3	1292.79	-0.905712	11.47	1
	High	lPGFHccVGSGGEk	1	2	1	Q9LFA3	N-Term(iTRAQ4plex); C6(Carbamidomethyl); C7(Carbamidomethyl); K14(iTRAQ4plex)	0	0.892682	1		1.4369	1		1.26287	1		1.41202	1		0.971484	1		0	8.816e-07	33.89	0.00208243	3	1792.87	1.41069	27.5583	0
	High	gQVEEDkGGIk	2	2	1	Q9LFA3	N-Term(iTRAQ4plex); K7(iTRAQ4plex); K11(iTRAQ4plex)	0	0.727486	1		0.244501	1		0.175121	1		0.200218	1		0.950067	1		0	0.003055	28.67	0.016911	3	1591.9	0.756861	16.1037	1
	High	eAVAPYERPALSk	2	2	1	Q9LFA3	N-Term(iTRAQ4plex); K13(iTRAQ4plex)	0	0.797414	1		0.244452	1		0.191916	1		0.19604	1		1.06337	1		0	9.105e-05	25.34	0.0391836	3	1718.97	0.706294	25.3774	0
	High	gYLFPEGAAR	1	2	1	Q9LFA3	N-Term(iTRAQ4plex)	0	0.886761	1		0.248078	1		0.216585	1		0.272411	1		0.86362	1		0.003	0.04725	43.19	0.000518112	2	1224.65	1.05995	33.4883	0
	High	lLPESYk	1	2	1	Q9LFA3	N-Term(iTRAQ4plex); K7(iTRAQ4plex)	0	0.949124	1		0.223398	1		0.208755	1		0.22933	1		0.988764	1		0.006	0.1031	40.8	0.000960687	2	1137.68	1.10071	30.6987	0
F4JTH0	Aspartate aminotransferase OS=Arabidopsis thaliana GN=ASP5 PE=2 SV=1 - [F4JTH0_ARATH]	179.174	7.14	3	3	3	6	1.29383	6	32.5424	0.37799	6	122.192	0.535522	6	169.022	0.378662	6	175.375	1.3933	6	14.4097	448	49.2933	7.86963
	A3	Sequence	# PSMs	# Proteins	# Protein Groups	Protein Group Accessions	Modifications	ΔCn	114/116	114/116 Count	114/116 Variability [%]	115/114	115/114 Count	115/114 Variability [%]	115/116	115/116 Count	115/116 Variability [%]	115/117	115/117 Count	115/117 Variability [%]	117/116	117/116 Count	117/116 Variability [%]	q-Value	PEP	IonScore	Exp Value	Charge	MH+ [Da]	ΔM [ppm]	RT [min]	# Missed Cleavages
	High	iSLAGLSLAk	2	3	1	F4JTH0	N-Term(iTRAQ4plex); K10(iTRAQ4plex)	0	1.16179	2	13.8395	0.58218	2	121.747	0.665911	2	97.2312	0.70787	2	201.056	1.02184	2	48.0995	0	1.003e-06	84.09	1.81323e-08	2	1260.81	1.00672	44.638	0
	High	vATIQGLSGTGSLR	3	3	1	F4JTH0	N-Term(iTRAQ4plex)	0	1.62425	3	37.4204	0.466886	3	172.743	0.746614	3	572.206	0.477685	3	337.418	1.39661	3	20.363	0	7.386e-07	70.49	1.21043e-06	2	1503.86	0.939	35.7317	0
	High	lAAALIER	1	3	1	F4JTH0	N-Term(iTRAQ4plex)	0	1.31305	1		0.186293	1		0.24083	1		0.176852	1		1.47917	1		0.003	0.03095	31.26	0.00284304	2	1000.63	1.69745	34.5048	0
O65398	AT1G11840 protein OS=Arabidopsis thaliana GN=F12F1.32 PE=2 SV=1 - [O65398_ARATH]	177.991	25.8	2	8	8	12	0.670279	9	12.5831	1.83209	9	9.46038	1.20903	9	19.9231	1.42394	9	15.3496	0.966601	9	8.44348	283	31.9083	5.2749
	A3	Sequence	# PSMs	# Proteins	# Protein Groups	Protein Group Accessions	Modifications	ΔCn	114/116	114/116 Count	114/116 Variability [%]	115/114	115/114 Count	115/114 Variability [%]	115/116	115/116 Count	115/116 Variability [%]	115/117	115/117 Count	115/117 Variability [%]	117/116	117/116 Count	117/116 Variability [%]	q-Value	PEP	IonScore	Exp Value	Charge	MH+ [Da]	ΔM [ppm]	RT [min]	# Missed Cleavages
	High	iVSFLDPDGWk	2	2	1	O65398	N-Term(iTRAQ4plex); K11(iTRAQ4plex)	0	0.843855	2	17.7651	1.93072	2	1.66558	1.60406	2	16.064	1.73011	2	13.6785	1.00708	2	2.34694	0	8.812e-08	71.06	1.19865e-06	2	1564.86	1.77398	53.0947	0
	High	eAGPLPGLGTk	2	2	1	O65398	N-Term(iTRAQ4plex); K11(iTRAQ4plex)	0	0.670279	1		1.83209	1		1.20903	1		1.35865	1		0.966601	1		0	2.71e-07	70.14	8.85974e-07	2	1327.78	1.2637	30.5043	0
	High	iVNQELGGk	2	2	1	O65398	N-Term(iTRAQ4plex); K9(iTRAQ4plex)	0	0.729408	1		1.80018	1		1.29277	1		1.42394	1		0.986161	1		0	0.0001073	60.13	9.60805e-06	2	1245.74	0.668924	23.9554	0
	High	tVLVDNkDFLk	1	2	1	O65398	N-Term(iTRAQ4plex); K7(iTRAQ4plex); K11(iTRAQ4plex)	0	0.626768	1		1.72778	1		1.06618	1		1.3834	1		0.83714	1		0	0.0009382	28.37	0.0138269	3	1724.03	0.114446	33.8761	1
	High	gPTPEPFcQVMLR	1	2	1	O65398	N-Term(iTRAQ4plex); C8(Carbamidomethyl)	0	0.381494	1		2.81788	1		1.05838	1		1.71282	1		0.671194	1		0	0.004065	26.72	0.0167059	2	1675.85	2.32739	42.0395	0
	High	kIERPEYk	1	2	1	O65398	N-Term(iTRAQ4plex); K1(iTRAQ4plex); K8(iTRAQ4plex)	0	0.620719	1		2.01857	1		1.23359	1		1.49465	1		0.896503	1		0	0.0003094	17.33	0.208967	3	1494.9	-0.649922	15.8285	1
	High	tVLVDNkDFLkELE	1	2	1	O65398	N-Term(iTRAQ4plex); K7(iTRAQ4plex); K11(iTRAQ4plex)	0	0.67594	1		1.48239	1		0.986517	1		1.00271	1		1.06868	1		0	0.001243	15.24	0.314188	3	2095.2	0.521823	45.984	2
	High	fLHVVYR	2	2	1	O65398	N-Term(iTRAQ4plex)	0	0.582396	1		1.24751	1		0.715312	1		0.848712	1		0.91549	1		0.004	0.07429	15.22	0.521554	3	1077.63	0.271772	30.4206	0
Q9SMU8	Peroxidase 34 OS=Arabidopsis thaliana GN=PER34 PE=1 SV=1 - [PER34_ARATH]	177.833	18.7	1	6	6	9	1	8	26.492	3.08287	7	5.74257	3.41311	7	22.6709	8.57325	7	34.1287	0.446483	8	5.73434	353	38.8075	7.63525
	A3	Sequence	# PSMs	# Proteins	# Protein Groups	Protein Group Accessions	Modifications	ΔCn	114/116	114/116 Count	114/116 Variability [%]	115/114	115/114 Count	115/114 Variability [%]	115/116	115/116 Count	115/116 Variability [%]	115/117	115/117 Count	115/117 Variability [%]	117/116	117/116 Count	117/116 Variability [%]	q-Value	PEP	IonScore	Exp Value	Charge	MH+ [Da]	ΔM [ppm]	RT [min]	# Missed Cleavages
	High	nVGLDRPSDLVALSGGHTFGk	4	1	1	Q9SMU8	N-Term(iTRAQ4plex); K21(iTRAQ4plex)	0	0.898772	3	4.91788	3.12247	2	3.8472	2.71758	2	1.38839	6.66769	2	4.07734	0.459336	3	10.9606	0	2.052e-08	69.82	1.35501e-06	3	2428.32	0.721675	39.2513	0
	High	mGNITPTTGTQGQIR	1	1	1	Q9SMU8	N-Term(iTRAQ4plex)	0	0.860134	1		4.51603	1		3.82433	1		13.8362	1		0.300232	1		0	0.0009228	52.11	6.24405e-05	2	1718.9	2.40078	27.9666	0
	High	sALVDFDLR	1	1	1	Q9SMU8	N-Term(iTRAQ4plex)	0	1.3078	1		3.08287	1		3.96944	1		9.48948	1		0.454365	1		0	0.0006226	51.17	0.000115721	2	1179.65	0.448804	41.4229	0
	High	tPTVFDNk	1	1	1	Q9SMU8	N-Term(iTRAQ4plex); K8(iTRAQ4plex)	0	1.22221	1		2.92129	1		3.51523	1		8.70296	1		0.438738	1		0.001	0.01042	40.57	0.00121026	2	1209.67	0.414583	24.2376	0
	High	iAASILR	1	1	1	Q9SMU8	N-Term(iTRAQ4plex)	0	0.77233	1		2.55471	1		1.94257	1		2.86393	1		0.736772	1		0.002	0.02249	22.46	0.0297961	2	887.58	0.700133	31.0343	0
	High	yYVNLk	1	1	1	Q9SMU8	N-Term(iTRAQ4plex); K6(iTRAQ4plex)	0	1.11263	1		3.11578	1		3.41311	1		8.57325	1		0.432437	1		0.007	0.1225	37.48	0.00163464	2	1087.64	-0.0309713	30.0826	0
Q9M5J8	Polygalacturonase inhibitor 2 OS=Arabidopsis thaliana GN=PGIP2 PE=2 SV=2 - [PGIP2_ARATH]	174.203	20	1	6	6	8	0.697487	8	25.2206	0.89876	8	46.6631	0.673304	8	54.9064	0.718146	8	37.7912	0.84259	8	14.187	330	37.0442	8.80713
	A3	Sequence	# PSMs	# Proteins	# Protein Groups	Protein Group Accessions	Modifications	ΔCn	114/116	114/116 Count	114/116 Variability [%]	115/114	115/114 Count	115/114 Variability [%]	115/116	115/116 Count	115/116 Variability [%]	115/117	115/117 Count	115/117 Variability [%]	117/116	117/116 Count	117/116 Variability [%]	q-Value	PEP	IonScore	Exp Value	Charge	MH+ [Da]	ΔM [ppm]	RT [min]	# Missed Cleavages
	High	sLGNPDFYR	2	1	1	Q9M5J8	N-Term(iTRAQ4plex)	0	0.848107	2	10.0208	1.27856	2	22.1892	1.06759	2	32.7494	1.34479	2	22.7864	0.862316	2	9.44122	0	0.001037	52.72	3.42121e-05	2	1212.61	0.384804	30.0628	0
	High	vPSLFLSHNQLSGTIPk	1	1	1	Q9M5J8	N-Term(iTRAQ4plex); K17(iTRAQ4plex)	0	0.540739	1		0.670151	1		0.356774	1		0.666623	1		0.581342	1		0	1.022e-06	43.12	0.000519218	3	2126.22	1.70742	43.4915	0
	High	kTTWIVDISR	1	1	1	Q9M5J8	N-Term(iTRAQ4plex); K1(iTRAQ4plex)	0	0.708318	1		1.03332	1		0.720607	1		0.641039	1		1.22105	1		0	0.002114	41.91	0.00110153	3	1506.89	0.628796	34.9425	1
	High	kLEYLELSR	2	1	1	Q9M5J8	N-Term(iTRAQ4plex); K1(iTRAQ4plex)	0	0.748651	2	21.665	0.704424	2	15.5285	0.519215	2	38.1406	0.622801	2	33.0066	0.905558	2	4.69866	0	4.481e-05	41.01	0.000899489	3	1438.85	0.308342	32.5199	1
	High	cLcGAPLPSck	1	1	1	Q9M5J8	N-Term(iTRAQ4plex); C1(Carbamidomethyl); C3(Carbamidomethyl); C10(Carbamidomethyl); K11(iTRAQ4plex)	0	0.567135	1		1.21956	1		0.68096	1		0.976851	1		0.757202	1		0	1.628e-05	39.25	0.000808182	2	1550.77	0.341726	27.9763	0
	High	fDSYSFFHNk	1	1	1	Q9M5J8	N-Term(iTRAQ4plex); K10(iTRAQ4plex)	0	0.686822	1		0.636938	1		0.430699	1		0.596724	1		0.784006	1		0.003	0.03906	18.35	0.0884617	3	1579.78	-0.278572	37.301	0
P39207	Nucleoside diphosphate kinase 1 OS=Arabidopsis thaliana GN=NDPK1 PE=1 SV=1 - [NDK1_ARATH]	172.593	26.17	1	4	4	4	2.02034	4	26.7966	1.13875	4	9.63623	2.43596	4	38.4315	2.76994	4	12.2531	1.07389	4	7.69077	149	16.4895	6.78564
	A3	Sequence	# PSMs	# Proteins	# Protein Groups	Protein Group Accessions	Modifications	ΔCn	114/116	114/116 Count	114/116 Variability [%]	115/114	115/114 Count	115/114 Variability [%]	115/116	115/116 Count	115/116 Variability [%]	115/117	115/117 Count	115/117 Variability [%]	117/116	117/116 Count	117/116 Variability [%]	q-Value	PEP	IonScore	Exp Value	Charge	MH+ [Da]	ΔM [ppm]	RT [min]	# Missed Cleavages
	High	iIGATNPAASEPGTIR	1	1	1	P39207	N-Term(iTRAQ4plex)	0	2.93267	1		1.05693	1		3.05172	1		3.05199	1		1.08612	1		0	1.68e-08	73.72	5.73236e-07	2	1711.95	1.12695	32.3935	0
	High	nVIHGSDSVESAR	1	1	1	P39207	N-Term(iTRAQ4plex)	0	1.56133	1		1.20329	1		1.84969	1		2.5886	1		0.776162	1		0	2.465e-06	65.27	2.18417e-06	3	1514.77	0.829121	16.5036	0
	High	kIIGATNPAASEPGTIR	1	1	1	P39207	N-Term(iTRAQ4plex); K1(iTRAQ4plex)	0	1.83264	1		1.07766	1		1.94444	1		1.98916	1		1.0618	1		0	5.91e-07	51.13	7.43922e-05	3	1984.15	1.97489	26.5736	1
	High	gLIGEVIcR	1	1	1	P39207	N-Term(iTRAQ4plex); C8(Carbamidomethyl)	0	2.22726	1		1.4655	1		3.21358	1		2.96398	1		1.17769	1		0	0.0001739	47.1	0.000222282	2	1160.66	1.18811	40.3458	0
O81862	At4g19810 OS=Arabidopsis thaliana GN=T16H5.170 PE=1 SV=1 - [O81862_ARATH]	172.274	12.4	1	4	4	9	0.645904	4	9.38635	5.41728	5	7.3776	3.49443	4	0.924282	2.94736	5	16.637	1.26536	4	18.2583	379	41.1024	8.80713
	A3	Sequence	# PSMs	# Proteins	# Protein Groups	Protein Group Accessions	Modifications	ΔCn	114/116	114/116 Count	114/116 Variability [%]	115/114	115/114 Count	115/114 Variability [%]	115/116	115/116 Count	115/116 Variability [%]	115/117	115/117 Count	115/117 Variability [%]	117/116	117/116 Count	117/116 Variability [%]	q-Value	PEP	IonScore	Exp Value	Charge	MH+ [Da]	ΔM [ppm]	RT [min]	# Missed Cleavages
	High	sWIQAGLPAk	2	1	1	O81862	N-Term(iTRAQ4plex); K10(iTRAQ4plex)	0	0.653391	1		5.41728	1		3.48487	1		3.29485	1		1.14887	1		0	9.159e-05	62.77	4.43894e-06	2	1358.8	-0.159732	36.9868	0
	High	sAVVAEASSSGkPR	2	1	1	O81862	N-Term(iTRAQ4plex); K12(iTRAQ4plex)	0	0.575842	1		5.15465	1		2.92237	1		2.94736	1		1.07701	1		0	3.276e-07	62.3	8.18493e-06	3	1633.91	0.0065487	16.9238	0
	High	fSTFTQTVQR	3	1	1	O81862	N-Term(iTRAQ4plex)	0	0.700124	2	13.7233	5.57404	3	4.34294	3.51628	2	0.518177	2.7502	3	8.63267	1.42974	2	3.79151	0	3.333e-05	53.2	4.61878e-05	2	1358.72	0.208504	32.2075	0
	High	aVLGFPYYGYAWR	2	1	1	O81862	N-Term(iTRAQ4plex)	0																0	0.001017	24.99	0.0347068	2	1706.88	0.349858	52.6048	0
Q9LF98	Fructose-bisphosphate aldolase OS=Arabidopsis thaliana GN=F8J2_100 PE=2 SV=1 - [Q9LF98_ARATH]	172.23	23.74	1	3	9	10	1.18851	3	3.49338	1.16523	3	5.45423	1.37608	3	4.08793	1.07449	3	31.7372	1.42998	3	27.5341	358	38.5159	6.45557
	A3	Sequence	# PSMs	# Proteins	# Protein Groups	Protein Group Accessions	Modifications	ΔCn	114/116	114/116 Count	114/116 Variability [%]	115/114	115/114 Count	115/114 Variability [%]	115/116	115/116 Count	115/116 Variability [%]	115/117	115/117 Count	115/117 Variability [%]	117/116	117/116 Count	117/116 Variability [%]	q-Value	PEP	IonScore	Exp Value	Charge	MH+ [Da]	ΔM [ppm]	RT [min]	# Missed Cleavages
	High	gILAADESTGTIGkR	1	3	3	O65581;Q9LF98;Q9SJQ9	N-Term(iTRAQ4plex); K14(iTRAQ4plex)	0																0	1.892e-07	76.74	2.93393e-07	3	1777.01	0.672983	27.1325	1
	High	nLNAMNQLk	1	2	2	Q9LF98;Q9SJQ9	N-Term(iTRAQ4plex); K9(iTRAQ4plex)	0																0	0.002474	52.21	9.6789e-05	2	1333.75	0.442849	28.2896	0
	High	lASINVENVETNRR	1	1	1	Q9LF98	N-Term(iTRAQ4plex)	0	1.18851	1		1.20886	1		1.41453	1		1.07449	1		1.42998	1		0	4.361e-05	39.32	0.00154959	3	1758.96	1.37411	30.2684	1
	High	vSPEVIAEHTVR	1	1	1	Q9LF98	N-Term(iTRAQ4plex)	0	1.93914	1		0.720777	1		1.37608	1		1.32419	1		1.12879	1		0	4.56e-06	26.58	0.0290118	3	1480.82	0.498316	30.5726	0
	High	lFVDILk	1	1	1	Q9LF98	N-Term(iTRAQ4plex); K7(iTRAQ4plex)	0	1.16084	1		1.16523	1		1.33174	1		0.842989	1		1.71599	1		0.001	0.01351	43.64	0.000523342	2	1135.73	0.985343	48.11	0
	High	kPWSLSFSFGR	1	2	2	Q9LF98;Q9SJQ9	N-Term(iTRAQ4plex); K1(iTRAQ4plex)	0																0.001	0.0128	13.59	0.520651	3	1599.89	0.322506	43.9457	0
	High	vLAAcYk	1	2	2	Q9LF98;Q9SJQ9	N-Term(iTRAQ4plex); C5(Carbamidomethyl); K7(iTRAQ4plex)	0																0.002	0.02743	41.21	0.000911984	2	1112.64	-0.566951	23.5089	0
	High	aLQQSTLk	2	3	3	O65581;Q9LF98;Q9SJQ9	N-Term(iTRAQ4plex); K8(iTRAQ4plex)	0																0.002	0.02648	37.35	0.00209848	2	1176.72	1.22313	19.282	0
	High	tkkPWSLSFSFGR	1	2	2	Q9LF98;Q9SJQ9	N-Term(iTRAQ4plex); K2(iTRAQ4plex); K3(iTRAQ4plex)	0																0.003	0.03201	10.47	1.03204	4	1973.13	0.799794	40.9596	1
P25696	Bifunctional enolase 2/transcriptional activator OS=Arabidopsis thaliana GN=ENO2 PE=1 SV=1 - [ENO2_ARATH]	171.208	17.34	1	6	6	8	0.905024	8	34.754	1.3106	8	109.921	1.19632	8	182.648	0.766172	8	203.939	1.49955	8	12.6058	444	47.6893	5.77002
	A3	Sequence	# PSMs	# Proteins	# Protein Groups	Protein Group Accessions	Modifications	ΔCn	114/116	114/116 Count	114/116 Variability [%]	115/114	115/114 Count	115/114 Variability [%]	115/116	115/116 Count	115/116 Variability [%]	115/117	115/117 Count	115/117 Variability [%]	117/116	117/116 Count	117/116 Variability [%]	q-Value	PEP	IonScore	Exp Value	Charge	MH+ [Da]	ΔM [ppm]	RT [min]	# Missed Cleavages
	High	aGAVVSGIPLYk	2	1	1	P25696	N-Term(iTRAQ4plex); K12(iTRAQ4plex)	0	0.789581	2	4.26544	1.10009	2	123.568	0.855183	2	132.216	1.01614	2	416.469	0.914161	2	79.5521	0	5.829e-08	70.03	1.16691e-06	2	1462.89	1.36063	38.2043	0
	High	iVLPVPAFNVINGGSHAGNk	1	1	1	P25696	N-Term(iTRAQ4plex); K20(iTRAQ4plex)	0	0.904299	1		0.514306	1		0.457896	1		0.324267	1		1.53385	1		0	1.263e-05	65.47	3.30618e-06	3	2292.31	0.926901	49.6387	0
	High	scNALLLk	1	1	1	P25696	N-Term(iTRAQ4plex); C2(Carbamidomethyl); K8(iTRAQ4plex)	0	0.644867	1		1.33787	1		0.849409	1		0.589815	1		1.5643	1		0	0.0005293	57.39	3.16446e-05	2	1206.71	0.370073	26.3126	0
	High	hIANLAGNPk	1	1	1	P25696	N-Term(iTRAQ4plex); K10(iTRAQ4plex)	0	1.20987	1		1.51058	1		1.79935	1		0.995259	1		1.9638	1		0	0.0001636	41.8	0.00110005	3	1322.78	0.551165	18.4963	0
	High	aVGNVNNIIGPALIGk	1	1	1	P25696	N-Term(iTRAQ4plex); K16(iTRAQ4plex)	0	1.52229	1		2.70973	1		4.06121	1		2.27604	1		1.93818	1		0	0.00238	26.28	0.014248	3	1838.11	1.29302	46.2236	0
	High	iSGDALkDLYk	2	1	1	P25696	N-Term(iTRAQ4plex); K7(iTRAQ4plex); K11(iTRAQ4plex)	0	1.38223	2	69.3552	0.865591	2	63.8164	1.17795	2	182.648	0.928672	2	187.145	1.37778	2	1.54393	0.002	0.02035	21.71	0.0738608	4	1654.97	0.589732	36.307	1
Q05758	Ketol-acid reductoisomerase, chloroplastic OS=Arabidopsis thaliana GN=At3g58610 PE=2 SV=2 - [ILV5_ARATH]	166.926	6.09	1	3	3	3	1.21573	3	54.4728	1.06775	3	4.46804	1.2401	3	73.2776	1.16695	3	53.229	1.27447	3	14.7608	591	63.7724	6.80029
	A3	Sequence	# PSMs	# Proteins	# Protein Groups	Protein Group Accessions	Modifications	ΔCn	114/116	114/116 Count	114/116 Variability [%]	115/114	115/114 Count	115/114 Variability [%]	115/116	115/116 Count	115/116 Variability [%]	115/117	115/117 Count	115/117 Variability [%]	117/116	117/116 Count	117/116 Variability [%]	q-Value	PEP	IonScore	Exp Value	Charge	MH+ [Da]	ΔM [ppm]	RT [min]	# Missed Cleavages
	High	qIGVIGWGSQGPAQAQNLR	1	1	1	Q05758	N-Term(iTRAQ4plex)	0	1.71457	1		1.45554	1		2.45704	1		1.6344	1		1.63295	1		0	1.972e-10	97.05	2.58387e-09	3	2124.15	1.81838	41.7299	0
	High	nISVVAVcPk	1	1	1	Q05758	N-Term(iTRAQ4plex); C8(Carbamidomethyl); K10(iTRAQ4plex)	0	0.758075	1		1.06775	1		0.79692	1		0.679211	1		1.27447	1		0	6.197e-07	83	6.4152e-08	2	1374.8	1.00151	30.0403	0
	High	hLPDAFk	1	1	1	Q05758	N-Term(iTRAQ4plex); K7(iTRAQ4plex)	0	1.21573	1		1.03607	1		1.2401	1		1.16695	1		1.15431	1		0.003	0.04331	29.72	0.010666	3	1115.65	0.682469	24.0276	0
Q9S726	Putative ribose 5-phosphate isomerase OS=Arabidopsis thaliana GN=F7O18.28 PE=2 SV=1 - [Q9S726_ARATH]	163.974	16.67	1	4	4	6	1.34087	6	43.3138	1.17688	6	17.1584	1.40591	6	20.7718	1.48341	6	32.4051	1.19116	6	46.7922	276	29.2874	6.02393
	A3	Sequence	# PSMs	# Proteins	# Protein Groups	Protein Group Accessions	Modifications	ΔCn	114/116	114/116 Count	114/116 Variability [%]	115/114	115/114 Count	115/114 Variability [%]	115/116	115/116 Count	115/116 Variability [%]	115/117	115/117 Count	115/117 Variability [%]	117/116	117/116 Count	117/116 Variability [%]	q-Value	PEP	IonScore	Exp Value	Charge	MH+ [Da]	ΔM [ppm]	RT [min]	# Missed Cleavages
	High	mVEAVADkFIVVADDTk	1	1	1	Q9S726	N-Term(iTRAQ4plex); K8(iTRAQ4plex); K17(iTRAQ4plex)	0	1.29904	1		1.07163	1		1.37056	1		1.62018	1		0.918866	1		0	1.761e-07	60.75	1.03492e-05	3	2283.27	1.82931	54.3344	1
	High	sLGIPLVGLDTHPR	1	1	1	Q9S726	N-Term(iTRAQ4plex)	0	0.951728	1		1.37899	1		1.29213	1		1.69366	1		0.828701	1		0	6.487e-08	59.96	1.36754e-05	3	1618.94	0.689825	41.753	0
	High	ekmVEAVADkFIVVADDTk	1	1	1	Q9S726	N-Term(iTRAQ4plex); K2(iTRAQ4plex); M3(Oxidation); K10(iTRAQ4plex); K19(iTRAQ4plex)	0	0.586547	1		1.43732	1		0.830022	1		0.732898	1		1.23017	1		0	7.423e-10	51.38	6.14974e-05	4	2700.5	1.00301	46.1326	2
	High	mVEAVADkFIVVADDTk	1	1	1	Q9S726	N-Term(iTRAQ4plex); M1(Oxidation); K8(iTRAQ4plex); K17(iTRAQ4plex)	0	1.38404	1		1.05836	1		1.44216	1		1.35818	1		1.15338	1		0	4.641e-06	35.42	0.0033014	3	2299.26	1.1347	47.072	1
	High	lQDLFkEFGcESk	2	1	1	Q9S726	N-Term(iTRAQ4plex); K6(iTRAQ4plex); C10(Carbamidomethyl); K13(iTRAQ4plex)	0	2.32925	2	53.01	1.1594	2	16.2156	2.65877	2	73.7111	1.58489	2	57.3913	1.82221	2	12.5654	0	4.896e-06	30.79	0.0112547	4	2033.07	-0.0408865	47.9429	1
Q9LTX9	Heat shock 70 kDa protein 7, chloroplastic OS=Arabidopsis thaliana GN=HSP70-7 PE=1 SV=1 - [HSP7G_ARATH]	162.72	6.69	1	2	4	4	2.31111	2	75.0521	1.20398	2	15.7054	2.73951	2	54.7855	1.5291	2	35.7078	1.94606	2	16.7051	718	76.9497	5.30029
	A3	Sequence	# PSMs	# Proteins	# Protein Groups	Protein Group Accessions	Modifications	ΔCn	114/116	114/116 Count	114/116 Variability [%]	115/114	115/114 Count	115/114 Variability [%]	115/116	115/116 Count	115/116 Variability [%]	115/117	115/117 Count	115/117 Variability [%]	117/116	117/116 Count	117/116 Variability [%]	q-Value	PEP	IonScore	Exp Value	Charge	MH+ [Da]	ΔM [ppm]	RT [min]	# Missed Cleavages
	High	vVDWLASTFk	1	1	1	Q9LTX9	N-Term(iTRAQ4plex); K10(iTRAQ4plex)	0	3.6276	1		1.08366	1		3.87032	1		1.93157	1		2.17648	1		0	2.421e-05	66.26	2.98106e-06	2	1453.83	2.117	54.4739	0
	High	iAGLEVLR	1	2	2	Q9STW6;Q9LTX9	N-Term(iTRAQ4plex)	0																0	0.003166	62.38	2.02334e-06	2	1014.64	0.145504	38.5705	0
	High	lSFkDIDEVILVGGSTR	1	2	2	Q9STW6;Q9LTX9	N-Term(iTRAQ4plex); K4(iTRAQ4plex)	0																0	1.085e-08	61.14	1.12678e-05	3	2137.21	1.66164	52.4582	1
	High	gkFEELcSDLLDR	1	1	1	Q9LTX9	N-Term(iTRAQ4plex); K2(iTRAQ4plex); C7(Carbamidomethyl)	0	1.47238	1		1.33766	1		1.9391	1		1.21048	1		1.74004	1		0	8.005e-05	32.42	0.00552748	3	1869.96	1.30929	43.1275	1
Q9STW6	Heat shock 70 kDa protein 6, chloroplastic OS=Arabidopsis thaliana GN=HSP70-6 PE=1 SV=1 - [HSP7F_ARATH]	162.536	6.82	1	3	5	7	1.38249	5	11.9507	0.804556	4	4.60152	1.05199	4	12.1394	0.883187	4	17.353	1.30241	5	16.9975	718	76.4614	5.19873
	A3	Sequence	# PSMs	# Proteins	# Protein Groups	Protein Group Accessions	Modifications	ΔCn	114/116	114/116 Count	114/116 Variability [%]	115/114	115/114 Count	115/114 Variability [%]	115/116	115/116 Count	115/116 Variability [%]	115/117	115/117 Count	115/117 Variability [%]	117/116	117/116 Count	117/116 Variability [%]	q-Value	PEP	IonScore	Exp Value	Charge	MH+ [Da]	ΔM [ppm]	RT [min]	# Missed Cleavages
	High	iAGLEVLR	1	2	2	Q9STW6;Q9LTX9	N-Term(iTRAQ4plex)	0																0	0.003166	62.38	2.02334e-06	2	1014.64	0.145504	38.5705	0
	High	lSFkDIDEVILVGGSTR	1	2	2	Q9STW6;Q9LTX9	N-Term(iTRAQ4plex); K4(iTRAQ4plex)	0																0	1.085e-08	61.14	1.12678e-05	3	2137.21	1.66164	52.4582	1
	High	vVDWLAAEFkk	1	1	1	Q9STW6	N-Term(iTRAQ4plex); K10(iTRAQ4plex); K11(iTRAQ4plex)	0	1.38249	1		0.816095	1		1.1108	1		0.826745	1		1.45943	1		0	0.0006197	49.33	0.000121348	3	1738.03	0.978134	50.0116	1
	High	akFEELcSDLLDR	2	1	1	Q9STW6	N-Term(iTRAQ4plex); K2(iTRAQ4plex); C7(Carbamidomethyl)	0	1.26259	2	1.54186	0.779981	2	2.48813	0.969574	2	4.03115	0.839998	2	17.353	1.25378	2	21.4963	0	1.162e-06	47.16	0.000212502	3	1883.98	0.994705	42.7456	1
	High	vVDWLAAEFk	2	1	1	Q9STW6	N-Term(iTRAQ4plex); K10(iTRAQ4plex)	0	1.52174	2	5.69361	0.847361	1		1.22173	1		1.31606	1		1.146	2	19.1401	0	0.0007577	18.91	0.183153	2	1465.83	3.09217	54.7889	0
P42761	Glutathione S-transferase F10 OS=Arabidopsis thaliana GN=GSTF10 PE=1 SV=3 - [GSTFA_ARATH]	160.38	10.23	1	1	2	6	1.78276	4	2.59283	0.245724	3	150.21	0.435604	3	221.862	0.290493	3	324.015	1.57297	4	11.4914	215	24.2148	5.66846
	A3	Sequence	# PSMs	# Proteins	# Protein Groups	Protein Group Accessions	Modifications	ΔCn	114/116	114/116 Count	114/116 Variability [%]	115/114	115/114 Count	115/114 Variability [%]	115/116	115/116 Count	115/116 Variability [%]	115/117	115/117 Count	115/117 Variability [%]	117/116	117/116 Count	117/116 Variability [%]	q-Value	PEP	IonScore	Exp Value	Charge	MH+ [Da]	ΔM [ppm]	RT [min]	# Missed Cleavages
	High	vLTIYAPLFASSk	5	1	1	P42761	N-Term(iTRAQ4plex); K13(iTRAQ4plex)	0	1.78276	4	2.59283	0.245724	3	150.21	0.435604	3	221.862	0.290493	3	324.015	1.57297	4	11.4914	0	5.944e-07	58.92	1.19898e-05	2	1698.01	2.11246	52.2847	0
	High	sQGPDLLGk	1	3	2	O80852-2;P42761	N-Term(iTRAQ4plex); K9(iTRAQ4plex)	0																0	0.0008572	43.8	0.000368929	2	1202.7	1.37314	25.3903	0
Q93ZN9	LL-diaminopimelate aminotransferase, chloroplastic OS=Arabidopsis thaliana GN=DAP PE=1 SV=1 - [DAPAT_ARATH]	159.947	6.94	1	2	2	3	1.28585	3	5.01281	0.67965	3	71.0587	0.860415	3	78.0078	0.832276	3	66.1852	1.12295	3	8.68615	461	50.364	7.34229
	A3	Sequence	# PSMs	# Proteins	# Protein Groups	Protein Group Accessions	Modifications	ΔCn	114/116	114/116 Count	114/116 Variability [%]	115/114	115/114 Count	115/114 Variability [%]	115/116	115/116 Count	115/116 Variability [%]	115/117	115/117 Count	115/117 Variability [%]	117/116	117/116 Count	117/116 Variability [%]	q-Value	PEP	IonScore	Exp Value	Charge	MH+ [Da]	ΔM [ppm]	RT [min]	# Missed Cleavages
	High	lQAGYLFPEIAR	2	1	1	Q93ZN9	N-Term(iTRAQ4plex)	0	1.26431	2	2.50522	0.54783	2	32.801	0.681917	2	35.5214	0.679186	2	30.834	1.09059	2	4.33695	0	2.201e-06	75.07	4.93207e-07	2	1521.86	1.78276	48.8312	0
	High	tHVVTTPGSGFGPGGEGFVR	1	1	1	Q93ZN9	N-Term(iTRAQ4plex)	0	2.00539	1		1.19074	1		2.35098	1		1.67479	1		1.52478	1		0	7.705e-08	63.46	4.46309e-06	3	2103.08	0.72816	33.3095	0
Q9SKP6	Triosephosphate isomerase, chloroplastic OS=Arabidopsis thaliana GN=TIM PE=1 SV=1 - [TPIC_ARATH]	156.319	21.9	1	5	6	7	1.16719	5	16.4576	0.573936	5	6.26875	0.639382	5	65.451	0.605358	5	49.5366	1.14727	5	1.99761	315	33.3252	7.82568
	A3	Sequence	# PSMs	# Proteins	# Protein Groups	Protein Group Accessions	Modifications	ΔCn	114/116	114/116 Count	114/116 Variability [%]	115/114	115/114 Count	115/114 Variability [%]	115/116	115/116 Count	115/116 Variability [%]	115/117	115/117 Count	115/117 Variability [%]	117/116	117/116 Count	117/116 Variability [%]	q-Value	PEP	IonScore	Exp Value	Charge	MH+ [Da]	ΔM [ppm]	RT [min]	# Missed Cleavages
	High	vASPQQAQEVHVAVR	1	1	1	Q9SKP6	N-Term(iTRAQ4plex)	0	1.16719	1		0.554871	1		0.637626	1		0.597772	1		1.15864	1		0	1.32e-06	65.97	3.2375e-06	3	1762.97	0.760784	24.2077	0
	High	fFVGGNWk	2	2	2	Q9SKP6;P48491	N-Term(iTRAQ4plex); K8(iTRAQ4plex)	0																0	0.0008694	53.9	3.29978e-05	2	1242.69	1.40599	40.064	0
	High	wVILGHSER	1	1	1	Q9SKP6	N-Term(iTRAQ4plex)	0	1.13152	1		0.573936	1		0.639382	1		0.605358	1		1.14727	1		0	3.993e-05	51.07	0.000105129	3	1240.69	0.847898	31.6902	0
	High	kNVSEEVASk	1	1	1	Q9SKP6	N-Term(iTRAQ4plex); K1(iTRAQ4plex); K10(iTRAQ4plex)	0	1.41087	1		0.688574	1		0.956469	1		0.830299	1		1.25128	1		0	0.0002466	46.2	0.000409001	3	1522.88	0.467661	16.8883	1
	High	hVIGEkDEFIGkk	1	1	1	Q9SKP6	N-Term(iTRAQ4plex); K6(iTRAQ4plex); K12(iTRAQ4plex); K13(iTRAQ4plex)	0	0.764852	1		0.550197	1		0.414313	1		0.397587	1		1.13192	1		0	8.382e-05	20.06	0.0793955	3	2076.23	-0.367077	24.9536	2
	High	gPEFATIVNSVTSk	1	1	1	Q9SKP6	N-Term(iTRAQ4plex); K14(iTRAQ4plex)	0	1.30325	1		2.61903	1		3.36048	1		4.50602	1		0.810076	1		0.002	0.02338	16.8	0.347868	3	1737.96	0.832071	45.3748	0
O80852-2	Isoform 2 of Glutathione S-transferase F9 OS=Arabidopsis thaliana GN=GSTF9 - [GSTF9_ARATH]	155.793	18.67	2	2	3	5	2.24307	4	5.59343	0.213082	4	21.6392	0.46414	4	25.3343	0.51259	4	22.0244	0.945775	4	22.31	166	18.6096	6.53662
	A3	Sequence	# PSMs	# Proteins	# Protein Groups	Protein Group Accessions	Modifications	ΔCn	114/116	114/116 Count	114/116 Variability [%]	115/114	115/114 Count	115/114 Variability [%]	115/116	115/116 Count	115/116 Variability [%]	115/117	115/117 Count	115/117 Variability [%]	117/116	117/116 Count	117/116 Variability [%]	q-Value	PEP	IonScore	Exp Value	Charge	MH+ [Da]	ΔM [ppm]	RT [min]	# Missed Cleavages
	High	aLVTLIEk	2	2	1	O80852-2	N-Term(iTRAQ4plex); K8(iTRAQ4plex)	0	2.24307	2	3.55041	0.202474	2	21.6392	0.447143	2	25.3343	0.442606	2	19.3112	1.09736	2	5.8116	0	0.0005828	61.07	3.82998e-06	2	1174.77	3.61376	39.3221	0
	High	lAGVLDVYEAHLSk	2	2	1	O80852-2	N-Term(iTRAQ4plex); K14(iTRAQ4plex)	0	2.3611	2	15.3206	0.254832	2	42.048	0.592382	2	60.1625	0.816317	2	74.3823	0.788245	2	10.8108	0	1.075e-06	57.43	2.28608e-05	3	1803.03	3.20397	45.4757	0
	High	sQGPDLLGk	1	3	2	O80852-2;P42761	N-Term(iTRAQ4plex); K9(iTRAQ4plex)	0																0	0.0008572	43.8	0.000368929	2	1202.7	1.37314	25.3903	0
Q9LU14	GDSL esterase/lipase APG OS=Arabidopsis thaliana GN=APG PE=1 SV=1 - [APG2_ARATH]	154.737	17.56	1	6	6	9	1.0377	7	34.8675	1.84479	7	15.6841	1.8138	7	29.9047	2.67149	7	33.514	0.867646	7	11.4429	353	38.1754	8.30908
	A3	Sequence	# PSMs	# Proteins	# Protein Groups	Protein Group Accessions	Modifications	ΔCn	114/116	114/116 Count	114/116 Variability [%]	115/114	115/114 Count	115/114 Variability [%]	115/116	115/116 Count	115/116 Variability [%]	115/117	115/117 Count	115/117 Variability [%]	117/116	117/116 Count	117/116 Variability [%]	q-Value	PEP	IonScore	Exp Value	Charge	MH+ [Da]	ΔM [ppm]	RT [min]	# Missed Cleavages
	High	lNTDAQNFNk	1	1	1	Q9LU14	N-Term(iTRAQ4plex); K10(iTRAQ4plex)	0	1.54081	1		1.99144	1		3.02099	1		3.94963	1		0.830828	1		0	2.781e-06	71.06	9.2053e-07	2	1452.77	1.29824	23.7709	0
	High	sGFTEATk	2	1	1	Q9LU14	N-Term(iTRAQ4plex); K8(iTRAQ4plex)	0	1.0377	1		2.04932	1		2.0937	1		3.0045	1		0.756938	1		0	0.000927	52.81	3.927e-05	2	1128.61	0.542481	17.2346	0
	High	gccGTGTVETTSLLcNPk	2	1	1	Q9LU14	N-Term(iTRAQ4plex); C2(Carbamidomethyl); C3(Carbamidomethyl); C15(Carbamidomethyl); K18(iTRAQ4plex)	0	0.751806	2	12.8799	1.49525	2	31.9159	1.10676	2	46.1858	1.17607	2	61.7947	1.0222	2	12.9526	0	5.495e-07	47.62	9.94644e-05	3	2243.07	0.805914	33.1014	0
	High	lNTDAQNFNkk	1	1	1	Q9LU14	N-Term(iTRAQ4plex); K10(iTRAQ4plex); K11(iTRAQ4plex)	0	1.07738	1		1.61437	1		1.7124	1		2.14379	1		0.867646	1		0	0.0007617	32.06	0.00883666	3	1724.97	0.831223	21.2492	1
	High	tLFGFHEk	2	1	1	Q9LU14	N-Term(iTRAQ4plex); K8(iTRAQ4plex)	0	0.825752	1		2.23103	1		1.8138	1		3.09866	1		0.635817	1		0.001	0.009642	19.06	0.17259	3	1266.71	0.499955	31.6674	0
	High	kIGVTSLPPTGcLPAAR	1	1	1	Q9LU14	N-Term(iTRAQ4plex); K1(iTRAQ4plex); C12(Carbamidomethyl)	0	1.23293	1		1.83634	1		2.22908	1		2.67149	1		0.906342	1		0.004	0.05523	10.56	0.795515	3	2026.18	1.44248	34.2826	1
Q9SUC6	Berberine bridge enzyme-like protein OS=Arabidopsis thaliana GN=T13K14.20 PE=4 SV=1 - [Q9SUC6_ARATH]	152.945	8.11	1	3	3	5	1.48052	5	13.6879	0.783172	5	21.9111	1.08139	5	9.96581	0.633154	5	21.4472	1.70079	5	3.97421	530	60.371	9.0415
	A3	Sequence	# PSMs	# Proteins	# Protein Groups	Protein Group Accessions	Modifications	ΔCn	114/116	114/116 Count	114/116 Variability [%]	115/114	115/114 Count	115/114 Variability [%]	115/116	115/116 Count	115/116 Variability [%]	115/117	115/117 Count	115/117 Variability [%]	117/116	117/116 Count	117/116 Variability [%]	q-Value	PEP	IonScore	Exp Value	Charge	MH+ [Da]	ΔM [ppm]	RT [min]	# Missed Cleavages
	High	sGQPLEILLNR	2	1	1	Q9SUC6	N-Term(iTRAQ4plex)	0	1.21462	2	29.9927	1.2175	2	72.6733	1.45594	2	36.9453	1.26184	2	96.3523	1.2533	2	47.6865	0	1.746e-06	76.43	2.4116e-07	2	1383.81	1.13267	45.0888	0
	High	sTFQTLFLGGIDR	2	1	1	Q9SUC6	N-Term(iTRAQ4plex)	0	1.57885	2	4.09254	0.67274	2	0.879793	1.04573	2	4.97367	0.577519	2	13.6995	1.96686	2	18.7687	0	0.0001696	55.36	3.42009e-05	2	1598.87	1.42436	51.7187	0
	High	sDYVQkPVPENVFEEVTkR	1	1	1	Q9SUC6	N-Term(iTRAQ4plex); K6(iTRAQ4plex); K18(iTRAQ4plex)	0	1.13826	1		0.783172	1		0.877673	1		0.575753	1		1.65583	1		0	3.613e-07	34.68	0.00454445	4	2696.46	0.647338	39.4353	1
Q8L7S6	Beta-hexosaminidase 3 OS=Arabidopsis thaliana GN=HEXO3 PE=1 SV=1 - [HEXO3_ARATH]	151.345	14.58	1	7	7	8	0.800992	7	21.3599	1.29933	7	16.2198	1.17349	7	41.9034	1.66291	7	25.3225	0.665308	7	6.27738	535	59.9758	8.14795
	A3	Sequence	# PSMs	# Proteins	# Protein Groups	Protein Group Accessions	Modifications	ΔCn	114/116	114/116 Count	114/116 Variability [%]	115/114	115/114 Count	115/114 Variability [%]	115/116	115/116 Count	115/116 Variability [%]	115/117	115/117 Count	115/117 Variability [%]	117/116	117/116 Count	117/116 Variability [%]	q-Value	PEP	IonScore	Exp Value	Charge	MH+ [Da]	ΔM [ppm]	RT [min]	# Missed Cleavages
	High	gVAAAPLVGGGR	2	1	1	Q8L7S6	N-Term(iTRAQ4plex)	0	0.779672	1		1.16551	1		0.894667	1		1.66291	1		0.584402	1		0	3.014e-06	51.18	6.66819e-05	2	1168.69	0.311494	24.7769	0
	High	vIDGILSDFSk	1	1	1	Q8L7S6	N-Term(iTRAQ4plex); K11(iTRAQ4plex)	0	0.849609	1		1.4029	1		1.17349	1		1.50888	1		0.844779	1		0	3.949e-05	45.37	0.000386235	2	1481.85	1.70779	51.3405	0
	High	iWPLPAQVSHGGR	1	1	1	Q8L7S6	N-Term(iTRAQ4plex)	0	0.923635	1		1.85618	1		1.68793	1		2.86457	1		0.640049	1		0	0.0002361	43.98	0.000469935	3	1561.87	0.481186	35.3247	0
	High	eAYQYFVLR	1	1	1	Q8L7S6	N-Term(iTRAQ4plex)	0	0.800992	1		1.52805	1		1.20503	1		1.96741	1		0.665308	1		0	0.0003625	42.13	0.000575609	2	1332.71	0.519866	42.2353	0
	High	lVVPSPEkPSYAQLEAk	1	1	1	Q8L7S6	N-Term(iTRAQ4plex); K8(iTRAQ4plex); K17(iTRAQ4plex)	0	0.567729	1		1.29933	1		0.726264	1		1.22501	1		0.643984	1		0	4.613e-06	35.13	0.00290023	3	2288.32	0.882676	37.277	0
	High	gYPALWPSk	1	1	1	Q8L7S6	N-Term(iTRAQ4plex); K9(iTRAQ4plex)	0	0.672132	1		0.8554	1		0.566053	1		0.761249	1		0.807697	1		0	0.005542	33.25	0.00738116	2	1306.74	0.36325	37.6288	0
	High	lWTPYAk	1	1	1	Q8L7S6	N-Term(iTRAQ4plex); K7(iTRAQ4plex)	0	0.942161	1		1.28356	1		1.19062	1		1.86337	1		0.694053	1		0.006	0.09092	35.75	0.00436359	2	1166.68	1.24069	34.6984	0
Q9LFA6	Beta-galactosidase 2 OS=Arabidopsis thaliana GN=BGAL2 PE=2 SV=2 - [BGAL2_ARATH]	150.439	7.98	1	4	7	8	0.768123	5	23.1963	0.579317	4	131.412	0.422728	4	258.985	0.466034	4	188.317	1.03037	5	13.1508	727	81.9619	8.39697
	A3	Sequence	# PSMs	# Proteins	# Protein Groups	Protein Group Accessions	Modifications	ΔCn	114/116	114/116 Count	114/116 Variability [%]	115/114	115/114 Count	115/114 Variability [%]	115/116	115/116 Count	115/116 Variability [%]	115/117	115/117 Count	115/117 Variability [%]	117/116	117/116 Count	117/116 Variability [%]	q-Value	PEP	IonScore	Exp Value	Charge	MH+ [Da]	ΔM [ppm]	RT [min]	# Missed Cleavages
	High	lVHQAGLYLDLR	2	1	1	Q9LFA6	N-Term(iTRAQ4plex)	0	0.829776	2	11.4841	1.14411	1		1.0097	1		0.974454	1		0.979103	2	20.8832	0	0.0001521	45.9	0.000275032	2	1541.89	1.62433	39.9363	0
	High	lTFSQNIk	1	1	1	Q9LFA6	N-Term(iTRAQ4plex); K8(iTRAQ4plex)	0	0.685508	1		0.262231	1		0.176983	1		0.185277	1		1.03759	1		0	0.002822	45.14	0.000365905	2	1238.74	1.63444	32.0021	0
	High	iLISGSIHYPR	1	2	2	Q9SCW1;Q9LFA6	N-Term(iTRAQ4plex)	0																0	0.0003462	37.15	0.00216847	3	1399.82	-0.908567	34.7727	0
	High	kQPLTWYk	1	2	2	Q9FN08;Q9LFA6	N-Term(iTRAQ4plex); K1(iTRAQ4plex); K8(iTRAQ4plex)	0																0	0.003515	32.48	0.00564937	3	1495.9	1.82407	27.3469	1
	High	cLSHcGEPSQR	1	1	1	Q9LFA6	N-Term(iTRAQ4plex); C1(Carbamidomethyl); C5(Carbamidomethyl)	0	1.33895	1		1.13278	1		1.49329	1		1.57424	1		1.03037	1		0.001	0.0169	19.11	0.0141156	3	1474.67	0.231883	12.5728	0
	High	qPLTWYk	1	3	3	Q9FN08;Q9SCW1;Q9LFA6	N-Term(iTRAQ4plex); K7(iTRAQ4plex)	0																0.004	0.06264	50.81	0.000136096	2	1223.7	1.30255	33.1219	0
	High	yVPGMVFR	1	1	1	Q9LFA6	N-Term(iTRAQ4plex)	0	0.503571	1		0.296268	1		0.146885	1		0.222882	1		0.715852	1		0.007	0.1222	38	0.00134716	2	1112.6	0.395133	38.8499	0
Q9FKU8	Berberine bridge enzyme OS=Arabidopsis thaliana GN=AT5G44400 PE=2 SV=1 - [Q9FKU8_ARATH]	150.276	10.99	1	6	6	7	0.947468	7	10.8577	0.545837	6	66.9711	0.51572	6	133.005	0.459955	6	72.7236	1.75388	7	49.7608	537	60.3064	9.67139
	A3	Sequence	# PSMs	# Proteins	# Protein Groups	Protein Group Accessions	Modifications	ΔCn	114/116	114/116 Count	114/116 Variability [%]	115/114	115/114 Count	115/114 Variability [%]	115/116	115/116 Count	115/116 Variability [%]	115/117	115/117 Count	115/117 Variability [%]	117/116	117/116 Count	117/116 Variability [%]	q-Value	PEP	IonScore	Exp Value	Charge	MH+ [Da]	ΔM [ppm]	RT [min]	# Missed Cleavages
	High	kYGLGADNVLDAk	2	1	1	Q9FKU8	N-Term(iTRAQ4plex); K1(iTRAQ4plex); K13(iTRAQ4plex)	0	0.982699	2	5.41692	0.764567	2	18.9862	0.739723	2	13.4659	0.625305	2	14.3929	1.28498	2	0.913724	0	1.934e-07	70.81	1.14934e-06	3	1796.03	1.32863	30.9991	1
	High	tVTVFTVTk	1	1	1	Q9FKU8	N-Term(iTRAQ4plex); K9(iTRAQ4plex)	0	0.919796	1		0.229173	1		0.207533	1		0.109861	1		2.05193	1		0	0.0001171	60.43	8.06102e-06	2	1283.78	1.01503	34.0502	0
	High	lVEELFIR	1	1	1	Q9FKU8	N-Term(iTRAQ4plex)	0	0.877893	1		0.19637	1		0.169726	1		0.105116	1		1.75388	1		0	0.0009117	48.12	0.000268256	2	1162.7	1.22867	48.7477	0
	High	vADkLVEELFIR	1	1	1	Q9FKU8	N-Term(iTRAQ4plex); K4(iTRAQ4plex)	0	1.13836	1											3.07053	1		0	0.005613	28.14	0.0147323	2	1720.03	1.57911	53.4499	1
	High	tVTTSYNALFLGGk	1	1	1	Q9FKU8	N-Term(iTRAQ4plex); K14(iTRAQ4plex)	0	2.85392	1		0.7802	1		2.19221	1		0.739799	1		3.21874	1		0.002	0.02161	19.12	0.142668	3	1759.99	1.29065	42.6047	0
	High	iPESQIPFPHR	1	1	1	Q9FKU8	N-Term(iTRAQ4plex)	0	0.903567	1		0.44242	1		0.393575	1		0.372635	1		1.14726	1		0.004	0.07699	17.6	0.278048	3	1464.81	1.06474	34.5076	0
P48348-2	Isoform 2 of 14-3-3-like protein GF14 kappa OS=Arabidopsis thaliana GN=GRF8 - [14338_ARATH]	149.355	19.11	3	2	4	7	1.18118	2	17.171	0.459953	2	20.1108	0.534888	2	2.86593	0.493467	2	22.2166	1.1774	2	19.2593	246	27.7538	4.93213
	A3	Sequence	# PSMs	# Proteins	# Protein Groups	Protein Group Accessions	Modifications	ΔCn	114/116	114/116 Count	114/116 Variability [%]	115/114	115/114 Count	115/114 Variability [%]	115/116	115/116 Count	115/116 Variability [%]	115/117	115/117 Count	115/117 Variability [%]	117/116	117/116 Count	117/116 Variability [%]	q-Value	PEP	IonScore	Exp Value	Charge	MH+ [Da]	ΔM [ppm]	RT [min]	# Missed Cleavages
	High	nLLSVAYk	2	5	2	P42643;P48348-2	N-Term(iTRAQ4plex); K8(iTRAQ4plex)	0																0	0.001015	64.13	4.34663e-06	2	1195.73	0.945671	35.3665	0
	High	dSTLIMQLLR	2	8	3	Q9S9Z8-2;P42643;P48348-2	N-Term(iTRAQ4plex)	0																0	0.001005	49.53	0.000164358	2	1333.77	1.87906	52.7824	0
	High	aAQDVAVADLAPTHPIR	2	3	1	P48348-2	N-Term(iTRAQ4plex)	0	1.05289	1		0.526066	1		0.545326	1		0.572209	1		1.03519	1		0	1.112e-07	49.31	0.000140663	3	1889.04	1.29966	33.2081	0
	High	iVSSIEQkEESR	1	3	1	P48348-2	N-Term(iTRAQ4plex); K8(iTRAQ4plex)	0	1.3251	1		0.402148	1		0.52465	1		0.425561	1		1.33914	1		0	4.12e-06	31.04	0.0116483	3	1692.94	0.76869	28.3134	1
O80731	At2g46930/F14M4.24 OS=Arabidopsis thaliana GN=AT2G46930 PE=2 SV=1 - [O80731_ARATH]	149.352	18.99	1	5	5	6	0.934955	6	18.7943	2.53835	6	13.6365	1.99384	6	54.8702	3.51718	6	51.0179	0.681512	6	24.729	416	45.9144	7.26904
[truncated: 739 more rows]
