# Supplementary material for: Proteome readjustments in the apoplastic space of Arabidopsis thaliana ggt1 mutant leaves exposed to UV-B radiation
Source: Front Plant Sci. 2015 Mar 24;6:128. doi: 10.3389/fpls.2015.00128 (PMC4371699; doi:10.3389/fpls.2015.00128)
Supplement: Supplementary file 3 [file DataSheet3.XLSX]

## Sheet: Sheet1
Accession	Description	Score	Coverage	# Proteins	# Unique Peptides	# Peptides	# PSMs	114/117	114/117 Count	114/117 Variability [%]	115/117	115/117 Count	115/117 Variability [%]	116/114	116/114 Count	116/114 Variability [%]	116/115	116/115 Count	116/115 Variability [%]	116/117	116/117 Count	116/117 Variability [%]	# AAs	MW [kDa]	calc. pI
O03042	Ribulose bisphosphate carboxylase large chain OS=Arabidopsis thaliana GN=rbcL PE=1 SV=1 - [RBL_ARATH]	4194.95	65.14	1	34	34	226	1.14734	207	23.8425	0.722146	208	36.3856	1.18752	209	22.0206	1.8143	211	48.3301	1.40988	208	31.9183	479	52.9216	6.29053
	A3	Sequence	# PSMs	# Proteins	# Protein Groups	Protein Group Accessions	Modifications	ΔCn	114/117	114/117 Count	114/117 Variability [%]	115/117	115/117 Count	115/117 Variability [%]	116/114	116/114 Count	116/114 Variability [%]	116/115	116/115 Count	116/115 Variability [%]	116/117	116/117 Count	116/117 Variability [%]	q-Value	PEP	IonScore	Exp Value	Charge	MH+ [Da]	ΔM [ppm]	RT [min]	# Missed Cleavages
	High	lSGGDHIHAGTVVGk	7	1	1	O03042	N-Term(iTRAQ4plex); K15(iTRAQ4plex)	0	1.81947	6	25.351	0.692144	6	21.4948	1.29013	6	27.6766	2.99853	6	57.7037	2.00987	6	79.4806	0	1.222e-05	86.68	3.36135e-08	2	1735.97	2.46727	24.0011	0
	High	gHYLNATAGTcEEMIk	2	1	1	O03042	N-Term(iTRAQ4plex); C11(Carbamidomethyl); K16(iTRAQ4plex)	0	0.944512	2	45.4281	0.427118	2	178.938	1.17954	2	17.1256	2.56087	2	273.121	1.11685	2	26.7748	0	8.164e-07	85.59	2.23607e-08	3	2083.02	1.84927	30.3805	0
	High	tFQGPPHGIQVER	19	1	1	O03042	N-Term(iTRAQ4plex)	0	0.998255	17	18.9537	0.70305	17	26.7629	1.04245	18	10.1912	1.3867	18	22.5473	1.04558	17	19.0552	0	4.193e-05	84.34	4.93293e-08	2	1609.86	1.65126	27.6817	0
	High	fLFcAEAIYk	8	1	1	O03042	N-Term(iTRAQ4plex); C4(Carbamidomethyl); K10(iTRAQ4plex)	0	1.33892	7	24.2078	0.56322	7	72.4817	1.09595	8	27.5423	1.61231	8	102.621	1.31593	7	34.5395	0	0.003368	75.46	4.19558e-07	2	1549.84	2.4145	48.7989	0
	High	gGLDFTkDDENVNSQPFMR	3	1	1	O03042	N-Term(iTRAQ4plex); K7(iTRAQ4plex)	0	0.969584	3	4.04542	0.562235	3	52.0559	1.62558	3	25.0192	3.16248	3	30.7668	1.58005	3	20.817	0	0.000389	72.98	2.84478e-07	2	2458.2	2.19002	38.8794	1
	High	wSPELAAAcEVWk	2	1	1	O03042	N-Term(iTRAQ4plex); C9(Carbamidomethyl); K13(iTRAQ4plex)	0	0.964434	2	35.6838	0.419407	2	93.9761	1.22569	2	16.2935	2.76716	2	211.453	1.18503	2	54.2691	0	0.0002484	69.73	9.25804e-07	2	1834.94	2.14504	48.2221	0
	High	eITFNFPTIDk	2	1	1	O03042	N-Term(iTRAQ4plex); K11(iTRAQ4plex)	0	2.85436	2	238.75	1.23221	2	66.8539	1.05823	2	1.67261	2.40671	2	87.5964	3.02806	2	232.376	0	0.0002602	68.91	1.69658e-06	2	1612.89	1.72003	48.5407	0
	High	sQAETGEIk	6	1	1	O03042	N-Term(iTRAQ4plex); K9(iTRAQ4plex)	0	1.04162	4	16.5723	0.665409	4	60.1793	1.40765	4	23.1983	2.17038	4	67.8659	1.46987	4	6.44149	0	0.004705	67.88	2.27287e-06	2	1250.69	2.29745	15.2859	0
	High	eSTLGFVDLLR	16	1	1	O03042	N-Term(iTRAQ4plex)	0	0.970888	15	25.9415	0.446903	15	16.9794	0.76542	15	11.8311	1.50797	15	22.5748	0.743955	15	35.2703	0	0.0008923	67.84	2.38434e-06	2	1393.78	2.01799	52.5252	0
	High	lTYYTPEYETk	25	1	1	O03042	N-Term(iTRAQ4plex); K11(iTRAQ4plex)	0	1.28362	25	9.04634	0.852343	25	26.1852	1.27164	25	19.7683	2.16524	25	37.4043	1.73909	25	14.5884	0	0.0003332	67.39	2.13396e-06	2	1695.87	1.73847	36.0212	0
	High	dLAVEGNEIIR	21	1	1	O03042	N-Term(iTRAQ4plex)	0	1.17545	21	7.35791	0.851219	21	14.3704	1.14633	21	7.03978	1.66116	21	14.0077	1.37251	21	9.42023	0	0.005775	66.56	2.35153e-06	2	1372.76	1.66938	35.6741	0
	High	eLGVPIVMHDYLTGGFTANTSLSHYcR	3	1	1	O03042	N-Term(iTRAQ4plex); C26(Carbamidomethyl)	0	2.40858	2	5.11836	0.695062	2	30.8582	1.39728	2	0.956981	4.75377	2	26.4468	3.37381	2	4.15985	0	2.463e-06	66.51	1.66401e-06	4	3182.56	1.02442	52.1415	0
	High	aMHAVIDR	2	1	1	O03042	N-Term(iTRAQ4plex)	0	2.69272	2	31.502	1.32013	2	25.7504	1.18813	2	8.48596	2.37934	2	13.9596	3.20725	2	40.7896	0	0.005892	64.9	1.84448e-06	2	1056.58	1.41478	18.6961	0
	High	dNGLLLHIHR	10	1	1	O03042	N-Term(iTRAQ4plex)	0	1.24206	7	10.1212	0.490223	7	11.9785	1.06954	7	6.9604	2.73862	7	16.4196	1.37083	7	5.13814	0	0.01119	64.63	3.77063e-06	2	1331.77	1.68953	30.4374	0
	High	eLGVPIVmHDYLTGGFTANTSLSHYcR	3	1	1	O03042	N-Term(iTRAQ4plex); M8(Oxidation); C26(Carbamidomethyl)	0	1.53649	2	115.584	0.636308	2	49.1577	0.959406	2	9.22576	2.27448	2	208.315	1.47778	2	99.416	0	1.469e-05	64.42	2.24074e-06	4	3198.55	1.00618	47.296	0
	High	dTDILAAFR	23	1	1	O03042	N-Term(iTRAQ4plex)	0	1.02804	23	13.5948	0.719413	23	13.9831	1.30957	23	14.3535	1.84247	23	29.5027	1.33869	23	26.6896	0	0.01697	59.98	1.57222e-05	2	1165.64	1.41817	47.5127	0
	High	gHYLNATAGTcEEmIk	2	1	1	O03042	N-Term(iTRAQ4plex); C11(Carbamidomethyl); M14(Oxidation); K16(iTRAQ4plex)	0	1.07703	2	6.09297	0.237782	2	266.719	0.757388	2	11.984	3.36811	2	242.342	0.817757	2	5.85903	0	3.679e-06	59.57	7.0661e-06	3	2099.02	2.39675	26.158	0
	High	gHYLNATAGTcEEMIkR	1	1	1	O03042	N-Term(iTRAQ4plex); C11(Carbamidomethyl); K16(iTRAQ4plex)	0	0.946745	1		0.311028	1		1.33431	1		3.98756	1		1.26639	1		0	1.643e-05	57.87	1.5514e-05	3	2239.12	1.94523	28.079	1
	High	gGLDFTkDDENVNSQPFmR	3	1	1	O03042	N-Term(iTRAQ4plex); K7(iTRAQ4plex); M18(Oxidation)	0	0.979072	3	0.0816745	0.347331	3	122.011	1.47774	3	8.4086	4.0919	3	65.8558	1.4363	3	1.53018	0	0.0003067	57.36	9.91731e-06	2	2474.19	2.55361	35.1683	1
	High	lEGDRESTLGFVDLLR	19	1	1	O03042	N-Term(iTRAQ4plex)	0	1.12614	19	17.6519	0.913641	19	19.7958	1.47016	19	6.64519	1.7271	19	16.3599	1.58169	19	15.3465	0	0.0002207	55.88	4.01541e-05	3	1964.06	2.31321	50.268	1
	High	dDENVNSQPFmR	1	1	1	O03042	N-Term(iTRAQ4plex); M11(Oxidation)	0	2.92622	1		0.905669	1		0.677703	1		2.14979	1		1.98803	1		0	0.001855	53.4	7.31341e-06	2	1611.72	3.19496	21.6971	0
	High	gHYLNATAGTcEEmIkR	3	1	1	O03042	N-Term(iTRAQ4plex); C11(Carbamidomethyl); M14(Oxidation); K16(iTRAQ4plex)	0	0.985691	2	0.46875	0.0963344	2	22.7939	0.905249	2	1.59556	9.0938	2	21.6258	0.894511	2	1.12674	0	6.202e-06	46.97	0.000160727	3	2255.12	2.21054	24.3033	1
	High	eITFNFPTIDkLDGQE	1	1	1	O03042	N-Term(iTRAQ4plex); K11(iTRAQ4plex)	0	5.02284	1		0.580355	1		1.50568	1		12.794	1		7.58154	1		0	0.03103	45.66	0.000327331	2	2155.12	2.97379	53.7873	1
	High	vALEAcVQAR	5	1	1	O03042	N-Term(iTRAQ4plex); C6(Carbamidomethyl)	0	1.13053	5	6.62842	0.655902	5	5.73676	1.08962	5	9.02261	1.8439	5	4.27227	1.23491	5	2.38351	0	0.06849	43.85	0.000416218	2	1260.69	1.43489	26.9366	0
	High	eSTLGFVDLLRDDYVEk	4	1	1	O03042	N-Term(iTRAQ4plex); K17(iTRAQ4plex)	0	1.94708	3	14.6503	0.312842	3	138.67	1.00465	3	12.9642	5.69061	3	165.416	1.81778	3	11.2774	0	3.758e-05	42.87	0.000715237	3	2287.21	2.32668	53.4438	1
	High	vTPQPGVPPEEAGAAVAAESSTGTWTTVWTDGLTSLDR	2	1	1	O03042	N-Term(iTRAQ4plex)	0										0.816897	1					0	0.01889	40.38	0.000755882	3	3998.99	3.52091	61.5132	0
	High	dDYVEkDR	3	1	1	O03042	N-Term(iTRAQ4plex); K6(iTRAQ4plex)	0	1.45414	3	21.1033	0.461394	3	35.5843	1.26089	3	18.6	3.96601	3	32.9421	1.86846	3	2.43211	0	0.04496	39.36	0.000695266	2	1327.68	2.49607	15.0006	1
	High	amHAVIDR	2	1	1	O03042	N-Term(iTRAQ4plex); M2(Oxidation)	0	1.38027	2	10.0133	0.71393	2	12.7991	1.10753	2	9.88072	2.10225	2	12.666	1.53249	2	0.13158	0	0.0289	39.05	0.000752931	2	1072.57	1.12695	12.8634	0
	High	lEGDRESTLGFVDLLRDDYVEk	4	1	1	O03042	N-Term(iTRAQ4plex); K22(iTRAQ4plex)	0	0.823679	4	3.5602	0.758273	4	6.61777	2.46321	4	7.41023	2.45008	4	6.43041	1.99047	4	4.33881	0	0.0005549	37.59	0.00257787	3	2857.49	1.31927	52.4237	2
	High	eSTLGFVDLLRDDYVEkDR	7	1	1	O03042	N-Term(iTRAQ4plex); K17(iTRAQ4plex)	0	1.31263	6	7.73639	0.29918	6	10.3847	1.27447	6	4.84563	5.36253	6	8.70891	1.65568	6	5.29273	0	0.01174	36.64	0.00251454	4	2558.32	-5.06567	52.1483	2
	High	lEDLRIPPAYTk	2	1	1	O03042	N-Term(iTRAQ4plex); K12(iTRAQ4plex)	0	0.503624	2	16.7231	0.782161	2	0.332286	1.04793	2	12.8906	0.662463	2	3.43916	0.529074	2	3.77177	0	0.03748	30.06	0.0130189	3	1703.99	0.158587	38.5706	1
	High	aVYEcLR	4	1	1	O03042	N-Term(iTRAQ4plex); C5(Carbamidomethyl)	0	1.35211	4	8.27077	0.647819	4	25.5126	1.2124	4	11.4557	2.74263	4	3.49516	1.56804	4	8.21705	0	0.05699	29.17	0.010048	2	1054.55	2.50722	22.2177	0
	High	yGRPLLGcTIkPk	2	1	1	O03042	N-Term(iTRAQ4plex); C8(Carbamidomethyl); K11(iTRAQ4plex); K13(iTRAQ4plex)	0	0.338146	2	3.57104	0.538279	2	2.35533	2.22401	2	0.451546	1.37167	2	0.763372	0.753906	2	3.11912	0	0.004804	21.25	0.0551172	3	1935.16	0.856503	29.5473	0
	High	lTYYTPEYETkDTDILAAFR	1	1	1	O03042	N-Term(iTRAQ4plex); K11(iTRAQ4plex)	0				3.45547	1					0.326372	1		1.15154	1		0	0.02091	21.22	0.0891009	3	2698.39	0.42749	53.0089	1
	High	nHGMHFR	2	1	1	O03042	N-Term(iTRAQ4plex)	0	0.997008	2	1.78688	0.820461	2	30.6867	1.28757	2	1.37006	1.53614	2	27.3331	1.28691	2	3.15752	0	0.06354	18.02	0.0694149	3	1042.51	0.776303	15.8914	0
	High	aLAALRLEDLR	1	1	1	O03042	N-Term(iTRAQ4plex)	0	0.126474	1		0.922404	1		2.33433	1		0.314241	1		0.295966	1		0.001	0.0763	20.45	0.0978205	3	1384.84	-0.643197	41.6768	1
	High	dDYVEk	1	1	1	O03042	N-Term(iTRAQ4plex); K6(iTRAQ4plex)	0	2.00721	1		0.424853	1		1.13843	1		5.28056	1		2.29075	1		0.003	0.1021	12.1	0.314463	2	1056.55	2.92279	17.0144	0
	High	gGLDFTk	3	1	1	O03042	N-Term(iTRAQ4plex); K7(iTRAQ4plex)	0	1.72408	2	3.12469	0.665874	2	16.1364	0.880063	2	8.5636	2.23716	2	21.7062	1.52107	2	5.42803	0.004	0.1104	45.01	0.000353361	2	1025.59	2.46477	26.5122	0
	High	aGVkEYk	1	1	1	O03042	N-Term(iTRAQ4plex); K4(iTRAQ4plex); K7(iTRAQ4plex)	0	0.171961	1		0.82663	1		5.72175	1		1.1686	1		0.986361	1		0.007	0.1598	37.35	0.00136217	2	1226.74	-1.71325	14.8238	1
Q9C7N4	GDSL esterase/lipase At1g29670 OS=Arabidopsis thaliana GN=At1g29670 PE=2 SV=1 - [GDL15_ARATH]	1867.78	54.82	1	14	14	57	0.83397	49	24.2001	1.17321	49	24.824	1.35236	52	24.7853	0.867832	51	32.6489	1.08357	49	19.4216	363	39.8467	8.54346
	A3	Sequence	# PSMs	# Proteins	# Protein Groups	Protein Group Accessions	Modifications	ΔCn	114/117	114/117 Count	114/117 Variability [%]	115/117	115/117 Count	115/117 Variability [%]	116/114	116/114 Count	116/114 Variability [%]	116/115	116/115 Count	116/115 Variability [%]	116/117	116/117 Count	116/117 Variability [%]	q-Value	PEP	IonScore	Exp Value	Charge	MH+ [Da]	ΔM [ppm]	RT [min]	# Missed Cleavages
	High	nYQTTVSQVVQLLGDETR	4	1	1	Q9C7N4	N-Term(iTRAQ4plex)	0	0.840809	4	8.28034	1.00872	4	28.4985	1.32998	4	25.3847	1.07008	4	12.5777	1.12104	4	15.5076	0	2.853e-07	124.23	5.45592e-12	2	2195.14	1.05628	58.2368	0
	High	kFALSGIGAVGcSPNALAGSPDGR	2	1	1	Q9C7N4	N-Term(iTRAQ4plex); K1(iTRAQ4plex); C12(Carbamidomethyl)	0	0.927876	1		1.27533	1		1.23408	2	20.5026	0.768757	1		1.00108	1		0	3.238e-09	119.41	1.58654e-11	3	2590.37	1.52542	41.2418	1
	High	fALSGIGAVGcSPNALAGSPDGR	4	1	1	Q9C7N4	N-Term(iTRAQ4plex); C11(Carbamidomethyl)	0	0.813485	2	1.38519	1.2285	2	1.42068	1.06392	3	23.2405	0.691504	3	3.06527	1.03544	2	25.218	0	3.123e-06	111.62	7.29971e-11	2	2318.17	0.925434	47.3498	0
	High	qFTPEQYANDLISR	9	1	1	Q9C7N4	N-Term(iTRAQ4plex)	0	0.783673	9	12.5493	1.21505	9	13.1225	1.28258	9	24.3834	0.775871	9	15.3074	0.898013	9	16.5609	0	3.641e-05	99.02	9.3359e-10	2	1825.92	0.973918	46.1962	0
	High	qILSGVNYASAAAGIR	10	1	1	Q9C7N4	N-Term(iTRAQ4plex)	0	0.839481	9	42.5696	1.58066	9	31.5935	1.40676	10	51.3669	0.745749	10	25.9553	1.17134	9	73.0873	0	3.413e-05	85.84	3.97438e-08	2	1734.96	0.772428	44.2296	0
	High	sYNAQSASDAYPMDISR	1	1	1	Q9C7N4	N-Term(iTRAQ4plex)	0	0.891468	1		0.994818	1		1.57579	1		1.38637	1		1.40826	1		0	1.072e-06	83.46	9.91797e-09	2	2019.92	1.66891	32.9431	0
	High	sNYFPYGIDFGGPTGR	4	1	1	Q9C7N4	N-Term(iTRAQ4plex)	0	0.843983	3	8.84668	1.22674	3	5.45776	1.33026	3	3.67595	0.867832	3	0.298972	1.08705	3	3.13184	0	1.007e-05	81.65	3.38536e-08	2	1891.91	1.42435	48.2994	0
	High	ySTQLNALYNYGAR	2	1	1	Q9C7N4	N-Term(iTRAQ4plex)	0	0.659411	2	7.75602	1.37038	2	40.3164	1.87185	2	8.196	0.88431	2	40.8071	1.23739	2	0.437891	0	2.724e-05	77.06	1.73174e-07	2	1777.9	1.50437	40.9907	0
	High	iNSANQIFNNk	4	1	1	Q9C7N4	N-Term(iTRAQ4plex); K11(iTRAQ4plex)	0	1.07395	4	14.9464	1.4188	4	28.6723	0.969154	4	5.8828	0.791634	4	38.8766	1.05028	4	7.7121	0	0.001579	71.2	1.10752e-06	2	1550.85	1.10556	31.2822	0
	High	sYNAQSASDAYPmDISR	2	1	1	Q9C7N4	N-Term(iTRAQ4plex); M13(Oxidation)	0	0.861578	2	46.0585	0.885506	2	21.9336	1.29012	2	24.7771	1.2324	2	2.22386	1.1143	2	19.6383	0	3.729e-05	66.82	3.11955e-07	2	2035.92	2.29473	27.6643	0
	High	vTNAGccGIGR	2	1	1	Q9C7N4	N-Term(iTRAQ4plex); C6(Carbamidomethyl); C7(Carbamidomethyl)	0	0.710015	1		0.99155	1		1.40453	1		0.987423	1		0.999716	1		0	0.0005988	65.25	1.11952e-06	2	1308.63	2.45467	18.5478	0
	High	sLVDQLNNNHPDAk	5	1	1	Q9C7N4	N-Term(iTRAQ4plex); K14(iTRAQ4plex)	0	0.679257	3	13.1183	0.732969	3	10.1499	1.1723	3	8.77017	1.05252	3	2.33794	0.7754	3	7.79805	0	0.0002367	59.93	1.3008e-05	2	1852.98	2.2594	28.0272	0
	High	nAYVFWDAFHPTEAANVIIAR	4	1	1	Q9C7N4	N-Term(iTRAQ4plex)	0	1.05421	4	3.18855	1.07932	4	9.85047	1.43479	4	7.21916	1.35865	4	8.25431	1.44787	4	3.4614	0	2.879e-06	57.24	2.30335e-05	3	2549.31	2.57237	56.7773	0
	High	nAGQITcLPGQRPcR	3	1	1	Q9C7N4	N-Term(iTRAQ4plex); C7(Carbamidomethyl); C14(Carbamidomethyl)	0	0.717955	3	11.0785	0.979312	3	10.3887	1.57898	3	5.39547	1.05491	3	1.90533	1.10804	3	7.30169	0	0.02193	28.01	0.0131244	3	1871.95	0.237928	24.0947	0
	High	iSFSGQVR	1	1	1	Q9C7N4	N-Term(iTRAQ4plex)	0	0.727709	1		1.30319	1		1.35667	1		0.74378	1		0.989714	1		0.006	0.1441	33.68	0.00522829	2	1037.59	0.766481	26.6052	0
P10795	Ribulose bisphosphate carboxylase small chain 1A, chloroplastic OS=Arabidopsis thaliana GN=RBCS-1A PE=1 SV=2 - [RBS1A_ARATH]	1579.06	60	1	8	14	88	1.15835	29	23.5963	1.15844	29	25.7906	1.09448	29	12.6933	1	29	20.2655	1.2693	29	19.2114	180	20.203	7.7085
	A3	Sequence	# PSMs	# Proteins	# Protein Groups	Protein Group Accessions	Modifications	ΔCn	114/117	114/117 Count	114/117 Variability [%]	115/117	115/117 Count	115/117 Variability [%]	116/114	116/114 Count	116/114 Variability [%]	116/115	116/115 Count	116/115 Variability [%]	116/117	116/117 Count	116/117 Variability [%]	q-Value	PEP	IonScore	Exp Value	Charge	MH+ [Da]	ΔM [ppm]	RT [min]	# Missed Cleavages
	High	fETLSYLPDLTDSELAk	3	1	1	P10795	N-Term(iTRAQ4plex); K17(iTRAQ4plex)	0	1.20785	3	32.4406	0.947285	3	6.39825	1.13208	3	7.64605	1.1449	3	9.76637	1.44322	3	40.8309	0	4.094e-06	90.34	1.12813e-08	2	2230.18	1.43216	54.4601	0
	High	kFETLSYLPDLTDSELAk	5	1	1	P10795	N-Term(iTRAQ4plex); K1(iTRAQ4plex); K18(iTRAQ4plex)	0	1.14884	4	24.212	0.860426	4	5.43616	1.17268	4	16.6425	1.53313	4	2.92406	1.30011	4	8.18402	0	6.566e-05	88.91	1.72228e-08	2	2502.38	2.14985	49.9761	1
	High	lPLFGcTDSAQVLk	18	4	3	P10795;P10796;P10797	N-Term(iTRAQ4plex); C6(Carbamidomethyl); K14(iTRAQ4plex)	0																0	3.861e-05	76.6	3.4676e-07	2	1837.02	2.25381	47.6821	0
	High	wIPcVEFELEHGFVYR	3	4	3	P10795;P10796;P10797	N-Term(iTRAQ4plex); C4(Carbamidomethyl)	0																0	1.892e-05	74.04	2.78092e-07	3	2225.1	0.160875	58.7162	0
	High	kkFETLSYLPDLTDSELAk	3	1	1	P10795	N-Term(iTRAQ4plex); K1(iTRAQ4plex); K2(iTRAQ4plex); K19(iTRAQ4plex)	0	0.874451	3	26.4945	1.15844	3	29.653	1.16051	3	46.2776	1.03679	3	5.59561	1.22638	3	36.8986	0	6.985e-06	72.2	4.33843e-07	3	2774.57	2.65587	45.6606	2
	High	eHGNSPGYYDGR	6	1	1	P10795	N-Term(iTRAQ4plex)	0	1.14406	6	12.4646	1.05724	6	8.62369	1.09518	6	7.94821	1.07631	6	27.3019	1.28877	6	12.763	0	0.011	62.17	7.28084e-07	2	1495.67	1.05846	14.7223	0
	High	qVQcISFIAYkPPSFTG	3	1	1	P10795	N-Term(iTRAQ4plex); C4(Carbamidomethyl); K11(iTRAQ4plex)	0	0.966424	3	13.2423	1.07082	3	4.0133	1.25785	3	7.53527	0.970336	3	34.7096	1.09006	3	30.3839	0	0.001053	55.04	4.07327e-05	2	2231.18	1.94826	49.4298	0
	High	eVEEckk	5	4	3	P10795;P10796;P10797	N-Term(iTRAQ4plex); C5(Carbamidomethyl); K6(iTRAQ4plex); K7(iTRAQ4plex)	0																0	0.04525	45.33	0.000363431	2	1353.74	-0.776078	14.2779	1
	High	kEYPNAFIR	1	1	1	P10795	N-Term(iTRAQ4plex); K1(iTRAQ4plex)	0	1.35377	1		1.38731	1		0.810211	1		0.776222	1		1.09956	1		0	0.001843	43.94	0.00054694	3	1425.81	0.650519	27.8428	1
	High	eYPNAFIR	9	1	1	P10795	N-Term(iTRAQ4plex)	0	1.283	8	15.5074	1.40637	8	18.9855	1.05271	8	1.47373	0.975734	8	5.6088	1.4078	8	14.3872	0	0.03138	40.14	0.000968278	2	1153.61	0.719832	61.3728	0
	High	iIGFDNTR	15	4	3	P10795;P10796;P10797	N-Term(iTRAQ4plex)	0																0	0.03875	39.94	0.00165268	2	1079.6	0.670007	34.0569	0
	High	lPLFGcTDSAQVLkEVEEckk	1	4	3	P10795;P10796;P10797	N-Term(iTRAQ4plex); C6(Carbamidomethyl); K14(iTRAQ4plex); C19(Carbamidomethyl); K20(iTRAQ4plex); K21(iTRAQ4plex)	0																0	0.0001932	37.39	0.00207924	4	3027.63	-0.88877	48.8468	2
	High	eVDYLIR	15	4	3	P10795;P10796;P10797	N-Term(iTRAQ4plex)	0																0	0.04866	36.97	0.002431	2	1051.59	-0.651415	44.6525	0
	High	eVEEckkEYPNAFIR	1	1	1	P10795	N-Term(iTRAQ4plex); C5(Carbamidomethyl); K6(iTRAQ4plex); K7(iTRAQ4plex)	0	0.13336	1		2.47227	1		5.96125	1		0.315707	1		0.796963	1		0	0.03735	19.49	0.147886	3	2344.23	0.544266	29.3435	2
P10797	Ribulose bisphosphate carboxylase small chain 2B, chloroplastic OS=Arabidopsis thaliana GN=RBCS-2B PE=2 SV=2 - [RBS2B_ARATH]	1473.89	60.22	2	4	13	84	1.13225	14	23.4239	0.77927	14	26.3278	1.06298	15	18.1258	1.27292	15	52.0952	1.21021	14	32.3518	181	20.3371	7.7085
	A3	Sequence	# PSMs	# Proteins	# Protein Groups	Protein Group Accessions	Modifications	ΔCn	114/117	114/117 Count	114/117 Variability [%]	115/117	115/117 Count	115/117 Variability [%]	116/114	116/114 Count	116/114 Variability [%]	116/115	116/115 Count	116/115 Variability [%]	116/117	116/117 Count	116/117 Variability [%]	q-Value	PEP	IonScore	Exp Value	Charge	MH+ [Da]	ΔM [ppm]	RT [min]	# Missed Cleavages
	High	kFETLSYLPDLSDVELAk	10	2	1	P10797	N-Term(iTRAQ4plex); K1(iTRAQ4plex); K18(iTRAQ4plex)	0	1.20235	7	8.06685	0.740061	7	8.2302	1.03123	8	16.4511	1.27531	8	53.8648	1.29673	7	21.5604	0	8.146e-07	86.68	2.28744e-08	3	2500.4	2.5171	52.3196	1
	High	eHGNTPGYYDGR	6	3	2	P10796;P10797	N-Term(iTRAQ4plex)	0																0	0.001229	77.23	3.78469e-08	2	1509.69	1.51722	15.3032	0
	High	lPLFGcTDSAQVLk	18	4	3	P10795;P10796;P10797	N-Term(iTRAQ4plex); C6(Carbamidomethyl); K14(iTRAQ4plex)	0																0	3.861e-05	76.6	3.4676e-07	2	1837.02	2.25381	47.6821	0
	High	kkFETLSYLPDLSDVELAk	2	2	1	P10797	N-Term(iTRAQ4plex); K1(iTRAQ4plex); K2(iTRAQ4plex); K19(iTRAQ4plex)	0	0.972059	2	27.6706	0.949905	2	4.49356	1.05145	2	19.7857	1.05638	2	44.2264	1.02461	2	49.4338	0	7.279e-06	75.22	1.96898e-07	3	2772.59	1.75952	48.8232	2
	High	wIPcVEFELEHGFVYR	3	4	3	P10795;P10796;P10797	N-Term(iTRAQ4plex); C4(Carbamidomethyl)	0																0	1.892e-05	74.04	2.78092e-07	3	2225.1	0.160875	58.7162	0
	High	qVQcISFIAYkPPSFTEA	3	2	1	P10797	N-Term(iTRAQ4plex); C4(Carbamidomethyl); K11(iTRAQ4plex)	0	0.92944	3	26.2481	0.934367	3	25.9736	1.24958	3	6.30229	0.979076	3	18.8674	0.978257	3	34.5319	0	0.005078	51.59	8.59848e-05	2	2374.24	3.10677	50.3038	0
	High	eVEEckk	5	4	3	P10795;P10796;P10797	N-Term(iTRAQ4plex); C5(Carbamidomethyl); K6(iTRAQ4plex); K7(iTRAQ4plex)	0																0	0.04525	45.33	0.000363431	2	1353.74	-0.776078	14.2779	1
	High	iIGFDNTR	15	4	3	P10795;P10796;P10797	N-Term(iTRAQ4plex)	0																0	0.03875	39.94	0.00165268	2	1079.6	0.670007	34.0569	0
	High	lPLFGcTDSAQVLkEVEEckk	1	4	3	P10795;P10796;P10797	N-Term(iTRAQ4plex); C6(Carbamidomethyl); K14(iTRAQ4plex); C19(Carbamidomethyl); K20(iTRAQ4plex); K21(iTRAQ4plex)	0																0	0.0001932	37.39	0.00207924	4	3027.63	-0.88877	48.8468	2
	High	eVDYLLR	15	4	3	P10795;P10796;P10797	N-Term(iTRAQ4plex)	0																0	0.04866	36.97	0.002431	2	1051.59	-0.651415	44.6525	0
	High	kEYPGAFIR	1	3	2	P10796;P10797	N-Term(iTRAQ4plex); K1(iTRAQ4plex)	0																0	0.01246	33.57	0.00573602	3	1368.79	1.03883	28.0119	1
	High	fETLSYLPDLSDVELAk	2	2	1	P10797	N-Term(iTRAQ4plex); K17(iTRAQ4plex)	0	0.977874	2	35.5376	0.59085	2	76.624	1.09134	2	15.7712	1.77331	2	52.2769	1.06985	2	18.9796	0	0.0004012	31.61	0.00987043	3	2228.2	0.501429	57.7999	0
	High	eYPGAFIR	3	3	2	P10796;P10797	N-Term(iTRAQ4plex)	0																0.005	0.1312	23.32	0.0407388	2	1096.59	-0.712099	66.4288	0
P28493	Pathogenesis-related protein 5 OS=Arabidopsis thaliana GN=At1g75040 PE=1 SV=1 - [PR5_ARATH]	1403.39	60.67	1	11	11	59	0.620763	55	24.7327	0.959514	55	22.4428	0.769584	54	47.5991	0.461904	54	68.0459	0.484563	54	70.3488	239	25.2357	4.98291
	A3	Sequence	# PSMs	# Proteins	# Protein Groups	Protein Group Accessions	Modifications	ΔCn	114/117	114/117 Count	114/117 Variability [%]	115/117	115/117 Count	115/117 Variability [%]	116/114	116/114 Count	116/114 Variability [%]	116/115	116/115 Count	116/115 Variability [%]	116/117	116/117 Count	116/117 Variability [%]	q-Value	PEP	IonScore	Exp Value	Charge	MH+ [Da]	ΔM [ppm]	RT [min]	# Missed Cleavages
	High	nNcPTTVWAGTLAGQGPk	14	1	1	P28493	N-Term(iTRAQ4plex); C3(Carbamidomethyl); K18(iTRAQ4plex)	0	0.807924	14	31.2009	1.00138	14	14.119	1.01953	14	17.8604	0.844836	14	24.8857	0.839791	14	34.2034	0	2.481e-07	106.51	2.59094e-10	2	2160.11	0.819063	38.0215	0
	High	dFYDVSLVDGYNVk	1	1	1	P28493	N-Term(iTRAQ4plex); K14(iTRAQ4plex)	0	0.950842	1		0.56042	1		0.237426	1		0.395495	1		0.226315	1		0	9.75e-05	94.1	3.59867e-09	2	1921.98	2.07299	46.8067	0
	High	yAGcVSDLNAAcPDmLk	2	1	1	P28493	N-Term(iTRAQ4plex); C4(Carbamidomethyl); C12(Carbamidomethyl); M15(Oxidation); K17(iTRAQ4plex)	0	0.567699	1		0.628032	1		0.401764	1		0.356554	1		0.228647	1		0	1.124e-06	91.78	3.02003e-09	2	2189.03	2.39851	36.1173	0
	High	lGDGGFELTPGASR	13	1	1	P28493	N-Term(iTRAQ4plex)	0	0.620073	13	21.1544	1.04258	13	12.3568	0.7243	13	20.8725	0.378779	13	18.3899	0.406463	13	15.8325	0	1.349e-05	89.41	8.935e-09	2	1520.78	0.659288	37.1933	0
	High	vmDQNNVVAck	3	1	1	P28493	N-Term(iTRAQ4plex); M2(Oxidation); C10(Carbamidomethyl); K11(iTRAQ4plex)	0	0.574474	2	62.8524	0.70225	2	42.2069	0.680688	2	70.3854	0.546694	2	95.7207	0.392008	2	182.696	0	0.0002279	71.82	5.78739e-07	2	1581.8	1.63592	19.8223	0
	High	vMDQNNVVAck	2	1	1	P28493	N-Term(iTRAQ4plex); C10(Carbamidomethyl); K11(iTRAQ4plex)	0	0.654981	2	40.3161	0.941475	2	3.49147	0.60668	1		0.551189	1		0.51754	1		0	0.0003634	70.47	8.74993e-07	2	1565.8	1.91331	24.4652	0
	High	tGcNFDASGNGR	1	1	1	P28493	N-Term(iTRAQ4plex); C3(Carbamidomethyl)	0	0.334267	1		0.888597	1		0.563776	1		0.208216	1		0.18892	1		0	0.001381	66.56	2.208e-07	2	1399.62	1.07164	15.9469	0
	High	gANDkPETcPPTDYSR	5	1	1	P28493	N-Term(iTRAQ4plex); K5(iTRAQ4plex); C9(Carbamidomethyl)	0	0.545373	3	2.97353	0.753801	3	12.3055	0.430007	3	11.8342	0.305443	3	2.50705	0.235096	3	14.8468	0	0.0003272	65.86	9.59846e-07	2	2096	3.09807	19.3523	0
	High	fNTDQYccR	2	1	1	P28493	N-Term(iTRAQ4plex); C7(Carbamidomethyl); C8(Carbamidomethyl)	0	0.579465	2	2.15669	1.0346	2	30.3002	0.939584	2	87.9806	0.516664	2	46.1266	0.545807	2	84.7267	0	0.008142	50.02	9.93047e-06	2	1407.59	2.28694	22.5636	0
	High	yAGcVSDLNAAcPDMLk	1	1	1	P28493	N-Term(iTRAQ4plex); C4(Carbamidomethyl); C12(Carbamidomethyl); K17(iTRAQ4plex)	0	0.85267	1		0.675455	1		0.780813	1		0.96772	1		0.667428	1		0	7.907e-05	46.7	9.94152e-05	3	2173.04	2.76633	40.6202	0
	High	qLTAPAGWSGR	9	1	1	P28493	N-Term(iTRAQ4plex)	0	0.617149	9	12.1268	1.10316	9	11.1567	0.805705	9	8.96585	0.432257	9	14.1417	0.469279	9	20.9602	0	0.002275	41.4	0.000717192	3	1287.69	0.787365	29.352	0
	High	cVTGDcGGLR	1	1	1	P28493	N-Term(iTRAQ4plex); C1(Carbamidomethyl); C6(Carbamidomethyl)	0	0.596335	1		0.849137	1		0.463537	1		0.319606	1		0.277109	1		0	0.002118	39.04	0.000280661	2	1238.58	2.8887	18.2861	0
	High	lGIRPSGGSGDck	5	1	1	P28493	N-Term(iTRAQ4plex); C12(Carbamidomethyl); K13(iTRAQ4plex)	0	0.46784	5	5.17155	0.724686	5	13.0996	0.438226	5	7.23204	0.281054	5	7.15019	0.211437	5	9.18855	0	0.008105	32.16	0.00875714	2	1591.85	1.20927	19.1607	0
P10796	Ribulose bisphosphate carboxylase small chain 1B, chloroplastic OS=Arabidopsis thaliana GN=RBCS-1B PE=1 SV=1 - [RBS1B_ARATH]	1317.54	60.22	1	4	13	75	1.09152	8	27.7779	0.95329	8	21.8515	1.1763	8	17.6084	1.19713	8	33.2877	1.36645	8	26.2259	181	20.2731	7.7085
	A3	Sequence	# PSMs	# Proteins	# Protein Groups	Protein Group Accessions	Modifications	ΔCn	114/117	114/117 Count	114/117 Variability [%]	115/117	115/117 Count	115/117 Variability [%]	116/114	116/114 Count	116/114 Variability [%]	116/115	116/115 Count	116/115 Variability [%]	116/117	116/117 Count	116/117 Variability [%]	q-Value	PEP	IonScore	Exp Value	Charge	MH+ [Da]	ΔM [ppm]	RT [min]	# Missed Cleavages
	High	kFETLSYLPDLTDVELAk	3	1	1	P10796	N-Term(iTRAQ4plex); K1(iTRAQ4plex); K18(iTRAQ4plex)	0	1.04152	3	2.89339	0.927393	3	14.4037	1.30066	3	4.72941	1.28091	3	31.8461	1.35803	3	1.83414	0	4.329e-06	98.77	1.42695e-09	3	2514.41	1.61926	53.6766	1
	High	eHGNTPGYYDGR	6	3	2	P10796;P10797	N-Term(iTRAQ4plex)	0																0	0.001229	77.23	3.78469e-08	2	1509.69	1.51722	15.3032	0
	High	lPLFGcTDSAQVLk	18	4	3	P10795;P10796;P10797	N-Term(iTRAQ4plex); C6(Carbamidomethyl); K14(iTRAQ4plex)	0																0	3.861e-05	76.6	3.4676e-07	2	1837.02	2.25381	47.6821	0
	High	wIPcVEFELEHGFVYR	3	4	3	P10795;P10796;P10797	N-Term(iTRAQ4plex); C4(Carbamidomethyl)	0																0	1.892e-05	74.04	2.78092e-07	3	2225.1	0.160875	58.7162	0
	High	kkFETLSYLPDLTDVELAk	2	1	1	P10796	N-Term(iTRAQ4plex); K1(iTRAQ4plex); K2(iTRAQ4plex); K19(iTRAQ4plex)	0	1.15764	2	102.028	1.13674	2	81.5976	0.934808	2	18.9131	0.934658	2	5.72377	1.08486	2	73.4945	0	7.732e-06	66.84	1.19033e-06	3	2786.61	1.28173	49.5386	2
	High	eVEEckk	5	4	3	P10795;P10796;P10797	N-Term(iTRAQ4plex); C5(Carbamidomethyl); K6(iTRAQ4plex); K7(iTRAQ4plex)	0																0	0.04525	45.33	0.000363431	2	1353.74	-0.776078	14.2779	1
	High	qVQcISFIAYkPPSFTDA	1	1	1	P10796	N-Term(iTRAQ4plex); C4(Carbamidomethyl); K11(iTRAQ4plex)	0	1.35415	1		1.12672	1		1.147	1		1.35342	1		1.55707	1		0	0.002781	40.41	0.00110554	2	2360.22	-0.0708149	49.8692	0
	High	iIGFDNTR	15	4	3	P10795;P10796;P10797	N-Term(iTRAQ4plex)	0																0	0.03875	39.94	0.00165268	2	1079.6	0.670007	34.0569	0
	High	lPLFGcTDSAQVLkEVEEckk	1	4	3	P10795;P10796;P10797	N-Term(iTRAQ4plex); C6(Carbamidomethyl); K14(iTRAQ4plex); C19(Carbamidomethyl); K20(iTRAQ4plex); K21(iTRAQ4plex)	0																0	0.0001932	37.39	0.00207924	4	3027.63	-0.88877	48.8468	2
	High	eVDYLLR	15	4	3	P10795;P10796;P10797	N-Term(iTRAQ4plex)	0																0	0.04866	36.97	0.002431	2	1051.59	-0.651415	44.6525	0
	High	fETLSYLPDLTDVELAk	2	1	1	P10796	N-Term(iTRAQ4plex); K17(iTRAQ4plex)	0	0.905199	2	35.7731	0.861995	2	19.1818	1.28294	2	9.14535	1.32271	2	25.2064	1.1642	2	46.0194	0	0.005952	35.55	0.00345479	3	2242.22	3.10035	58.541	0
	High	kEYPGAFIR	1	3	2	P10796;P10797	N-Term(iTRAQ4plex); K1(iTRAQ4plex)	0																0	0.01246	33.57	0.00573602	3	1368.79	1.03883	28.0119	1
	High	eYPGAFIR	3	3	2	P10796;P10797	N-Term(iTRAQ4plex)	0																0.005	0.1312	23.32	0.0407388	2	1096.59	-0.712099	66.4288	0
P33157	Glucan endo-1,3-beta-glucosidase, acidic isoform OS=Arabidopsis thaliana GN=BG2 PE=1 SV=2 - [E13A_ARATH]	1154.69	38.35	1	11	11	40	0.728179	35	21.7879	2.81704	35	55.836	0.823381	36	45.8676	0.26372	37	110.129	0.577488	35	64.447	339	37.3156	4.98291
	A3	Sequence	# PSMs	# Proteins	# Protein Groups	Protein Group Accessions	Modifications	ΔCn	114/117	114/117 Count	114/117 Variability [%]	115/117	115/117 Count	115/117 Variability [%]	116/114	116/114 Count	116/114 Variability [%]	116/115	116/115 Count	116/115 Variability [%]	116/117	116/117 Count	116/117 Variability [%]	q-Value	PEP	IonScore	Exp Value	Charge	MH+ [Da]	ΔM [ppm]	RT [min]	# Missed Cleavages
	High	vSTAIATDTTTDTSPPSQGR	6	1	1	P33157	N-Term(iTRAQ4plex)	0	0.376357	2	172.296	3.57962	2	463.287	1.01491	2	26.1005	0.0170091	3	53.2366	0.382918	2	259.721	0	3.399e-08	145.86	1.56948e-14	2	2150.07	0.0992418	27.7533	0
	High	sFLEPVIGFLASk	6	1	1	P33157	N-Term(iTRAQ4plex); K13(iTRAQ4plex)	0	0.766392	6	29.7971	2.14714	6	54.3618	0.849284	6	56.4209	0.353253	6	116.183	0.774469	6	43.4069	0	2.741e-05	88.2	1.64221e-08	2	1695.99	-0.40123	62.4548	0
	High	lASSQTEADkWVQENVQSYR	2	1	1	P33157	N-Term(iTRAQ4plex); K10(iTRAQ4plex)	0	0.563322	2	39.4783	5.6729	2	29.2354	0.694333	2	76.651	0.0676919	2	63.964	0.392103	2	30.6091	0	0.0003289	73.42	4.86837e-07	2	2627.33	0.903567	39.9114	1
	High	lASSQTEADk	1	1	1	P33157	N-Term(iTRAQ4plex); K10(iTRAQ4plex)	0	0.59521	1		1.91231	1		0.442317	1		0.135165	1		0.263925	1		0	0.0008159	67.85	2.06714e-06	2	1337.71	-1.62896	15.932	0
	High	lYGPDPGALAALR	9	1	1	P33157	N-Term(iTRAQ4plex)	0	0.807591	8	9.92976	2.38417	8	20.131	1.03476	9	13.6899	0.330153	9	14.6483	0.802688	8	13.0814	0	0.001067	66.23	2.87069e-06	2	1457.82	-0.707272	44.785	0
	High	gSDIELILDVPSSDLER	2	1	1	P33157	N-Term(iTRAQ4plex)	0	0.828081	2	8.67119	1.55712	2	105.654	1.02755	2	1.57593	0.536502	2	118.503	0.853006	2	7.088	0	0.0005229	66.04	2.93685e-06	2	2002.05	0.556685	53.517	0
	High	tYVNNLIQHVk	2	1	1	P33157	N-Term(iTRAQ4plex); K11(iTRAQ4plex)	0	0.661353	2	6.18439	2.85644	2	29.2801	0.740546	2	16.1432	0.168337	2	18.987	0.490978	2	9.88501	0	0.002164	42.78	0.000601042	3	1616.93	-2.04757	37.4279	0
	High	fWGLFHPDR	6	1	1	P33157	N-Term(iTRAQ4plex)	0	0.657398	6	21.7211	3.91099	6	22.491	0.643614	6	55.6438	0.119739	6	72.559	0.432211	6	63.232	0	0.0464	40.44	0.000750029	2	1318.68	0.438365	46.6255	0
	High	aIETYIFAMFDENkk	3	1	1	P33157	N-Term(iTRAQ4plex); K14(iTRAQ4plex); K15(iTRAQ4plex)	0	1.06777	3	4.32614	2.29516	3	31.0907	0.594463	3	38.1402	0.26372	3	30.209	0.621483	3	0.82446	0	5.999e-05	39.75	0.00138233	3	2252.2	0.339375	58.4373	1
	High	aIETYIFAmFDENkkEPTYEk	1	1	1	P33157	N-Term(iTRAQ4plex); M9(Oxidation); K14(iTRAQ4plex); K15(iTRAQ4plex); K21(iTRAQ4plex)	0	0.673131	1		1.8077	1		0.788531	1		0.288276	1		0.532102	1		0	0.01395	28.21	0.018121	4	3159.64	0.17969	46.0379	2
	High	aIETYIFAMFDENkkEPTYEk	1	1	1	P33157	N-Term(iTRAQ4plex); K14(iTRAQ4plex); K15(iTRAQ4plex); K21(iTRAQ4plex)	0	0.548924	1		4.00759	1		0.89578	1		0.120461	1		0.492935	1		0	0.00879	19.86	0.128062	4	3143.64	-0.582666	55.2765	2
	High	fRDEYk	1	1	1	P33157	N-Term(iTRAQ4plex); K6(iTRAQ4plex)	0	0.587817	1		3.77387	1		0.488457	1		0.0746966	1		0.287836	1		0	0.06364	11.87	0.435587	3	1145.62	-3.32059	18.6519	1
F4HR88	Leucine-rich repeat-containing protein OS=Arabidopsis thaliana GN=AT1G33590 PE=2 SV=1 - [F4HR88_ARATH]	995.066	49.48	1	19	20	46	0.766216	40	34.6674	0.497998	40	58.421	0.773519	41	44.2681	1.01046	41	34.6029	0.534029	40	64.4352	477	51.7091	8.90967
	A3	Sequence	# PSMs	# Proteins	# Protein Groups	Protein Group Accessions	Modifications	ΔCn	114/117	114/117 Count	114/117 Variability [%]	115/117	115/117 Count	115/117 Variability [%]	116/114	116/114 Count	116/114 Variability [%]	116/115	116/115 Count	116/115 Variability [%]	116/117	116/117 Count	116/117 Variability [%]	q-Value	PEP	IonScore	Exp Value	Charge	MH+ [Da]	ΔM [ppm]	RT [min]	# Missed Cleavages
	High	lGNNLLTGTIPLGVANLk	6	1	1	F4HR88	N-Term(iTRAQ4plex); K18(iTRAQ4plex)	0	0.795722	4	10.375	0.670121	4	9.42687	1.05722	5	7.30502	1.26773	5	0.829981	0.867422	4	9.84474	0	2.686e-05	83.7	1.81296e-08	2	2096.28	4.02219	55.9257	0
	High	dPSGILSSWk	4	1	1	F4HR88	N-Term(iTRAQ4plex); K10(iTRAQ4plex)	0	0.767954	4	26.1152	0.528505	4	70.3101	0.660575	4	34.6576	0.91283	4	8.94294	0.465893	4	64.7631	0	0.004002	82.9	7.92371e-08	2	1377.76	1.83664	42.1642	0
	High	lTGTIPDIFk	8	1	1	F4HR88	N-Term(iTRAQ4plex); K10(iTRAQ4plex)	0	0.865232	8	5.21507	0.446351	8	11.1638	0.738181	8	9.00751	1.40071	8	8.62974	0.66319	8	9.40395	0	0.0009804	76.87	2.68294e-07	2	1392.84	2.30506	48.7824	0
	High	wVTSSPIIFSLk	2	1	1	F4HR88	N-Term(iTRAQ4plex); K12(iTRAQ4plex)	0	0.950536	1		0.893826	1		1.16974	1		1.2213	1		1.11464	1		0	6.312e-05	75.21	3.28418e-07	2	1665.99	2.42508	54.4246	0
	High	fPASAFVGNDcLcGSPLSPck	1	2	2	F4HR88;Q9FW48	N-Term(iTRAQ4plex); C11(Carbamidomethyl); C13(Carbamidomethyl); C20(Carbamidomethyl); K21(iTRAQ4plex)	0																0	2.705e-06	70.1	6.35204e-07	3	2572.23	1.9573	48.7189	0
	High	nGFSGNLPPSIASLAPILR	1	1	1	F4HR88	N-Term(iTRAQ4plex)	0	0.485196	1		0.407219	1		0.691364	1		0.80875	1		0.33628	1		0	6.535e-05	65.93	3.08877e-06	2	2068.17	1.32251	57.5683	0
	High	fPASAFVGNDcLcGSPLSPckA	1	1	1	F4HR88	N-Term(iTRAQ4plex); C11(Carbamidomethyl); C13(Carbamidomethyl); C20(Carbamidomethyl); K21(iTRAQ4plex)	0																0	6.697e-05	65.6	1.55614e-06	3	2643.27	1.87759	48.0628	1
	High	hLDGIYFTDLk	2	1	1	F4HR88	N-Term(iTRAQ4plex); K11(iTRAQ4plex)	0	1.07666	2	13.5228	0.280631	2	13.6041	0.380014	2	19.128	1.43139	2	8.06003	0.410161	2	5.49895	0	0.0006663	58.92	1.9812e-05	2	1609.89	3.64757	40.3402	0
	High	vPAMVAGLk	1	1	1	F4HR88	N-Term(iTRAQ4plex); K9(iTRAQ4plex)	0	0.806907	1		0.288127	1		0.407257	1		1.11976	1		0.329434	1		0	0.02671	56.22	1.57596e-05	2	1173.73	3.24701	37.3325	0
	High	lSGTLPANIGALSQLEAFSLEGNR	3	1	1	F4HR88	N-Term(iTRAQ4plex)	0	0.588416	3	36.1835	0.80097	3	0.280969	1.09334	3	44.4297	0.865198	3	13.8136	0.708947	3	14.0987	0	1.01e-05	55.57	3.86878e-05	3	2602.4	1.25565	60.4436	0
	High	fLELGHNk	2	1	1	F4HR88	N-Term(iTRAQ4plex); K8(iTRAQ4plex)	0	0.56989	2	61.8323	0.290922	2	11.7681	0.453595	2	38.827	0.872371	2	7.71188	0.259141	2	19.6129	0	0.01494	55.07	3.85853e-05	2	1245.72	2.05835	29.0982	0
	High	lMSYLNLGGNR	2	1	1	F4HR88	N-Term(iTRAQ4plex)	0	0.740077	2	31.2251	0.558676	2	38.7764	1.00876	2	18.2151	1.31197	2	11.1763	0.748414	2	51.5784	0	0.0007076	53.47	5.06002e-05	2	1381.74	0.763458	46.1835	0
	High	aLDTLDLSk	1	1	1	F4HR88	N-Term(iTRAQ4plex); K9(iTRAQ4plex)	0	0.601755	1		0.381179	1		0.574051	1		0.889732	1		0.346296	1		0	0.008567	48.24	0.000179962	2	1263.75	4.95673	34.3498	0
	High	tLTTLDISR	1	1	1	F4HR88	N-Term(iTRAQ4plex)	0	0.575416	1		0.569699	1		0.846907	1		0.839826	1		0.488533	1		0	0.04511	44.5	0.000606731	2	1163.68	0.493736	32.7776	0
	High	yVYIENNR	1	1	1	F4HR88	N-Term(iTRAQ4plex)	0	0.701572	1		0.449642	1		0.505533	1		0.774412	1		0.355548	1		0	0.01975	44.44	0.000192466	2	1214.63	1.98805	25.2967	0
	High	gIESLDLSYNQFHLNTIPk	2	1	1	F4HR88	N-Term(iTRAQ4plex); K19(iTRAQ4plex)	0	0.924317	1		0.497275	1		0.570638	1		1.04137	1		0.528759	1		0	0.001318	44.05	0.000521454	3	2477.33	1.94947	49.66	0
	High	lkHLDGIYFTDLk	2	1	1	F4HR88	N-Term(iTRAQ4plex); K2(iTRAQ4plex); K13(iTRAQ4plex)	0	0.431931	2	51.9407	0.520149	2	78.9255	0.77933	2	4.03934	0.635369	2	25.1364	0.337452	2	47.1845	0	0.02257	43.43	0.000451672	3	1995.17	0.776959	41.8138	1
	High	iFNLDLSHNLLTDPFPVLNVk	3	1	1	F4HR88	N-Term(iTRAQ4plex); K21(iTRAQ4plex)	0	0.608736	3	40.0753	0.720527	3	0.669615	1.02111	3	48.1863	0.82986	3	51.1154	0.465942	3	7.44808	0	0.005735	37.42	0.00129511	3	2697.53	3.57401	63.5127	0
	High	lSGTIPNFLSNFk	1	1	1	F4HR88	N-Term(iTRAQ4plex); K13(iTRAQ4plex)	0	0.670993	1		0.674564	1		1.07453	1		1.04937	1		0.72279	1		0	0.007816	31.01	0.011095	3	1725.98	1.33802	56.4805	0
	High	dPSGILSSWkk	1	1	1	F4HR88	N-Term(iTRAQ4plex); K10(iTRAQ4plex); K11(iTRAQ4plex)	0	0.214795	1		0.751607	1		1.50442	1		0.422104	1		0.323943	1		0	0.0685	19.35	0.163764	3	1649.96	-1.40385	38.227	1
	High	vPAmVAGLk	1	1	1	F4HR88	N-Term(iTRAQ4plex); M4(Oxidation); K9(iTRAQ4plex)	0	0.56589	1		0.531183	1		0.628419	1		0.657287	1		0.356499	1		0.006	0.1482	30.66	0.0138301	2	1189.72	1.42384	29.1501	0
Q9LZF5	At5g03350 OS=Arabidopsis thaliana GN=F12E4_80 PE=2 SV=1 - [Q9LZF5_ARATH]	926.529	41.61	1	8	9	29	0.768806	22	41.5722	1.57027	22	23.0875	1.30139	23	26.8083	0.518581	25	38.3729	0.840782	22	36.7323	274	30.1434	9.37842
	A3	Sequence	# PSMs	# Proteins	# Protein Groups	Protein Group Accessions	Modifications	ΔCn	114/117	114/117 Count	114/117 Variability [%]	115/117	115/117 Count	115/117 Variability [%]	116/114	116/114 Count	116/114 Variability [%]	116/115	116/115 Count	116/115 Variability [%]	116/117	116/117 Count	116/117 Variability [%]	q-Value	PEP	IonScore	Exp Value	Charge	MH+ [Da]	ΔM [ppm]	RT [min]	# Missed Cleavages
	High	tSELVFLGDAELGPASDGVSR	4	1	1	Q9LZF5	N-Term(iTRAQ4plex)	0	0.772444	3	7.69393	1.53715	3	28.1038	1.33739	3	8.07557	0.471624	4	18.9175	0.962831	3	19.037	0	3.984e-07	100.4	7.34169e-10	2	2264.16	1.22822	51.1035	0
	High	kPLIVAHLDLSk	4	1	1	Q9LZF5	N-Term(iTRAQ4plex); K1(iTRAQ4plex); K12(iTRAQ4plex)	0	0.659292	4	40.1046	1.7581	4	21.0296	1.13183	4	28.4045	0.416709	4	20.128	0.721839	4	5.47831	0	0.0001709	79.54	2.66816e-08	2	1766.13	-0.448637	36.2006	0
	High	vFLQNMYPGFSGAMGR	1	1	1	Q9LZF5	N-Term(iTRAQ4plex)	0	0.788331	1		1.82928	1		1.32187	1		0.559288	1		1.04466	1		0	8.735e-05	73.13	2.9914e-07	2	1918.94	0.974096	50.8594	0
	High	vFLQNmYPGFSGAmGR	5	1	1	Q9LZF5	N-Term(iTRAQ4plex); M6(Oxidation); M14(Oxidation)	0	0.797908	4	9.24653	1.35492	4	8.44947	1.06101	4	18.2659	0.537774	4	19.1772	0.850825	4	21.249	0	2.086e-05	69.65	4.22731e-07	2	1950.93	0.977686	42.1856	0
	High	hDIWSWTFQNSAk	3	1	1	Q9LZF5	N-Term(iTRAQ4plex); K13(iTRAQ4plex)	0	0.550065	3	27.0583	1.39304	3	5.97502	1.16409	3	25.7797	0.409655	3	23.5205	0.536551	3	5.00649	0	0.001558	67.94	1.51052e-06	2	1907.96	0.247373	43.7418	0
	High	aGYWVQTGIGk	2	1	1	Q9LZF5	N-Term(iTRAQ4plex); K11(iTRAQ4plex)	0	0.607198	1		1.6041	1		1.39541	1		0.768285	2	63.592	0.849392	1		0	0.002576	66.97	3.14423e-06	2	1467.82	-0.156438	35.3986	0
	High	nHIFAVEFDVFQDk	3	1	1	Q9LZF5	N-Term(iTRAQ4plex); K14(iTRAQ4plex)	0	1.06126	3	5.81899	1.70537	3	21.4576	1.06121	3	7.23808	0.716018	3	12.2393	1.12901	3	1.41462	0	3.649e-05	62.92	6.10053e-06	3	1997.04	0.670493	50.0641	0
	High	vFLQNMYPGFSGAmGR	1	1	1	Q9LZF5	N-Term(iTRAQ4plex); M14(Oxidation)	0	1.19199	1		1.93409	1		1.3699	1		0.828902	1		1.63696	1		0	0.0008609	61.8	3.2374e-06	2	1934.94	1.13362	46.6679	0
	High	vTVTLAPETVk	3	1	1	Q9LZF5	N-Term(iTRAQ4plex); K11(iTRAQ4plex)	0	0.561275	1		1.48684	1		1.53487	2	19.6708	0.874527	2	99.9825	0.757267	1		0	0.0006779	61.02	8.65793e-06	2	1445.88	-0.278062	33.9763	0
	High	ykAWIEYR	1	1	1	Q9LZF5	N-Term(iTRAQ4plex); K2(iTRAQ4plex)	0	0.0778468	1		3.28175	1		6.65712	1		0.155038	1		0.519521	1		0.003	0.09567	29.35	0.0141116	3	1416.78	-2.40711	34.8167	1
	High	sGALSMTR	1	3	3	Q9LJR2;Q9LK72;Q9LZF5	N-Term(iTRAQ4plex)	0																0.008	0.1793	35.91	0.00311585	2	966.518	1.94981	18.3529	0
	High	sGALSmTR	1	3	3	Q9LJR2;Q9LK72;Q9LZF5	N-Term(iTRAQ4plex); M6(Oxidation)	0																0.009	0.1896	39.17	0.0010048	2	982.511	0.632942	12.9265	0
P27140-3	Isoform 3 of Carbonic anhydrase, chloroplastic OS=Arabidopsis thaliana GN=CA1 - [CAHC_ARATH]	913.78	50.74	3	6	12	37	1.04966	18	14.8493	0.979904	18	14.9837	1.17297	19	22.3613	1.34949	19	36.2555	1.2266	18	34.8404	270	29.4852	5.73193
	A3	Sequence	# PSMs	# Proteins	# Protein Groups	Protein Group Accessions	Modifications	ΔCn	114/117	114/117 Count	114/117 Variability [%]	115/117	115/117 Count	115/117 Variability [%]	116/114	116/114 Count	116/114 Variability [%]	116/115	116/115 Count	116/115 Variability [%]	116/117	116/117 Count	116/117 Variability [%]	q-Value	PEP	IonScore	Exp Value	Charge	MH+ [Da]	ΔM [ppm]	RT [min]	# Missed Cleavages
	High	vISELGDSAFEDQcGR	2	3	1	P27140-3	N-Term(iTRAQ4plex); C14(Carbamidomethyl)	0	1.02363	2	65.1156	1.02662	2	6.71925	1.18795	2	9.57306	1.16292	2	68.8545	1.21904	2	78.0955	0	4.694e-05	113.63	1.49561e-11	2	1926.9	2.42123	40.2791	0
	High	ekYETNPALYGELAk	3	4	2	P42737;P27140-3	N-Term(iTRAQ4plex); K2(iTRAQ4plex); K15(iTRAQ4plex)	0																0	1.561e-05	90.28	1.22352e-08	2	2158.18	1.89734	33.8711	1
	High	eAVNVSLANLLTYPFVR	2	4	2	P42737;P27140-3	N-Term(iTRAQ4plex)	0																0	5.432e-05	88.46	2.09564e-08	2	2050.15	1.85509	63.3028	0
	High	vENIVVIGHSAcGGIk	3	4	2	P42737;P27140-3	N-Term(iTRAQ4plex); C12(Carbamidomethyl); K16(iTRAQ4plex)	0																0	2.198e-05	86.38	2.88831e-08	2	1941.09	1.82071	36.0372	0
	High	yETNPALYGELAk	1	4	2	P42737;P27140-3	N-Term(iTRAQ4plex); K13(iTRAQ4plex)	0																0	1.04e-05	82.27	7.26334e-08	2	1756.94	0.946174	37.0822	0
	High	vcPSHVLDFQPGDAFVVR	7	3	1	P27140-3	N-Term(iTRAQ4plex); C2(Carbamidomethyl)	0	1.03664	7	3.99176	0.995163	7	8.86307	1.07042	7	10.4294	1.0835	7	6.16144	1.10099	7	11.3503	0	2.794e-06	75.57	3.41118e-07	2	2187.12	1.89712	47.9088	0
	High	yGGVGAAIEYAVLHLk	8	3	1	P27140-3	N-Term(iTRAQ4plex); K16(iTRAQ4plex)	0	1.20331	4	10.7633	0.943451	4	13.587	1.4658	5	25.5401	1.71045	5	52.9242	2.01378	4	24.2616	0	1.368e-06	55.59	4.04425e-05	3	1949.11	0.934368	61.1607	0
	High	nIANmVPPFDk	2	4	2	P42737;P27140-3	N-Term(iTRAQ4plex); M5(Oxidation); K11(iTRAQ4plex)	0																0	0.007436	51.87	9.26435e-05	2	1549.83	1.60795	33.3567	0
	High	gGYYDFVk	1	3	1	P27140-3	N-Term(iTRAQ4plex); K8(iTRAQ4plex)	0	1.01964	1		1.02866	1		1.46145	1		1.42225	1		1.49385	1		0	0.02101	51.67	8.30539e-05	2	1236.65	1.19168	33.1829	0
	High	aFDPVETIk	3	3	1	P27140-3	N-Term(iTRAQ4plex); K9(iTRAQ4plex)	0	0.922292	3	34.9513	0.759782	3	1.14989	1.05171	3	32.1448	1.34949	3	20.6221	1.20143	3	17.2465	0	0.04226	44.6	0.000573849	2	1307.75	1.36448	35.7587	0
	High	ymVFAcSDSR	2	4	2	P42737;P27140-3	N-Term(iTRAQ4plex); M2(Oxidation); C6(Carbamidomethyl)	0																0	0.05023	34.09	0.000487427	2	1395.62	0.977	27.0683	0
	High	nIANMVPPFDk	1	4	2	P42737;P27140-3	N-Term(iTRAQ4plex); K11(iTRAQ4plex)	0																0	0.05117	34.06	0.0048099	2	1533.83	0.617469	41.7508	0
	High	kAFDPVETIk	1	3	1	P27140-3	N-Term(iTRAQ4plex); K1(iTRAQ4plex); K10(iTRAQ4plex)	0	1.06498	1		0.713548	1		1.17297	1		1.7188	1		1.25229	1		0	0.05485	21.48	0.0889017	3	1579.94	-0.122591	31.3456	1
	High	yMVFAcSDSR	1	4	2	P42737;P27140-3	N-Term(iTRAQ4plex); C6(Carbamidomethyl)	0																0.007	0.1615	38.55	0.000202473	2	1379.62	1.46114	33.6758	0
Q9SFB1	F17A17.37 protein OS=Arabidopsis thaliana GN=F17A17.37 PE=2 SV=1 - [Q9SFB1_ARATH]	897.349	41.37	1	12	12	40	0.915187	39	17.6044	0.884716	39	29.5093	0.943102	40	14.2024	0.982181	40	16.8503	0.83677	39	14.6907	365	39.0412	7.56201
	A3	Sequence	# PSMs	# Proteins	# Protein Groups	Protein Group Accessions	Modifications	ΔCn	114/117	114/117 Count	114/117 Variability [%]	115/117	115/117 Count	115/117 Variability [%]	116/114	116/114 Count	116/114 Variability [%]	116/115	116/115 Count	116/115 Variability [%]	116/117	116/117 Count	116/117 Variability [%]	q-Value	PEP	IonScore	Exp Value	Charge	MH+ [Da]	ΔM [ppm]	RT [min]	# Missed Cleavages
	High	tSPGQTYTLSFVVGDAk	2	1	1	Q9SFB1	N-Term(iTRAQ4plex); K17(iTRAQ4plex)	0	0.99176	2	15.3632	0.777495	2	0.0512921	1.16284	2	12.6034	1.45629	2	28.3206	1.15612	2	28.375	0	1.025e-06	107.38	2.42223e-10	2	2059.1	2.47582	43.7214	0
	High	yFNVPFGHAAIELVAGk	5	1	1	Q9SFB1	N-Term(iTRAQ4plex); K17(iTRAQ4plex)	0	0.894132	5	11.5214	0.813706	5	19.5604	1.0407	5	5.07379	1.08146	5	17.0556	0.893343	5	18.238	0	2.469e-07	92.12	8.93024e-09	2	2121.18	1.28694	54.6855	0
	High	kTDTVSLcGPVIDEIVVSHVA	2	1	1	Q9SFB1	N-Term(iTRAQ4plex); K1(iTRAQ4plex); C8(Carbamidomethyl)	0	1.47713	1		0.673519	1		0.970345	2	26.5463	1.46888	2	26.5978	1.20498	1		0	3.914e-06	82.4	7.88353e-08	3	2527.37	1.68448	49.9181	1
	High	lEVkPGSLYALTFGASR	19	1	1	Q9SFB1	N-Term(iTRAQ4plex); K4(iTRAQ4plex)	0	0.895068	19	14.3026	0.884716	19	19.7178	0.907995	19	10.8598	0.915098	19	19.883	0.78614	19	7.55109	0	0.00016	74	4.55833e-07	2	2097.2	0.53933	48.5858	0
	High	iTFFSGFYHTk	3	1	1	Q9SFB1	N-Term(iTRAQ4plex); K11(iTRAQ4plex)	0	1.2477	3	9.03656	1.15735	3	0.960225	0.836776	3	2.67606	0.926203	3	2.38441	1.02792	3	11.7339	0	0.00105	72.74	6.27888e-07	2	1635.88	0.752096	45.7274	0
	High	nGNFEESPk	1	1	1	Q9SFB1	N-Term(iTRAQ4plex); K9(iTRAQ4plex)	0	0.601933	1		0.555558	1		1.24019	1		1.31924	1		0.748362	1		0	0.002263	67.16	1.47117e-06	2	1309.66	0.433933	17.2403	0
	High	lGNEATISQk	2	1	1	Q9SFB1	N-Term(iTRAQ4plex); K10(iTRAQ4plex)	0	0.76538	2	20.2349	0.662576	2	14.0396	0.968485	2	1.51005	1.09838	2	7.58199	0.743099	2	21.7946	0	0.002073	58.22	2.5763e-05	2	1348.77	2.36525	21.8717	0
	High	tcAQDEVLR	1	1	1	Q9SFB1	N-Term(iTRAQ4plex); C2(Carbamidomethyl)	0	1.21603	1		1.05159	1		0.929524	1		1.0553	1		1.13313	1		0	0.04518	53.87	1.76388e-05	2	1235.62	1.29623	19.5764	0
	High	eSAIAQVIR	2	1	1	Q9SFB1	N-Term(iTRAQ4plex)	0	0.904308	2	11.3066	1.07562	2	21.8951	1.13945	2	41.5981	0.940525	2	7.04852	1.03297	2	29.2791	0	0.06252	52.67	4.78568e-05	2	1130.67	0.3702	30.5394	0
	High	nGGFEEGPHR	1	1	1	Q9SFB1	N-Term(iTRAQ4plex)	0	1.81503	1		1.64761	1		0.918914	1		0.99385	1		1.67199	1		0	0.001863	35.89	0.000837304	3	1243.6	1.51968	14.4466	0
	High	eLVHPIYTR	1	1	1	Q9SFB1	N-Term(iTRAQ4plex)	0	1.06571	1		0.671075	1		0.720868	1		1.12394	1		0.770146	1		0	0.06987	31.45	0.00744789	3	1271.72	0.703154	25.6748	0
	High	vPHTSVGGGHVk	1	1	1	Q9SFB1	N-Term(iTRAQ4plex); K12(iTRAQ4plex)	0	1.52171	1		1.74017	1		1.23244	1		1.0581	1		1.88008	1		0	0.006884	28.34	0.023522	3	1462.84	-1.01513	17.1256	0
P10896	Ribulose bisphosphate carboxylase/oxygenase activase, chloroplastic OS=Arabidopsis thaliana GN=RCA PE=1 SV=2 - [RCA_ARATH]	835.507	32.7	1	15	15	28	2.00708	22	99.1083	4.08515	22	64.7878	1.58036	26	38.4043	1.01152	26	18.4098	3.45888	22	103.472	474	51.9479	6.15088
	A3	Sequence	# PSMs	# Proteins	# Protein Groups	Protein Group Accessions	Modifications	ΔCn	114/117	114/117 Count	114/117 Variability [%]	115/117	115/117 Count	115/117 Variability [%]	116/114	116/114 Count	116/114 Variability [%]	116/115	116/115 Count	116/115 Variability [%]	116/117	116/117 Count	116/117 Variability [%]	q-Value	PEP	IonScore	Exp Value	Charge	MH+ [Da]	ΔM [ppm]	RT [min]	# Missed Cleavages
	High	vQLAETYLSQAALGDANADAIGR	4	1	1	P10896	N-Term(iTRAQ4plex)	0	0.754423	2	39.896	0.991462	2	27.8445	1.09951	4	16.801	0.758591	4	30.6658	0.831554	2	23.9145	0	3.996e-08	150.44	1.14763e-14	2	2491.3	2.1796	51.3028	0
	High	gLAYDTSDDQQDITR	2	1	1	P10896	N-Term(iTRAQ4plex)	0							2.2627	2	6.87172	1.06005	2	4.69883				0	1.042e-05	92.5	2.02443e-09	2	1841.87	1.14113	27.9095	0
	High	gAQQVNLPVPEGcTDPVAENFDPTAR	1	1	1	P10896	N-Term(iTRAQ4plex); C13(Carbamidomethyl)	0																0	1.068e-05	85.12	1.90718e-08	3	2926.42	1.55649	45.3512	0
	High	vPLILGIWGGk	2	1	1	P10896	N-Term(iTRAQ4plex); K11(iTRAQ4plex)	0	2.12119	2	129.772	3.01566	2	145.182	1.42019	2	13.5736	0.980757	2	20.8532	3.01997	2	104.395	0	0.00333	65.75	9.84468e-07	2	1440.92	0.763229	57.5648	0
	High	sFQcELVMAk	1	1	1	P10896	N-Term(iTRAQ4plex); C4(Carbamidomethyl); K10(iTRAQ4plex)	0	3.46078	1		4.45836	1		1.52952	1		1.16566	1		5.30647	1		0	0.0005179	63.27	4.45074e-06	2	1500.78	0.171454	36.4559	0
	High	fVESLGVEk	2	1	1	P10896	N-Term(iTRAQ4plex); K9(iTRAQ4plex)	0	1.5096	2	150.995	2.04884	2	292.968	1.44527	2	51.489	1.04549	2	7.15716	2.18719	2	330.779	0	0.002183	59.29	1.53678e-05	2	1295.74	-0.695466	34.7262	0
	High	nFLTLPNIk	3	1	1	P10896	N-Term(iTRAQ4plex); K9(iTRAQ4plex)	0	1.04713	3	130.04	1.45913	3	96.769	1.39951	3	27.9803	0.98605	3	17.4246	1.46911	3	200.274	0	0.003415	54.87	3.07916e-05	2	1347.82	0.0169442	46.1145	0
	High	lVVHITk	2	1	1	P10896	N-Term(iTRAQ4plex); K7(iTRAQ4plex)	0	3.58788	1		5.60425	1		1.82711	1		1.14843	1		6.57174	1		0	0.04659	52.4	8.6316e-06	2	1097.73	-0.505069	27.6735	0
	High	kFVESLGVEk	2	1	1	P10896	N-Term(iTRAQ4plex); K1(iTRAQ4plex); K10(iTRAQ4plex)	0	3.42317	2	1.41782	4.95424	2	2.09666	1.60447	2	4.4043	1.08843	2	0.888011	5.50601	2	2.98509	0	0.0161	42.63	0.0005403	2	1567.94	1.20856	31.0791	1
	High	sFQcELVmAk	1	1	1	P10896	N-Term(iTRAQ4plex); C4(Carbamidomethyl); M8(Oxidation); K10(iTRAQ4plex)	0	2.59669	1		1.74063	1		1.09197	1		1.59935	1		2.84256	1		0	0.001068	40.32	0.000891808	2	1516.78	1.59063	32.5088	0
	High	eAADLIkk	1	1	1	P10896	N-Term(iTRAQ4plex); K7(iTRAQ4plex); K8(iTRAQ4plex)	0	1.20084	1		3.86698	1		2.49459	1		0.760557	1		3.00305	1		0	0.02654	23.18	0.0497669	3	1319.82	-2.68179	23.2381	1
	High	vPIIcTGNDFSTLYAPLIR	1	1	1	P10896	N-Term(iTRAQ4plex); C5(Carbamidomethyl)	0	1.13387	1		1.19876	1		1.02883	1		0.955419	1		1.16946	1		0	0.006252	21.24	0.106355	3	2294.24	0.756845	58.7809	0
	High	vYDDEVRk	3	1	1	P10896	N-Term(iTRAQ4plex); K8(iTRAQ4plex)	0	1.81561	3	56.7334	4.17948	3	66.2263	1.86256	3	32.0338	0.794383	3	23.1533	3.39008	3	101.379	0.002	0.08211	50.77	9.9666e-05	2	1311.72	0.784119	19.2473	1
	High	vYDDEVR	1	1	1	P10896	N-Term(iTRAQ4plex)	0	2.21875	1		3.99294	1		2.08916	1		1.13974	1		4.64683	1		0.004	0.1087	29.55	0.00593409	2	1039.52	1.58766	18.8748	0
	High	fYWAPTR	1	1	1	P10896	N-Term(iTRAQ4plex)	0	3.69162	1		5.56251	1		1.60352	1		1.04481	1		5.93428	1		0.005	0.1235	27.43	0.0113852	2	1084.57	-0.587307	36.5623	0
	High	fYWAPTREDR	1	1	1	P10896	N-Term(iTRAQ4plex)	0	1.57624	1		5.68995	1		2.23337	1		0.607427	1		3.52908	1		0.007	0.1638	12.24	0.379117	3	1484.74	-0.921393	32.9723	1
Q940J8	Pectinacetylesterase family protein OS=Arabidopsis thaliana GN=T5K18.190 PE=2 SV=1 - [Q940J8_ARATH]	824.641	53.45	2	13	17	33	0.855987	17	23.6004	0.625522	17	29.1096	0.88064	17	22.419	1.17054	17	29.7788	0.816195	17	22.4072	391	42.0979	9.11475
	A3	Sequence	# PSMs	# Proteins	# Protein Groups	Protein Group Accessions	Modifications	ΔCn	114/117	114/117 Count	114/117 Variability [%]	115/117	115/117 Count	115/117 Variability [%]	116/114	116/114 Count	116/114 Variability [%]	116/115	116/115 Count	116/115 Variability [%]	116/117	116/117 Count	116/117 Variability [%]	q-Value	PEP	IonScore	Exp Value	Charge	MH+ [Da]	ΔM [ppm]	RT [min]	# Missed Cleavages
	High	nAQNAILSGcSAGALAAILHcDTFR	2	2	1	Q940J8	N-Term(iTRAQ4plex); C10(Carbamidomethyl); C21(Carbamidomethyl)	0	0.766402	1		0.553307	1		1.09386	1		1.48755	1		0.840419	1		0	8.72654e-11	105.68	2.56876e-10	3	2775.38	1.85307	55.7037	0
	High	dITGGSYIQSYYSk	2	2	1	Q940J8	N-Term(iTRAQ4plex); K14(iTRAQ4plex)	0	0.832002	2	4.21547	0.686231	2	13.798	1.06367	2	0.282891	1.26613	2	9.82586	0.887174	2	3.93222	0	1.774e-05	101.19	7.75533e-10	2	1869.95	1.97761	37.0217	0
	High	ycDGSSFTGNVEAVNPANk	3	2	1	Q940J8	N-Term(iTRAQ4plex); C2(Carbamidomethyl); K19(iTRAQ4plex)	0	1.02241	2	35.342	0.869835	2	73.6494	0.98849	2	2.56333	1.14072	2	29.5774	1.01315	2	38.1595	0	2.05e-07	92.81	2.14676e-09	2	2318.1	1.49074	35.8027	0
	High	dFGFSGILGGk	6	3	2	Q940J8;Q9FH82	N-Term(iTRAQ4plex); K11(iTRAQ4plex)	0																0	0.001808	79.68	1.23793e-07	2	1385.77	1.75739	46.8151	0
	High	qSTNPDFYNWNR	2	3	2	Q940J8;Q9FH82	N-Term(iTRAQ4plex)	0																0	0.0002108	68.17	4.64836e-07	2	1685.78	1.6488	33.7961	0
	High	gAVcLDGSAPAYHFDk	1	3	2	Q940J8;Q9FH82	N-Term(iTRAQ4plex); C4(Carbamidomethyl); K16(iTRAQ4plex)	0																0	2.161e-05	58.66	1.05512e-05	3	1995.99	1.77682	34.3622	0
	High	aVVDDLmAk	1	2	1	Q940J8	N-Term(iTRAQ4plex); M7(Oxidation); K9(iTRAQ4plex)	0	1.03119	1		0.507809	1		0.816669	1		1.62818	1		0.844233	1		0	0.02218	58.2	2.58819e-05	2	1265.71	2.94178	26.5667	0
	High	nVLAPTAVDk	1	2	1	Q940J8	N-Term(iTRAQ4plex); K10(iTRAQ4plex)	0	1.00153	1		0.536558	1		0.638732	1		1.17054	1		0.641298	1		0	0.0308	58.2	1.22598e-05	2	1315.79	3.97325	26.1942	0
	High	nVLAPTAVDkGk	1	2	1	Q940J8	N-Term(iTRAQ4plex); K10(iTRAQ4plex); K12(iTRAQ4plex)	0	0.515531	1		0.978409	1		1.17576	1		0.608235	1		0.607646	1		0	0.001252	56.64	1.4632e-05	3	1645	-0.612898	24.0412	1
	High	gPQVANTR	1	2	1	Q940J8	N-Term(iTRAQ4plex)	0	0.759551	1		0.401417	1		0.617876	1		1.14784	1		0.470473	1		0	0.007232	54.37	2.10217e-05	2	986.551	1.21713	13.1026	0
	High	aVGNWFYGR	2	2	1	Q940J8	N-Term(iTRAQ4plex)	0	0.852725	1		0.758202	1		0.807558	1		0.891694	1		0.690334	1		0	0.005909	38.12	0.00116398	2	1213.63	1.48105	38.806	0
	High	cVSDAGYFIHGk	2	3	2	Q940J8;Q9FH82	N-Term(iTRAQ4plex); C1(Carbamidomethyl); K12(iTRAQ4plex)	0																0	0.0001331	37.85	0.00134528	3	1641.83	1.36011	31.2604	0
	High	aLSPVHSTPSR	2	2	1	Q940J8	N-Term(iTRAQ4plex)	0	0.921516	2	0.483399	0.637652	2	18.5749	0.819969	2	10.613	1.16341	2	7.36088	0.757489	2	11.1006	0	0.05799	36.24	0.00332758	3	1295.72	1.59454	16.3479	0
	High	tPLFVINAAFDSWQIk	2	2	1	Q940J8	N-Term(iTRAQ4plex); K16(iTRAQ4plex)	0	1.2826	1		1.42503	1		1.0296	1		0.909822	1		1.32385	1		0	0.01118	22.48	0.0771139	3	2138.19	-0.299658	65.5761	0
	High	mkPELcFFPQYVVPSmR	2	2	1	Q940J8	M1(Oxidation); N-Term(iTRAQ4plex); K2(iTRAQ4plex); C6(Carbamidomethyl); M16(Oxidation)	0	0.741066	2	69.577	0.845649	2	56.8841	0.768169	2	1.88682	0.660909	2	163.064	0.570677	2	67.07	0	0.01477	22.44	0.0615777	3	2449.24	2.74919	46.1573	0
	High	vVALHGSAk	1	2	1	Q940J8	N-Term(iTRAQ4plex); K9(iTRAQ4plex)	0	1.79862	1		1.28797	1		0.637	1		0.873352	1		1.14856	1		0.001	0.07781	22.37	0.0535972	3	1169.73	1.95127	17.4352	0
	High	sLPVScTSk	2	2	1	Q940J8	N-Term(iTRAQ4plex); C6(Carbamidomethyl); K9(iTRAQ4plex)	0	0.701847	1		0.510757	1		1.01464	1		1.36886	1		0.713892	1		0.003	0.09017	28.32	0.0186248	2	1266.7	1.99177	21.0782	0
P37702-2	Isoform 2 of Myrosinase 1 OS=Arabidopsis thaliana GN=TGG1 - [BGL38_ARATH]	788.954	32.68	2	14	15	34	0.888371	30	36.6896	0.724077	30	41.4377	0.970609	30	24.381	1.15233	30	34.5045	0.811714	30	20.9314	456	51.4482	5.88428
	A3	Sequence	# PSMs	# Proteins	# Protein Groups	Protein Group Accessions	Modifications	ΔCn	114/117	114/117 Count	114/117 Variability [%]	115/117	115/117 Count	115/117 Variability [%]	116/114	116/114 Count	116/114 Variability [%]	116/115	116/115 Count	116/115 Variability [%]	116/117	116/117 Count	116/117 Variability [%]	q-Value	PEP	IonScore	Exp Value	Charge	MH+ [Da]	ΔM [ppm]	RT [min]	# Missed Cleavages
	High	gFIFGVASSAYQVEGGR	2	2	1	P37702-2	N-Term(iTRAQ4plex)	0	0.929066	2	31.7798	0.82431	2	23.3995	0.914307	2	12.3115	1.01173	2	4.33705	0.85156	2	18.9194	0	2.059e-05	95.74	2.98688e-09	2	1888.97	1.55122	50.04	0
	High	nWITINQLYTVPTR	2	2	1	P37702-2	N-Term(iTRAQ4plex)	0	0.897284	2	4.11538	0.854376	2	3.80752	1.00327	2	29.7749	1.03446	2	21.4665	0.90245	2	25.4286	0	2.087e-05	95.71	4.0683e-09	2	1863.03	1.004	50.4099	0
	High	lPEFSETEAALVk	1	2	1	P37702-2	N-Term(iTRAQ4plex); K13(iTRAQ4plex)	0	1.44728	1		0.587793	1		0.564574	1		1.36479	1		0.819123	1		0	0.0002667	83.45	6.80043e-08	2	1721.96	2.21572	44.981	0
	High	wFLPFDHSQESk	3	2	1	P37702-2	N-Term(iTRAQ4plex); K12(iTRAQ4plex)	0	0.966703	2	28.6311	0.573057	2	21.924	0.752883	2	15.8255	1.24693	2	9.34622	0.72962	2	12.3884	0	0.0002187	73.65	5.09193e-07	2	1808.92	0.826818	45.2384	0
	High	gIYYVMDYFk	2	2	1	P37702-2	N-Term(iTRAQ4plex); K10(iTRAQ4plex)	0	1.05405	2	3.84647	0.845962	2	13.247	0.957391	2	3.75435	1.17116	2	13.3402	1.01164	2	0.0920243	0	0.004337	66.97	1.90864e-06	2	1586.82	2.28936	56.1492	0
	High	iDYLcSHLcFLSk	2	2	1	P37702-2	N-Term(iTRAQ4plex); C5(Carbamidomethyl); C9(Carbamidomethyl); K13(iTRAQ4plex)	0	1.27506	2	6.99321	0.463172	2	10.506	0.897109	2	7.42181	2.42466	2	3.92063	1.14671	2	14.4712	0	5.943e-05	63.49	4.3652e-06	2	1944	2.11237	48.1266	0
	High	lFNSGNFEk	2	2	1	P37702-2	N-Term(iTRAQ4plex); K9(iTRAQ4plex)	0	0.706792	2	48.2769	0.723051	2	27.1354	1.04649	2	41.1259	1.00433	2	20.6279	0.741487	2	6.24757	0	0.01294	58.18	1.44452e-05	2	1343.72	1.24717	34.6551	0
	High	iFFHGWFmGPLTEGk	4	2	1	P37702-2	N-Term(iTRAQ4plex); M8(Oxidation); K15(iTRAQ4plex)	0	0.621655	3	10.9116	0.724202	3	80.1626	1.70356	3	13.9046	1.27693	3	30.7949	0.944244	3	28.8287	0	0.0002403	54.73	4.29052e-05	3	2071.07	1.26866	53.0703	0
	High	gYALGTDAPGR	1	3	2	Q9C5C2;P37702-2	N-Term(iTRAQ4plex)	0																0	0.07111	52.05	5.73836e-05	2	1221.64	2.18417	22.4903	0
	High	eYVGDRLPEFSETEAALVk	2	2	1	P37702-2	N-Term(iTRAQ4plex); K19(iTRAQ4plex)	0	0.734004	2	9.28314	0.702867	2	4.38437	1.06812	2	2.63638	1.09513	2	7.52752	0.785954	2	11.9414	0	1.644e-05	45.45	0.000376334	3	2441.28	0.771062	45.1932	1
	High	gLNVWDSFTHR	2	2	1	P37702-2	N-Term(iTRAQ4plex)	0	1.13756	2	6.35989	0.772674	2	28.4981	0.662289	2	2.98698	0.957288	2	18.7659	0.755262	2	9.36019	0	0.008806	44.44	0.000294994	2	1475.76	2.8422	42.5945	0
	High	gIYYVmDYFk	3	2	1	P37702-2	N-Term(iTRAQ4plex); M6(Oxidation); K10(iTRAQ4plex)	0	0.904292	3	8.22484	0.737345	3	47.8227	1.05332	3	37.1383	1.67519	3	30.3075	0.903425	3	28.2763	0	0.003049	39.67	0.00082	2	1602.81	1.32642	45.76	0
	High	rIDYLcSHLcFLSk	2	2	1	P37702-2	N-Term(iTRAQ4plex); C6(Carbamidomethyl); C10(Carbamidomethyl); K14(iTRAQ4plex)	0	0.993711	2	3.0319	0.44569	2	8.80845	0.936966	2	3.51109	2.05102	2	8.32702	0.933384	2	0.478803	0	0.0006905	31.85	0.00871929	4	2100.1	1.04886	44.7466	1
	High	iFFHGWFMGPLTEGk	1	2	1	P37702-2	N-Term(iTRAQ4plex); K15(iTRAQ4plex)	0	0.413566	1		0.961463	1		2.23099	1		0.942164	1		0.924949	1		0	0.007496	28.63	0.0166562	3	2055.08	0.437663	56.724	0
	High	gVNPGAIk	2	2	1	P37702-2	N-Term(iTRAQ4plex); K8(iTRAQ4plex)	0	0.708641	1		0.4998	1		0.860897	1		1.19839	1		0.611582	1		0	0.02808	27.47	0.0112808	2	1043.65	1.63933	20.23	0
	High	gLNVWDSFTHRFPEk	2	2	1	P37702-2	N-Term(iTRAQ4plex); K15(iTRAQ4plex)	0	0.447229	2	4.46582	1.05417	2	9.02198	1.18435	2	18.3021	0.493304	2	4.68687	0.530988	2	13.7524	0	0.004416	24.63	0.0464872	4	2121.11	0.0735572	46.5009	1
	High	wFLPFDHSQESkDATER	1	2	1	P37702-2	N-Term(iTRAQ4plex); K12(iTRAQ4plex)	0	0.278523	1		1.85819	1		2.12418	1		0.312595	1		0.593103	1		0	0.009786	11.93	0.407168	4	2381.17	-1.88543	41.8546	1
O50008	5-methyltetrahydropteroyltriglutamate--homocysteine methyltransferase OS=Arabidopsis thaliana GN=CIMS PE=1 SV=1 - [METE_ARATH]	778.363	31.24	1	11	21	38	1.35093	13	50.6883	0.877073	13	23.551	1.10163	17	22.8549	1.41838	15	27.5211	1.43362	13	22.9474	765	84.3035	6.50732
	A3	Sequence	# PSMs	# Proteins	# Protein Groups	Protein Group Accessions	Modifications	ΔCn	114/117	114/117 Count	114/117 Variability [%]	115/117	115/117 Count	115/117 Variability [%]	116/114	116/114 Count	116/114 Variability [%]	116/115	116/115 Count	116/115 Variability [%]	116/117	116/117 Count	116/117 Variability [%]	q-Value	PEP	IonScore	Exp Value	Charge	MH+ [Da]	ΔM [ppm]	RT [min]	# Missed Cleavages
	High	aLAGQkDEALFSANAAALASR	1	1	1	O50008	N-Term(iTRAQ4plex); K6(iTRAQ4plex)	0	2.24598	1		1.94637	1		0.741839	1		0.840442	1		1.67029	1		0	0.0001128	72.02	8.94983e-07	3	2363.3	1.48614	40.6101	1
	High	gVTAFGFDLVR	2	2	2	O50008;Q9SRV5	N-Term(iTRAQ4plex)	0																0	0.002211	69.46	1.51175e-06	2	1325.73	0.354534	49.7903	0
	High	vVEVNALAk	2	1	1	O50008	N-Term(iTRAQ4plex); K9(iTRAQ4plex)	0	1.13721	2	47.0315	0.91841	2	30.7538	1.05817	2	5.97209	1.28641	2	8.69032	1.20635	2	40.2351	0	0.002639	68.06	1.56315e-06	2	1230.77	1.19141	30.3743	0
	High	kLNLPILPTTTIGSFPQTVELR	3	2	2	O50008;Q9SRV5	N-Term(iTRAQ4plex); K1(iTRAQ4plex)	0																0	2.261e-06	61.2	1.85852e-06	3	2726.61	2.27331	55.4876	1
	High	sTAEDLQk	2	1	1	O50008	N-Term(iTRAQ4plex); K8(iTRAQ4plex)	0	1.07945	1		0.877073	1		1.32482	1		1.60081	1		1.43362	1		0	0.01254	61.06	9.67536e-06	2	1179.65	0.789121	16.4591	0
	High	yGAGIGPGVYDIHSPR	1	2	2	O50008;Q9SRV5	N-Term(iTRAQ4plex)	0																0	1.684e-06	59.33	1.28349e-05	3	1802.93	1.37849	34.7179	0
	High	yLFAGVVDGR	1	2	2	O50008;Q9SRV5	N-Term(iTRAQ4plex)	0																0	0.01541	55.63	3.39173e-05	2	1240.68	0.907561	43.1803	0
	High	gGIGVIQIDEAALR	3	2	2	O50008;Q9SRV5	N-Term(iTRAQ4plex)	0																0	0.0006537	55.34	3.66981e-05	2	1555.89	1.33335	44.63	0
	High	fALESFWDGk	2	2	2	O50008;Q9SRV5	N-Term(iTRAQ4plex); K10(iTRAQ4plex)	0																0	0.001034	52.6	4.91839e-05	2	1487.78	1.59525	51.7545	0
	High	sFELLSLLPk	2	1	1	O50008	N-Term(iTRAQ4plex); K10(iTRAQ4plex)	0	1.20191	2	72.713	1.2172	2	24.1617	1.0974	2	1.31075	1.06388	2	44.6526	1.32225	2	74.5196	0	0.02748	50.95	8.39685e-05	2	1434.88	2.35539	57.7367	0
	High	sWLAFAAQk	1	2	2	O50008;Q9SRV5	N-Term(iTRAQ4plex); K9(iTRAQ4plex)	0																0	0.002489	48.36	0.000236328	3	1309.75	1.13273	42.7461	0
	High	aLGVDTVPVLVGPVSYLLLSk	6	1	1	O50008	N-Term(iTRAQ4plex); K21(iTRAQ4plex)	0	0.573328	2	13.2834	0.608477	2	34.7376	1.34475	6	26.1815	1.14045	4	23.369	0.873791	2	2.63694	0	0.00661	47.68	4.00929e-05	3	2428.47	1.89192	66.6777	0
	High	kVSEEDYVk	1	1	1	O50008	N-Term(iTRAQ4plex); K1(iTRAQ4plex); K9(iTRAQ4plex)	0	2.59004	1		1.22252	1		0.874218	1		1.8184	1		2.26988	1		0	0.001577	38.05	0.00176259	3	1528.86	1.9164	20.5721	1
	High	vSEEDYVk	1	1	1	O50008	N-Term(iTRAQ4plex); K8(iTRAQ4plex)	0	1.35093	1		0.776701	1		0.946101	1		1.6156	1		1.28128	1		0	0.07425	37.76	0.00141533	2	1256.67	3.03133	21.9796	0
	High	gNASVPAmEmTk	3	2	2	O50008;Q9SRV5	N-Term(iTRAQ4plex); M8(Oxidation); M10(Oxidation); K12(iTRAQ4plex)	0																0	0.05246	32.13	0.00321484	3	1555.77	3.03644	15.8344	0
	High	kYTEVkPALk	2	2	2	O50008;Q9SRV5	N-Term(iTRAQ4plex); K1(iTRAQ4plex); K6(iTRAQ4plex); K10(iTRAQ4plex)	0																0	0.02724	23.29	0.0164085	3	1753.11	0.548174	22.3056	1
	High	cVkPPVIYGDVSRPk	1	1	1	O50008	N-Term(iTRAQ4plex); C1(Carbamidomethyl); K3(iTRAQ4plex); K15(iTRAQ4plex)	0	1.82126	1		0.764159	1		0.901569	1		2.10962	1		1.64606	1		0	0.02969	17.98	0.147279	4	2147.25	4.22971	29.2488	0
	High	aIkEEIkk	1	2	2	O50008;Q9SRV5	N-Term(iTRAQ4plex); K3(iTRAQ4plex); K7(iTRAQ4plex); K8(iTRAQ4plex)	0																0	0.02591	17.97	0.0630372	3	1535	0.738975	18.509	2
	High	qMSAAGTk	1	1	1	O50008	N-Term(iTRAQ4plex); K8(iTRAQ4plex)	0	1.37081	1		0.99972	1		1.08265	1		1.45749	1		1.4878	1		0.003	0.1026	27.92	0.0175965	2	1081.59	-0.300713	12.7607	0
	High	iPSSEEIADR	1	1	1	O50008	N-Term(iTRAQ4plex)	0	1.08472	1		0.817795	1		1.2224	1		1.59186	1		1.32925	1		0.006	0.1412	46.97	0.000181823	2	1260.66	3.24041	25.8774	0
	High	lDDEIk	1	1	1	O50008	N-Term(iTRAQ4plex); K6(iTRAQ4plex)	0																0.007	0.1643	36.42	0.00359154	2	1020.59	6.65123	23.4002	0
Q9LJG3	GDSL esterase/lipase ESM1 OS=Arabidopsis thaliana GN=ESM1 PE=1 SV=1 - [ESM1_ARATH]	766.382	27.55	1	9	9	25	0.946717	22	11.7894	1.06766	22	34.8867	0.996679	24	23.679	0.864807	23	28.1938	0.954435	22	28.8227	392	44.0322	7.72314
	A3	Sequence	# PSMs	# Proteins	# Protein Groups	Protein Group Accessions	Modifications	ΔCn	114/117	114/117 Count	114/117 Variability [%]	115/117	115/117 Count	115/117 Variability [%]	116/114	116/114 Count	116/114 Variability [%]	116/115	116/115 Count	116/115 Variability [%]	116/117	116/117 Count	116/117 Variability [%]	q-Value	PEP	IonScore	Exp Value	Charge	MH+ [Da]	ΔM [ppm]	RT [min]	# Missed Cleavages
	High	aNPNADASAQQAFVTNVINR	4	1	1	Q9LJG3	N-Term(iTRAQ4plex)	0	0.935018	4	6.55043	0.759676	4	18.6826	0.774682	4	39.1474	0.808318	4	13.62	0.737801	4	43.8684	0	5.779e-08	119.06	1.37203e-11	2	2245.15	1.66248	40.5673	0
	High	tGNEcYELLNDLAk	2	1	1	Q9LJG3	N-Term(iTRAQ4plex); C5(Carbamidomethyl); K14(iTRAQ4plex)	0	0.945518	2	11.6905	0.900342	2	33.803	0.986643	2	14.5151	1.01728	2	64.5054	0.935204	2	26.5407	0	4.212e-05	90.05	1.02315e-08	2	1927.97	2.11717	44.7271	0
	High	aQEEMAHLLYGADPDVVQPmTVR	1	1	1	Q9LJG3	N-Term(iTRAQ4plex); M20(Oxidation)	0							1.03089	1								0	2.705e-06	74.63	2.72036e-07	3	2730.34	0.80246	46.5634	0
	High	aQEEMAHLLYGADPDVVQPMTVR	1	1	1	Q9LJG3	N-Term(iTRAQ4plex)	0	0.805221	1		0.607594	1		0.672802	1		0.875401	1		0.543099	1		0	5.478e-06	68.05	1.2064e-06	3	2714.34	0.845131	49.7659	0
	High	lLYSLGASk	3	1	1	Q9LJG3	N-Term(iTRAQ4plex); K9(iTRAQ4plex)	0	0.722933	2	21.4896	0.991507	2	24.4661	1.14636	3	30.8094	0.804918	3	37.0239	0.919604	2	6.19664	0	0.006032	67.51	1.33951e-06	2	1239.76	1.22774	37.2694	0
	High	dLPQTYWPYGk	2	1	1	Q9LJG3	N-Term(iTRAQ4plex); K11(iTRAQ4plex)	0	1.05793	2	28.6909	0.989203	2	34.8909	0.999299	2	17.3199	1.04926	2	11.4611	1.05981	2	47.7469	0	0.0004922	59.1	1.55014e-05	2	1655.87	1.79814	40.7224	0
	High	sYFFFDGR	6	1	1	Q9LJG3	N-Term(iTRAQ4plex)	0	0.922143	5	3.40477	1.12306	5	4.78959	1.06135	5	6.67885	0.864807	5	6.36366	0.973377	5	2.02217	0	0.03595	52.29	1.91815e-05	2	1182.57	0.877935	43.6463	0
	High	eLIVYPTGETMR	1	1	1	Q9LJG3	N-Term(iTRAQ4plex)	0	0.97259	1		1.05946	1		1.18748	1		1.07027	1		1.1578	1		0	0.03823	50.24	0.000114495	2	1552.82	1.18266	38.0538	0
	High	iGPmLNEFAk	2	1	1	Q9LJG3	N-Term(iTRAQ4plex); M4(Oxidation); K10(iTRAQ4plex)	0	1.10369	2	11.1403	0.960869	2	75.8326	0.781385	2	32.2121	0.881186	2	25.2646	0.86455	2	44.5236	0	0.02773	45.05	0.000464223	2	1423.79	2.49471	36.6103	0
	High	kDLPQTYWPYGk	1	1	1	Q9LJG3	N-Term(iTRAQ4plex); K1(iTRAQ4plex); K12(iTRAQ4plex)	0	2.03035	1		2.35236	1		0.569282	1		0.482406	1		1.15871	1		0	0.0002588	40.78	0.00120327	3	1928.07	0.898217	36.7718	1
	High	eLIVYPTGETmR	2	1	1	Q9LJG3	N-Term(iTRAQ4plex); M11(Oxidation)	0	1.3815	2	7.87247	0.827277	2	19.0007	0.52749	2	16.9739	0.864835	2	28.373	0.730538	2	9.01142	0	0.06873	33.49	0.00552926	2	1568.81	0.988244	33.5643	0
Q944G9	Probable fructose-bisphosphate aldolase 2, chloroplastic OS=Arabidopsis thaliana GN=FBA2 PE=1 SV=2 - [ALFC2_ARATH]	754.61	39.7	1	6	14	23	1.18595	8	16.7264	1.39006	8	20.5264	1.20736	8	7.9263	1.00234	8	11.3345	1.38402	8	9.27697	398	42.9611	7.23975
	A3	Sequence	# PSMs	# Proteins	# Protein Groups	Protein Group Accessions	Modifications	ΔCn	114/117	114/117 Count	114/117 Variability [%]	115/117	115/117 Count	115/117 Variability [%]	116/114	116/114 Count	116/114 Variability [%]	116/115	116/115 Count	116/115 Variability [%]	116/117	116/117 Count	116/117 Variability [%]	q-Value	PEP	IonScore	Exp Value	Charge	MH+ [Da]	ΔM [ppm]	RT [min]	# Missed Cleavages
	High	aTPEQVAAYTLk	2	1	1	Q944G9	N-Term(iTRAQ4plex); K12(iTRAQ4plex)	0	1.40796	2	4.60667	1.65756	2	16.4098	1.02187	2	13.4837	0.852189	2	25.5212	1.44233	2	8.83596	0	0.0005939	104.81	4.92251e-10	2	1579.9	1.97144	36.1795	0
	High	mVDVLVEQNIVPGIk	1	2	2	Q9SJU4;Q944G9	N-Term(iTRAQ4plex); M1(Oxidation); K15(iTRAQ4plex)	0																0	1.147e-06	90.42	1.03492e-08	2	1958.13	2.57661	46.5479	0
	High	mVDVLVEQNIVPGIk	2	2	2	Q9SJU4;Q944G9	N-Term(iTRAQ4plex); K15(iTRAQ4plex)	0																0	3.473e-06	85.48	2.77476e-08	2	1942.13	1.86519	52.9551	0
	High	lDSIGLENTEANR	1	1	1	Q944G9	N-Term(iTRAQ4plex)	0	1.28388	1		1.2271	1		1.20242	1		1.23516	1		1.5476	1		0	0.0001185	74.88	2.64946e-07	2	1575.81	1.20869	33.2452	0
	High	gLVPLVGSNNESWcQGLDGLSSR	1	1	1	Q944G9	N-Term(iTRAQ4plex); C14(Carbamidomethyl)	0																0	6.423e-07	72.84	4.21197e-07	3	2589.29	0.92199	52.6128	0
	High	rLDSIGLENTEANR	3	1	1	Q944G9	N-Term(iTRAQ4plex)	0	1.15974	3	6.6331	1.09471	3	24.6657	1.21231	3	3.91562	1.05475	3	7.45208	1.17899	3	16.9812	0	9.118e-05	70.04	9.80924e-07	3	1731.91	0.677893	28.5282	1
	High	aLQNTcLk	4	2	2	Q9SJU4;Q944G9	N-Term(iTRAQ4plex); C6(Carbamidomethyl); K8(iTRAQ4plex)	0																0	0.02678	58.37	1.96487e-05	2	1235.7	2.10094	21.4118	0
	High	tWGGRPENVNAAQTTLLAR	1	1	1	Q944G9	N-Term(iTRAQ4plex)	0	0.87059	1		1.61397	1		1.62454	1		0.860333	1		1.41782	1		0	3.601e-06	54.61	5.06801e-05	3	2199.18	0.846592	34.7902	0
	High	aNSLAQLGk	1	2	2	Q9SJU4;Q944G9	N-Term(iTRAQ4plex); K9(iTRAQ4plex)	0																0	0.02765	54.19	6.00179e-05	2	1189.71	-0.654548	25.9147	0
	High	tYDVAEk	1	2	2	Q9SJU4;Q944G9	N-Term(iTRAQ4plex); K7(iTRAQ4plex)	0																0	0.04733	46.41	0.000196561	2	1113.61	2.34474	18.6131	0
	High	yTGEGESEEAk	2	2	2	Q9SJU4;Q944G9	N-Term(iTRAQ4plex); K11(iTRAQ4plex)	0																0	0.0005443	44.12	0.000164584	2	1487.71	2.8365	16.5698	0
	High	tAAYYQQGAR	1	2	2	Q9SJU4;Q944G9	N-Term(iTRAQ4plex)	0																0	0.00917	43.73	0.000277486	2	1272.64	-0.593607	17.1949	0
	High	tIASPGR	1	1	1	Q944G9	N-Term(iTRAQ4plex)	0	1.09091	1		1.39309	1		1.2386	1		0.952267	1		1.35455	1		0.001	0.07778	29.71	0.010156	2	845.497	0.69474	13.8682	0
	High	eAAWGLAR	1	2	2	Q9SJU4;Q944G9	N-Term(iTRAQ4plex)	0																0.002	0.08471	46.6	0.000236278	2	1017.56	0.977155	26.7172	0
	High	tVVSIPNGPSALAVk	1	2	2	Q9SJU4;Q944G9	N-Term(iTRAQ4plex); K15(iTRAQ4plex)	0																0.004	0.1119	34.63	0.00278923	3	1741.05	-0.11639	40.851	0
Q9LT39	Leucine-rich repeat-containing protein OS=Arabidopsis thaliana GN=AT3G20820 PE=2 SV=1 - [Q9LT39_ARATH]	753.48	44.93	1	12	12	27	0.895007	24	31.5189	1.09887	24	26.3762	1.18921	25	15.7386	0.987023	25	31.0925	1.11025	24	20.1804	365	39.8366	8.41162
	A3	Sequence	# PSMs	# Proteins	# Protein Groups	Protein Group Accessions	Modifications	ΔCn	114/117	114/117 Count	114/117 Variability [%]	115/117	115/117 Count	115/117 Variability [%]	116/114	116/114 Count	116/114 Variability [%]	116/115	116/115 Count	116/115 Variability [%]	116/117	116/117 Count	116/117 Variability [%]	q-Value	PEP	IonScore	Exp Value	Charge	MH+ [Da]	ΔM [ppm]	RT [min]	# Missed Cleavages
	High	tLDLIGNQISGGIPYDIGR	4	1	1	Q9LT39	N-Term(iTRAQ4plex)	0	0.860331	4	19.2247	1.15161	4	6.95837	1.3037	4	13.9594	0.897913	4	7.77915	1.1244	4	6.25343	0	4.594e-08	122.94	6.63148e-12	2	2146.17	1.75805	53.0898	0
	High	sYFTVLDLSYNNLk	2	1	1	Q9LT39	N-Term(iTRAQ4plex); K14(iTRAQ4plex)	0	0.905314	2	11.4329	0.967542	2	1.09312	1.33236	2	0.172105	1.22397	2	12.3637	1.2092	2	11.2592	0	8.008e-05	97.18	2.8331e-09	2	1965.06	0.434439	54.7973	0
	High	lADVDLSGNQLYGTIPPSLGR	3	1	1	Q9LT39	N-Term(iTRAQ4plex)	0	0.667638	2	47.8503	1.02102	2	37.4933	1.15925	3	71.9706	0.69973	3	48.9277	0.623983	2	13.1603	0	0.0002886	89.27	1.5557e-08	2	2330.25	1.58346	50.0971	0
	High	nNLISGVIPSDVGR	2	1	1	Q9LT39	N-Term(iTRAQ4plex)	0	1.17361	2	8.56094	1.21868	2	34.2868	1.15582	2	3.59036	1.09281	2	47.9283	1.35985	2	12.1793	0	0.0002231	82.4	6.15721e-08	2	1584.88	1.05411	41.9078	0
	High	lSAITIADWk	2	1	1	Q9LT39	N-Term(iTRAQ4plex); K10(iTRAQ4plex)	0	1.14968	2	10.3138	1.22675	2	31.185	1.01295	2	21.7285	0.932031	2	43.5303	1.16746	2	11.2269	0	0.0009866	80.54	1.13034e-07	2	1405.83	1.32097	47.082	0
	High	sISGASFIGHLDLSHNHLcGR	4	1	1	Q9LT39	N-Term(iTRAQ4plex); C19(Carbamidomethyl)	0	0.868759	3	60.835	1.25531	3	6.76772	1.41513	3	7.21142	0.961531	3	10.8304	1.23246	3	27.5911	0	1.227e-06	70.91	7.09591e-07	4	2422.22	0.196304	42.5778	0
	High	lAVLNVADNR	2	1	1	Q9LT39	N-Term(iTRAQ4plex)	0	0.768069	2	30.0851	1.11996	2	41.66	1.22177	2	11.678	0.822626	2	22.4841	0.94073	2	17.9392	0	0.00119	61.92	5.75206e-06	2	1228.71	0.501619	36.5471	0
	High	mSVLATLNLDGNk	1	1	1	Q9LT39	N-Term(iTRAQ4plex); M1(Oxidation); K13(iTRAQ4plex)	0	0.727959	1		0.562687	1		1.13511	1		1.44177	1		0.828365	1		0	0.0007448	41.92	0.000835494	3	1679.93	0.698713	40.6408	0
	High	gISGEIPk	2	1	1	Q9LT39	N-Term(iTRAQ4plex); K8(iTRAQ4plex)	0	0.883292	1		0.890497	1		1.01353	1		0.987023	1		0.897467	1		0	0.04397	41.39	0.000664387	2	1088.66	1.48139	24.3435	0
	High	gESEDPIFER	2	1	1	Q9LT39	N-Term(iTRAQ4plex)	0	0.979784	2	25.2022	0.847815	2	11.2121	1.06992	2	11.6843	1.21394	2	1.99368	1.05089	2	13.2279	0	0.01109	37.7	0.000619859	2	1322.64	1.13382	27.1494	0
	High	mSVLATLNLDGNk	1	1	1	Q9LT39	N-Term(iTRAQ4plex); K13(iTRAQ4plex)	0	1.10814	1		1.2295	1		1.18921	1		1.05231	1		1.32109	1		0	0.001418	36.07	0.00326268	3	1663.93	0.767324	46.6309	0
	High	vADINLRGESEDPIFER	1	1	1	Q9LT39	N-Term(iTRAQ4plex)	0	0.194729	1		1.36431	1		3.33407	1		0.467209	1		0.650853	1		0	0.001828	30.35	0.0119012	3	2104.08	0.861899	40.5716	1
	High	tGYmTGHISASIcELTR	1	1	1	Q9LT39	N-Term(iTRAQ4plex); M4(Oxidation); C13(Carbamidomethyl)	0	1.10257	1		1.00416	1		1.1973	1		1.29071	1		1.32339	1		0	0.002762	14.45	0.197407	3	2056.99	1.40082	35.7455	0
P42737	Carbonic anhydrase 2, chloroplastic OS=Arabidopsis thaliana GN=CA2 PE=1 SV=2 - [CAH2_ARATH]	733.11	66.41	1	8	14	25	1.20485	10	10.166	0.91376	10	25.3182	1.07076	10	27.0446	1.37442	10	23.3254	1.41666	10	29.8866	259	28.3264	5.52881
	A3	Sequence	# PSMs	# Proteins	# Protein Groups	Protein Group Accessions	Modifications	ΔCn	114/117	114/117 Count	114/117 Variability [%]	115/117	115/117 Count	115/117 Variability [%]	116/114	116/114 Count	116/114 Variability [%]	116/115	116/115 Count	116/115 Variability [%]	116/117	116/117 Count	116/117 Variability [%]	q-Value	PEP	IonScore	Exp Value	Charge	MH+ [Da]	ΔM [ppm]	RT [min]	# Missed Cleavages
	High	vLAESESSAFEDQcGR	1	1	1	P42737	N-Term(iTRAQ4plex); C14(Carbamidomethyl)	0	1.85746	1		1.28219	1		0.918068	1		1.30574	1		1.7095	1		0	3.598e-05	109.17	2.84491e-11	2	1928.88	1.52655	32.2407	0
	High	ekYETNPALYGELAk	3	4	2	P42737;P27140-3	N-Term(iTRAQ4plex); K2(iTRAQ4plex); K15(iTRAQ4plex)	0																0	1.561e-05	90.28	1.22352e-08	2	2158.18	1.89734	33.8711	1
	High	eAVNVSLANLLTYPFVR	2	4	2	P42737;P27140-3	N-Term(iTRAQ4plex)	0																0	5.432e-05	88.46	2.09564e-08	2	2050.15	1.85509	63.3028	0
	High	vENIVVIGHSAcGGIk	3	4	2	P42737;P27140-3	N-Term(iTRAQ4plex); C12(Carbamidomethyl); K16(iTRAQ4plex)	0																0	2.198e-05	86.38	2.88831e-08	2	1941.09	1.82071	36.0372	0
	High	yETNPALYGELAk	1	4	2	P42737;P27140-3	N-Term(iTRAQ4plex); K13(iTRAQ4plex)	0																0	1.04e-05	82.27	7.26334e-08	2	1756.94	0.946174	37.0822	0
	High	gNESYEDAIEALkk	2	1	1	P42737	N-Term(iTRAQ4plex); K13(iTRAQ4plex); K14(iTRAQ4plex)	0	1.36358	2	11.0544	0.967726	2	9.1355	1.12198	2	1.06358	1.55213	2	0.840763	1.5337	2	9.98201	0	1.872e-05	66.97	2.77255e-06	3	1999.08	2.34325	38.351	1
	High	nIANmVPPFDk	2	4	2	P42737;P27140-3	N-Term(iTRAQ4plex); M5(Oxidation); K11(iTRAQ4plex)	0																0	0.007436	51.87	9.26435e-05	2	1549.83	1.60795	33.3567	0
	High	vcPSHVLDFHPGDAFVVR	2	1	1	P42737	N-Term(iTRAQ4plex); C2(Carbamidomethyl)	0	1.19954	2	0.934366	0.791878	2	22.097	0.84161	2	1.29784	1.25166	2	21.7206	1.01205	2	0.363441	0	0.000173	50.49	8.30774e-05	4	2196.12	1.1154	44.373	0
	High	kITAELQAASSSDSk	1	1	1	P42737	N-Term(iTRAQ4plex); K1(iTRAQ4plex); K15(iTRAQ4plex)	0	1.20258	1		1.20054	1		1.16082	1		1.14162	1		1.39945	1		0	0.0003096	47.44	0.000275862	3	1968.1	1.38789	27.8167	1
	High	yAGVGAAIEYAVLHLk	1	1	1	P42737	N-Term(iTRAQ4plex); K16(iTRAQ4plex)	0	1.15774	1		0.874828	1		1.67329	1		2.17409	1		1.94205	1		0	1.28e-06	41.08	0.000900704	3	1963.13	1.56787	61.516	0
	High	ymVFAcSDSR	2	4	2	P42737;P27140-3	N-Term(iTRAQ4plex); M2(Oxidation); C6(Carbamidomethyl)	0																0	0.05023	34.09	0.000487427	2	1395.62	0.977	27.0683	0
	High	nIANMVPPFDk	1	4	2	P42737;P27140-3	N-Term(iTRAQ4plex); K11(iTRAQ4plex)	0																0	0.05117	34.06	0.0048099	2	1533.83	0.617469	41.7508	0
	High	lLIEkDDLkDVAAAk	1	1	1	P42737	N-Term(iTRAQ4plex); K5(iTRAQ4plex); K9(iTRAQ4plex); K15(iTRAQ4plex)	0	1.00748	1		1.13563	1		1.3138	1		1.14431	1		1.32691	1		0	0.002009	33.57	0.00149444	3	2218.35	1.01112	38.652	2
	High	ikEGFVTFk	1	1	1	P42737	N-Term(iTRAQ4plex); K2(iTRAQ4plex); K9(iTRAQ4plex)	0	1.10406	1		0.878946	1		1.02924	1		1.2693	1		1.13916	1		0.005	0.1208	14.09	0.319752	3	1500.92	0.238926	35.3579	1
	High	yMVFAcSDSR	1	4	2	P42737;P27140-3	N-Term(iTRAQ4plex); C6(Carbamidomethyl)	0																0.007	0.1615	38.55	0.000202473	2	1379.62	1.46114	33.6758	0
	High	lLIEkDDLk	1	1	1	P42737	N-Term(iTRAQ4plex); K5(iTRAQ4plex); K9(iTRAQ4plex)	0	2.14489	1		0.505271	1		0.8101	1		3.37627	1		1.74189	1		0.008	0.1816	12.86	0.313152	3	1518.95	2.81288	33.8054	1
F4JBY2	Transketolase OS=Arabidopsis thaliana GN=AT3G60750 PE=2 SV=1 - [F4JBY2_ARATH]	701.052	24.59	2	15	15	23	1.89423	21	74.018	2.24508	21	81.5223	1.26971	22	19.1308	1.12745	22	20.2451	2.68778	21	110.301	740	79.7892	6.43018
	A3	Sequence	# PSMs	# Proteins	# Protein Groups	Protein Group Accessions	Modifications	ΔCn	114/117	114/117 Count	114/117 Variability [%]	115/117	115/117 Count	115/117 Variability [%]	116/114	116/114 Count	116/114 Variability [%]	116/115	116/115 Count	116/115 Variability [%]	116/117	116/117 Count	116/117 Variability [%]	q-Value	PEP	IonScore	Exp Value	Charge	MH+ [Da]	ΔM [ppm]	RT [min]	# Missed Cleavages
	High	vTTTIGYGSPNk	2	2	1	F4JBY2	N-Term(iTRAQ4plex); K12(iTRAQ4plex)	0	2.08547	2	92.1952	2.17221	2	149.605	1.01887	2	17.3272	0.960372	2	12.8171	2.1301	2	122.298	0	2.089e-05	107.92	2.33275e-10	2	1525.85	2.49699	25.8113	0
	High	aLPTYTPESPGDATR	2	2	1	F4JBY2	N-Term(iTRAQ4plex)	0	4.07198	2	40.9668	5.73064	2	36.726	1.51061	2	3.27148	1.05384	2	7.09749	6.16646	2	44.6756	0	0.0006187	94.15	3.03828e-09	2	1719.87	1.59563	29.894	0
	High	sIGINSFGASAPAPLLYk	1	2	1	F4JBY2	N-Term(iTRAQ4plex); K18(iTRAQ4plex)	0	1.862	1		1.38716	1		1.18726	1		1.56465	1		2.21617	1		0	5.382e-05	78.73	1.89564e-07	3	2094.19	1.65826	49.4727	0
	High	sIITGELPAGWEk	2	2	1	F4JBY2	N-Term(iTRAQ4plex); K13(iTRAQ4plex)	0	2.25664	2	126.951	2.43021	2	127.39	1.20573	2	19.1652	1.09923	2	18.9418	2.72766	2	171.125	0	0.0006753	74.24	4.36976e-07	2	1688.95	1.88349	43.9405	0
	High	fEALGWHVIWVk	4	2	1	F4JBY2	N-Term(iTRAQ4plex); K12(iTRAQ4plex)	0	2.04196	3	48.9898	2.71743	3	28.8863	2.07935	3	34.315	1.50777	3	23.388	4.03855	3	25.9962	0	1.872e-05	72.59	7.71131e-07	2	1773.01	1.24126	54.011	0
	High	vVPGFLGGSADLASSNmTLLk	1	2	1	F4JBY2	N-Term(iTRAQ4plex); M17(Oxidation); K21(iTRAQ4plex)	0	1.15566	1		1.59281	1		1.27099	1		0.905368	1		1.47248	1		0	3.474e-06	57.98	2.10172e-05	3	2381.3	1.80343	51.1441	0
	High	fLAIDAVEk	1	2	1	F4JBY2	N-Term(iTRAQ4plex); K9(iTRAQ4plex)	0	4.40966	1		2.36213	1		1.57176	1		2.88075	1		6.94813	1		0	0.005429	57.27	2.66249e-05	2	1293.77	1.38847	40.1686	0
	High	kTPSILALSR	1	2	1	F4JBY2	N-Term(iTRAQ4plex); K1(iTRAQ4plex)	0							1.33792	1		1.213	1					0	0.007195	47.92	0.000113005	3	1373.87	0.328492	31.5583	1
	High	hTPEGATLESDWSAk	1	2	1	F4JBY2	N-Term(iTRAQ4plex); K15(iTRAQ4plex)	0	1.85281	1		1.93692	1		1.26843	1		1.19125	1		2.35599	1		0	5.54e-05	44.93	0.000247452	3	1916.96	0.496583	30.0124	0
	High	vVPGFLGGSADLASSNMTLLk	2	2	1	F4JBY2	N-Term(iTRAQ4plex); K21(iTRAQ4plex)	0	1.07787	2	3.94142	1.38014	2	3.23402	1.17775	2	2.08904	0.903052	2	2.79608	1.27261	2	6.03419	0	0.0005629	43.57	0.000635138	3	2365.31	0.543145	55.3185	0
	High	aNSYSVHGAALGEk	1	2	1	F4JBY2	N-Term(iTRAQ4plex); K14(iTRAQ4plex)	0	1.21288	1		0.886328	1		0.944639	1		1.26913	1		1.14858	1		0	0.02319	41.9	0.000797383	3	1691.91	5.66059	22.6812	0
	High	kYPEEASELk	1	2	1	F4JBY2	N-Term(iTRAQ4plex); K1(iTRAQ4plex); K10(iTRAQ4plex)	0	2.59339	1		2.40324	1		1.31984	1		1.39832	1		3.43134	1		0	0.01389	36.27	0.00313944	3	1625.91	0.278537	24.0303	1
	High	tVTDkPTLIk	1	2	1	F4JBY2	N-Term(iTRAQ4plex); K5(iTRAQ4plex); K10(iTRAQ4plex)	0	2.60287	1		2.76451	1		1.24394	1		1.14988	1		3.24587	1		0	0.06164	20.5	0.0717457	3	1547.97	0.677047	25.6089	0
	High	qkLPHLPGTSIEGVEk	1	2	1	F4JBY2	N-Term(iTRAQ4plex); K2(iTRAQ4plex); K16(iTRAQ4plex)	0	0.969168	1		1.33508	1		1.0294	1		0.733654	1		1.00013	1		0	0.01301	11.45	0.619464	4	2165.27	1.59856	34.3007	1
	High	tPSILALSR	1	2	1	F4JBY2	N-Term(iTRAQ4plex)	0	2.64193	1		2.61534	1		1.01483	1		1.00648	1		2.68778	1		0.001	0.07455	50.69	6.56887e-05	2	1101.68	0.986333	36.5788	0
	High	nPYWFNR	1	2	1	F4JBY2	N-Term(iTRAQ4plex)	0	1.89423	1		2.23759	1		1.30566	1		1.08517	1		2.47936	1		0.009	0.1858	29.76	0.00618238	2	1140.57	0.0105295	33.28	0
F4J270	Beta-1,3-glucanase 3 OS=Arabidopsis thaliana GN=BG3 PE=3 SV=1 - [F4J270_ARATH]	695.939	51.32	1	13	13	27	0.650702	24	32.8112	1.50694	25	38.8418	1.16171	25	23.3065	0.527913	26	63.2118	0.713649	25	16.302	341	37.6081	8.35303
	A3	Sequence	# PSMs	# Proteins	# Protein Groups	Protein Group Accessions	Modifications	ΔCn	114/117	114/117 Count	114/117 Variability [%]	115/117	115/117 Count	115/117 Variability [%]	116/114	116/114 Count	116/114 Variability [%]	116/115	116/115 Count	116/115 Variability [%]	116/117	116/117 Count	116/117 Variability [%]	q-Value	PEP	IonScore	Exp Value	Charge	MH+ [Da]	ΔM [ppm]	RT [min]	# Missed Cleavages
	High	tYVNNLIQTVk	2	1	1	F4J270	N-Term(iTRAQ4plex); K11(iTRAQ4plex)	0	0.991921	2	57.1838	1.44448	2	49.3951	1.07361	2	5.21777	0.72382	2	142.123	1.06758	2	63.7577	0	0.0001169	90.57	1.09625e-08	2	1580.93	0.346258	41.1153	0
	High	sFIAPVISFLSSk	8	1	1	F4J270	N-Term(iTRAQ4plex); K13(iTRAQ4plex)	0	0.610908	6	28.2125	1.65713	6	42.7895	1.16171	7	29.5936	0.398321	7	34.1025	0.658648	6	18.6376	0	0.0001723	88.07	1.58295e-08	2	1683.99	0.10927	62.5647	0
	High	lASSQAEADTWVR	1	1	1	F4J270	N-Term(iTRAQ4plex)	0	0.41244	1		2.05792	1		1.70981	1		0.336433	1		0.706945	1		0	2.146e-05	85.1	2.17866e-08	2	1577.8	-0.193791	32.749	0
	High	lDYTLFTAPSTVVNDGQNQYR	3	1	1	F4J270	N-Term(iTRAQ4plex)	0	0.737317	2	70.7232	1.50694	3	1.24442	1.76952	2	44.0261	0.728673	3	113.382	1.13066	3	45.2831	0	3.286e-07	81.59	6.06748e-08	3	2546.27	0.656686	50.9902	0
	High	lYDPNQETLNALR	2	1	1	F4J270	N-Term(iTRAQ4plex)	0	0.650702	2	1.94596	1.70587	2	42.7164	1.02609	2	22.5527	0.384272	2	72.7276	0.669337	2	24.5789	0	0.0006727	62.96	5.84227e-06	2	1690.89	-0.219641	39.7	0
	High	qSPLLVNNYPYFSYTGNmR	1	1	1	F4J270	N-Term(iTRAQ4plex); M18(Oxidation)	0	0.733351	1		0.690899	1		1.08194	1		1.1275	1		0.795411	1		0	3.799e-05	60.08	6.03775e-06	3	2424.18	0.63979	46.8613	0
	High	fWGLFLPNLQPk	2	1	1	F4J270	N-Term(iTRAQ4plex); K12(iTRAQ4plex)	0	0.602574	2	58.703	1.17321	2	0.371039	1.39448	2	41.2786	0.703178	2	15.2069	0.842366	2	14.8296	0	8.686e-05	57.73	1.9564e-05	2	1748.02	1.12549	61.1138	0
	High	aVSSLGIk	2	1	1	F4J270	N-Term(iTRAQ4plex); K8(iTRAQ4plex)	0	0.602501	2	3.22091	1.67807	2	13.4475	1.02557	2	4.52136	0.361519	2	5.65262	0.619441	2	7.75073	0	0.02931	51.12	6.76096e-05	2	1062.68	-0.41454	25.6505	0
	High	aTETYIFAmFDENSk	1	1	1	F4J270	N-Term(iTRAQ4plex); M9(Oxidation); K15(iTRAQ4plex)	0	0.743414	1		0.984616	1		0.957584	1		0.709838	1		0.713649	1		0	0.0003211	49.07	6.13204e-05	3	2070.99	0.720827	45.4228	0
	High	gSNIELVLDVPNPDLQR	1	1	1	F4J270	N-Term(iTRAQ4plex)	0	0.691287	1		1.42676	1		1.10644	1		0.526326	1		0.766769	1		0	0.001674	32.82	0.00841058	3	2023.09	0.13356	48.6511	0
	High	nGNNLRPASEVVALYQQR	1	1	1	F4J270	N-Term(iTRAQ4plex)	0	0.516095	1		1.33195	1		1.39191	1		0.529505	1		0.720139	1		0	0.000324	30.16	0.0129153	3	2173.16	1.38298	38.0773	0
	High	qGPETEkFWGLFLPNLQPk	1	1	1	F4J270	N-Term(iTRAQ4plex); K7(iTRAQ4plex); K19(iTRAQ4plex)	0	0.29663	1		2.68789	1		2.17848	1		0.236034	1		0.647806	1		0	0.006597	26.73	0.0238865	3	2661.48	-0.192737	57.842	1
	High	aTETYIFAMFDENSk	1	1	1	F4J270	N-Term(iTRAQ4plex); K15(iTRAQ4plex)	0	1.00121	1		1.44184	1		1.41547	1		0.965003	1		1.4207	1		0	0.01208	21.86	0.0381203	3	2055	0.598349	54.1718	0
	High	vSTAIDTR	1	1	1	F4J270	N-Term(iTRAQ4plex)	0	0.500096	1		1.838	1		1.17175	1		0.313013	1		0.587444	1		0.009	0.1906	24.51	0.0435417	2	1006.57	0.0752462	19.3874	0
Q9ZVA4	D-mannose binding lectin protein with Apple-like carbohydrate-binding domain OS=Arabidopsis thaliana GN=F9K20.10 PE=2 SV=1 - [Q9ZVA4_ARATH]	632.075	40.36	1	18	18	30	0.898321	29	30.8587	0.702492	27	34.1069	0.917799	29	24.1069	1.06573	27	18.5946	0.79755	29	19.2509	441	49.0201	7.6499
	A3	Sequence	# PSMs	# Proteins	# Protein Groups	Protein Group Accessions	Modifications	ΔCn	114/117	114/117 Count	114/117 Variability [%]	115/117	115/117 Count	115/117 Variability [%]	116/114	116/114 Count	116/114 Variability [%]	116/115	116/115 Count	116/115 Variability [%]	116/117	116/117 Count	116/117 Variability [%]	q-Value	PEP	IonScore	Exp Value	Charge	MH+ [Da]	ΔM [ppm]	RT [min]	# Missed Cleavages
	High	vVNEGGYTDYSPIEYNPDVR	3	1	1	Q9ZVA4	N-Term(iTRAQ4plex)	0	0.883104	3	2.53344	0.831346	3	9.30706	0.95229	3	21.0097	1.01027	3	2.86301	0.857585	3	12.1944	0	1.361e-05	131.83	4.13372e-13	2	2431.16	1.76794	41.7462	0
	High	lVWQTNTANk	2	1	1	Q9ZVA4	N-Term(iTRAQ4plex); K10(iTRAQ4plex)	0	0.852698	2	42.0705	0.796101	2	57.0827	0.838736	2	5.50429	0.882004	2	18.3926	0.716964	2	35.9556	0	0.0007347	77.45	2.68032e-07	2	1462.83	2.38022	29.763	0
	High	tGDSSLVAYVk	2	1	1	Q9ZVA4	N-Term(iTRAQ4plex); K11(iTRAQ4plex)	0	0.802337	2	19.0472	0.83586	2	15.6162	1.01321	2	41.7243	0.95486	2	5.66629	0.814952	2	21.4239	0	0.002255	67.67	1.83827e-06	2	1427.8	0.727536	32.8685	0
	High	lVLYYTTNk	2	1	1	Q9ZVA4	N-Term(iTRAQ4plex); K9(iTRAQ4plex)	0	1.06689	2	24.501	0.894842	2	37.0672	0.853216	2	46.35	0.998731	2	16.0126	0.912544	2	20.1701	0	0.003945	66.43	2.28647e-06	2	1402.82	2.68306	37.3533	0
	High	tPkPIAYFEYEFFTk	2	1	1	Q9ZVA4	N-Term(iTRAQ4plex); K3(iTRAQ4plex); K15(iTRAQ4plex)	0	0.672759	2	17.4436	0.535324	2	7.8092	1.08982	2	6.52365	1.34468	2	16.1361	0.73501	2	24.1721	0	0.0005534	63.11	6.52351e-06	3	2313.26	2.3161	56.2677	0
	High	gLLGWDETck	1	1	1	Q9ZVA4	N-Term(iTRAQ4plex); C9(Carbamidomethyl); K10(iTRAQ4plex)	0	0.984294	1		0.424828	1		0.631563	1		1.43663	1		0.623187	1		0	0.003168	60.01	1.01267e-05	2	1466.76	1.96552	38.5658	0
	High	iEGADSFmTk	1	1	1	Q9ZVA4	N-Term(iTRAQ4plex); M8(Oxidation); K10(iTRAQ4plex)	0	1.12089	1		0.6933	1		0.684192	1		1.08601	1		0.768804	1		0	0.004452	58.27	1.13191e-05	2	1402.72	2.96009	26.1379	0
	High	fVWQSFDSPTDTLLVGQSLk	3	1	1	Q9ZVA4	N-Term(iTRAQ4plex); K20(iTRAQ4plex)	0	0.893666	3	25.2083	0.626543	1		1.07738	3	7.32436	1.21472	1		0.965207	3	32.9834	0	0.0001644	40.68	0.00141514	3	2556.37	4.85599	57.9907	0
	High	iPEHcLGFGLck	1	1	1	Q9ZVA4	N-Term(iTRAQ4plex); C5(Carbamidomethyl); C11(Carbamidomethyl); K12(iTRAQ4plex)	0	1.1486	1		0.441336	1		0.649201	1		1.65881	1		0.747524	1		0	0.0008577	32.93	0.00506784	3	1718.9	1.84409	37.5723	0
	High	gFVPFSDNFR	2	1	1	Q9ZVA4	N-Term(iTRAQ4plex)	0	0.801493	2	3.68933	0.751673	2	21.3405	0.73963	2	12.3611	0.774289	2	5.10435	0.59428	2	16.1053	0	0.02951	31.7	0.00412411	2	1329.67	1.53787	43.8421	0
	High	kLVLYYTTNk	1	1	1	Q9ZVA4	N-Term(iTRAQ4plex); K1(iTRAQ4plex); K10(iTRAQ4plex)	0	0.609768	1		0.561654	1		0.917799	1		0.978277	1		0.561034	1		0	0.00327	30.83	0.00743434	3	1675.01	-0.865125	32.8412	1
	High	sPSLAScDPk	2	1	1	Q9ZVA4	N-Term(iTRAQ4plex); C7(Carbamidomethyl); K10(iTRAQ4plex)	0	0.930335	2	36.4851	0.611392	2	21.7824	0.86454	2	28.9663	1.29158	2	29.0854	0.806308	2	6.97492	0	0.02124	29.32	0.0101162	3	1349.7	1.85371	20.6578	0
	High	kGQcNAcPSDk	2	1	1	Q9ZVA4	N-Term(iTRAQ4plex); K1(iTRAQ4plex); C4(Carbamidomethyl); C7(Carbamidomethyl); K11(iTRAQ4plex)	0	0.690585	1		0.269795	1		0.995145	1		2.50084	1		0.688938	1		0	0.0149	23.38	0.0300775	3	1696.85	2.16572	10.8457	1
	High	tFHYFk	1	1	1	Q9ZVA4	N-Term(iTRAQ4plex); K6(iTRAQ4plex)	0	1.56197	1		1.16363	1		0.799091	1		1.0531	1		1.25126	1		0.002	0.08541	15.46	0.230401	3	1130.63	1.70409	26.4969	0
	High	gQcNAcPSDk	1	1	1	Q9ZVA4	N-Term(iTRAQ4plex); C3(Carbamidomethyl); C6(Carbamidomethyl); K10(iTRAQ4plex)	0	1.12908	1		0.447384	1		0.740568	1		1.83496	1		0.838237	1		0.003	0.09416	17.7	0.0339649	2	1424.65	1.86871	10.65	0
	High	cWLGYELk	1	1	1	Q9ZVA4	N-Term(iTRAQ4plex); C1(Carbamidomethyl); K8(iTRAQ4plex)	0	1.1641	1		0.415641	1		0.731047	1		2.01017	1		0.853121	1		0.005	0.1348	41.98	0.000599007	2	1356.72	1.54313	41.2589	0
	High	lESDGNIR	1	1	1	Q9ZVA4	N-Term(iTRAQ4plex)	0	0.786403	1		0.724929	1		0.92721	1		0.987521	1		0.730971	1		0.005	0.1304	36.77	0.00149368	2	1047.56	2.87217	18.4865	0
	High	wVWEANR	2	1	1	Q9ZVA4	N-Term(iTRAQ4plex)	0	0.933252	2	2.75144	0.779857	2	6.60142	0.978126	2	1.41255	1.1492	2	5.25943	0.915104	2	1.3385	0.006	0.1385	17.98	0.0947364	2	1104.57	0.987389	36.15	0
Q9FGY1	Beta-D-xylosidase 1 OS=Arabidopsis thaliana GN=BXL1 PE=1 SV=1 - [BXL1_ARATH]	630.986	19.38	1	12	12	22	1.2012	16	53.6451	1.04967	16	37.7144	0.945055	18	35.8066	0.881621	18	28.3349	1.1577	16	33.9851	774	83.4705	8.51416
	A3	Sequence	# PSMs	# Proteins	# Protein Groups	Protein Group Accessions	Modifications	ΔCn	114/117	114/117 Count	114/117 Variability [%]	115/117	115/117 Count	115/117 Variability [%]	116/114	116/114 Count	116/114 Variability [%]	116/115	116/115 Count	116/115 Variability [%]	116/117	116/117 Count	116/117 Variability [%]	q-Value	PEP	IonScore	Exp Value	Charge	MH+ [Da]	ΔM [ppm]	RT [min]	# Missed Cleavages
	High	hLALEAAHQGIVLLk	4	1	1	Q9FGY1	N-Term(iTRAQ4plex); K15(iTRAQ4plex)	0	0.646189	3	19.4464	0.536626	3	55.9244	1.11554	3	18.1701	1.16788	3	14.9595	0.65232	3	2.84487	0	1.952e-06	100.37	3.39783e-10	2	1901.16	2.36571	41.3364	0
	High	tGLLLPGYQQDLVTR	5	1	1	Q9FGY1	N-Term(iTRAQ4plex)	0	0.750996	3	9.17985	1.62614	3	11.9567	0.955305	5	54.1217	0.742469	5	12.9747	1.23281	3	38.0461	0	1.864e-05	88.14	2.01802e-08	2	1818.03	1.13773	46.7595	0
	High	gNQGFGAAEAAAR	2	1	1	Q9FGY1	N-Term(iTRAQ4plex)	0	1.30399	1		1.02993	1		0.682281	1		0.848099	1		0.891896	1		0	3.615e-05	76.58	1.26377e-07	2	1363.69	1.39923	21.2593	0
	High	nLVNNAAAVPR	1	1	1	Q9FGY1	N-Term(iTRAQ4plex)	0	1.05659	1		1.13193	1		0.934914	1		0.85679	1		0.99027	1		0	0.00155	71.97	7.5922e-07	2	1282.73	-0.0510552	24.7971	0
	High	tLHQAGcAGVAck	2	1	1	Q9FGY1	N-Term(iTRAQ4plex); C7(Carbamidomethyl); C12(Carbamidomethyl); K13(iTRAQ4plex)	0	2.39245	1		0.879362	1		0.80524	1		2.15089	1		1.93128	1		0	3.819e-06	67.05	1.7949e-06	3	1660.85	2.56495	17.4001	0
	High	gLQGTAAGNR	1	1	1	Q9FGY1	N-Term(iTRAQ4plex)	0	1.21879	1		0.994942	1		0.711763	1		0.856018	1		0.86964	1		0	0.0007162	62.66	3.71271e-06	2	1088.59	0.79304	13.9924	0
	High	acAYTSPLQGISR	1	1	1	Q9FGY1	N-Term(iTRAQ4plex); C2(Carbamidomethyl)	0	1.5641	1		1.06979	1		0.745701	1		1.07041	1		1.16925	1		0	0.003542	55.65	3.06304e-05	2	1567.8	1.31673	33.4502	0
	High	tVAVIGPNSDVTETmIGNYAGk	1	1	1	Q9FGY1	N-Term(iTRAQ4plex); M15(Oxidation); K22(iTRAQ4plex)	0	0.988944	1		0.633006	1		1.19137	1		1.82738	1		1.18113	1		0	0.0001466	55.22	3.59226e-05	3	2541.32	2.19972	39.9761	0
	High	scVYEGk	1	1	1	Q9FGY1	N-Term(iTRAQ4plex); C2(Carbamidomethyl); K7(iTRAQ4plex)	0	1.81802	1		0.829812	1		0.695013	1		1.49496	1		1.26668	1		0	0.03781	34.31	0.00198314	2	1130.58	1.45294	16.1308	0
	High	dVcTPAHk	1	1	1	Q9FGY1	N-Term(iTRAQ4plex); C3(Carbamidomethyl); K8(iTRAQ4plex)	0	1.27616	1		1.07419	1		1.1977	1		1.39698	1		1.53224	1		0	0.004463	27.46	0.0120247	3	1215.64	1.83025	13.3055	0
	High	aSGNYPGR	2	1	1	Q9FGY1	N-Term(iTRAQ4plex)	0	1.18387	1		1.33694	1		1.04347	1		0.907172	1		1.2384	1		0.001	0.0777	11.33	0.541112	2	965.493	0.483701	12.1261	0
	High	vTQQDLEDTYNVPFk	1	1	1	Q9FGY1	N-Term(iTRAQ4plex); K15(iTRAQ4plex)	0	1.29064	1		1.34785	1		0.885944	1		0.832888	1		1.14627	1		0.004	0.1081	13.38	0.587773	3	2085.08	2.02298	42.1839	0
Q9FH82	AT5g45280/K9E15_6 OS=Arabidopsis thaliana GN=AT5G45280 PE=2 SV=1 - [Q9FH82_ARATH]	605.55	33.5	1	7	11	24	1.03217	9	15.6549	0.697492	9	25.5351	0.86888	9	17.6031	1.12673	9	19.8842	0.837266	9	6.30283	391	41.9818	8.66064
	A3	Sequence	# PSMs	# Proteins	# Protein Groups	Protein Group Accessions	Modifications	ΔCn	114/117	114/117 Count	114/117 Variability [%]	115/117	115/117 Count	115/117 Variability [%]	116/114	116/114 Count	116/114 Variability [%]	116/115	116/115 Count	116/115 Variability [%]	116/117	116/117 Count	116/117 Variability [%]	q-Value	PEP	IonScore	Exp Value	Charge	MH+ [Da]	ΔM [ppm]	RT [min]	# Missed Cleavages
	High	dFGFSGILGGk	6	3	2	Q940J8;Q9FH82	N-Term(iTRAQ4plex); K11(iTRAQ4plex)	0																0	0.001808	79.68	1.23793e-07	2	1385.77	1.75739	46.8151	0
	High	cTAAQLQTVQGYR	1	1	1	Q9FH82	N-Term(iTRAQ4plex); C1(Carbamidomethyl)	0	0.927024	1		0.519401	1		1.08662	1		1.90407	1		1.00982	1		0	3.837e-05	79.14	1.35308e-07	2	1639.84	2.59189	27.4228	0
	High	vVATHGSAk	3	1	1	Q9FH82	N-Term(iTRAQ4plex); K9(iTRAQ4plex)	0	1.89465	2	0.329806	1.77145	2	17.7382	0.966056	2	1.75097	1.01442	2	15.6143	1.83488	2	2.08086	0	0.001876	75.59	2.49832e-07	2	1157.69	2.15261	11.3658	0
	High	ycDGSSFTGDIEAVDPTHk	2	1	1	Q9FH82	N-Term(iTRAQ4plex); C2(Carbamidomethyl); K19(iTRAQ4plex)	0	1.0372	1		0.697492	1		0.771754	1		1.12673	1		0.802452	1		0	9.427e-08	69.84	3.89073e-07	3	2387.11	1.83555	39.1981	0
	High	dQVLAALAPVR	3	1	1	Q9FH82	N-Term(iTRAQ4plex)	0	1.08778	2	7.79189	0.670396	2	19.4383	0.72765	2	10.1109	1.15917	2	17.0758	0.793484	2	2.30539	0	0.00228	69.57	1.09304e-06	2	1296.78	1.80247	41.0969	0
	High	qSTNPDFYNWNR	2	3	2	Q940J8;Q9FH82	N-Term(iTRAQ4plex)	0																0	0.0002108	68.17	4.64836e-07	2	1685.78	1.6488	33.7961	0
	High	aVIDDLMAk	1	1	1	Q9FH82	N-Term(iTRAQ4plex); K9(iTRAQ4plex)	0	0.951198	1		0.615809	1		0.848518	1		1.28678	1		0.809112	1		0	0.003549	60.37	1.3775e-05	2	1263.72	0.544913	39.5997	0
	High	gAVcLDGSAPAYHFDk	1	3	2	Q940J8;Q9FH82	N-Term(iTRAQ4plex); C4(Carbamidomethyl); K16(iTRAQ4plex)	0																0	2.161e-05	58.66	1.05512e-05	3	1995.99	1.77682	34.3622	0
	High	nVLAPTSVDk	2	1	1	Q9FH82	N-Term(iTRAQ4plex); K10(iTRAQ4plex)	0	0.842654	1		0.543426	1		0.99433	1		1.51376	1		0.839955	1		0	0.01539	52.43	7.54352e-05	2	1331.78	3.07285	25.526	0
	High	aVGDWFFER	1	1	1	Q9FH82	N-Term(iTRAQ4plex)	0	0.96123	1		0.822147	1		0.86888	1		0.997368	1		0.837266	1		0	0.01208	48.59	7.54044e-05	2	1270.63	0.937322	47.5937	0
	High	cVSDAGYFIHGk	2	3	2	Q940J8;Q9FH82	N-Term(iTRAQ4plex); C1(Carbamidomethyl); K12(iTRAQ4plex)	0																0	0.0001331	37.85	0.00134528	3	1641.83	1.36011	31.2604	0
P46283	Sedoheptulose-1,7-bisphosphatase, chloroplastic OS=Arabidopsis thaliana GN=At3g55800 PE=1 SV=1 - [S17P_ARATH]	603.029	38.42	1	15	15	25	1.0821	20	26.8079	1.15197	20	36.008	1.20238	20	36.2166	1.06746	20	45.6519	1.21698	20	16.6945	393	42.3876	6.56592
	A3	Sequence	# PSMs	# Proteins	# Protein Groups	Protein Group Accessions	Modifications	ΔCn	114/117	114/117 Count	114/117 Variability [%]	115/117	115/117 Count	115/117 Variability [%]	116/114	116/114 Count	116/114 Variability [%]	116/115	116/115 Count	116/115 Variability [%]	116/117	116/117 Count	116/117 Variability [%]	q-Value	PEP	IonScore	Exp Value	Charge	MH+ [Da]	ΔM [ppm]	RT [min]	# Missed Cleavages
	High	gIFTNVTSPTAk	2	1	1	P46283	N-Term(iTRAQ4plex); K12(iTRAQ4plex)	0	1.36878	2	32.5468	1.3108	2	23.0411	0.814867	2	24.1782	0.835417	2	14.9305	1.11814	2	7.90781	0	0.0008582	83.96	7.09161e-08	2	1523.87	1.05961	33.4697	0
	High	aTFDNSEYSk	1	1	1	P46283	N-Term(iTRAQ4plex); K10(iTRAQ4plex)	0	0.968708	1		1.17278	1		1.31833	1		1.0691	1		1.28025	1		0	0.001021	74.7	1.45703e-07	2	1449.71	2.85686	22.071	0
	High	eTTEIAEGk	2	1	1	P46283	N-Term(iTRAQ4plex); K9(iTRAQ4plex)	0	0.868644	1		1.18738	1		1.48393	1		1.06581	1		1.2922	1		0	0.001804	71.18	9.48788e-07	2	1265.69	2.04872	18.1718	0
	High	tQVAYGSk	2	1	1	P46283	N-Term(iTRAQ4plex); K8(iTRAQ4plex)	0	1.43245	1		0.885745	1		0.933448	1		1.4821	1		1.34043	1		0	0.01886	61.69	6.8103e-06	2	1141.65	1.60222	15.9238	0
	High	tLLMcMGEALR	1	1	1	P46283	N-Term(iTRAQ4plex); C5(Carbamidomethyl)	0	1.34102	1		1.41863	1		1.18397	1		1.09881	1		1.59166	1		0	0.001182	61.28	6.85153e-06	2	1438.73	0.54657	49.9711	0
	High	yTGGmVPDVNQIIVk	1	1	1	P46283	N-Term(iTRAQ4plex); M5(Oxidation); K15(iTRAQ4plex)	0	1.20267	1		0.639501	1		1.13522	1		2.09607	1		1.36869	1		0	0.0007341	61.07	1.22325e-05	2	1938.07	2.28729	40.625	0
	High	tTYVLAVk	2	1	1	P46283	N-Term(iTRAQ4plex); K8(iTRAQ4plex)	0	0.78117	1		1.05413	1		1.23676	1		0.899814	1		0.968516	1		0	0.04709	57.89	1.34921e-05	2	1182.74	1.27477	30.214	0
	High	gFPGTHEFLLLDEGk	2	1	1	P46283	N-Term(iTRAQ4plex); K15(iTRAQ4plex)	0	1.26102	2	26.2333	0.938451	2	35.0705	0.765994	2	13.369	1.01054	2	49.1856	0.96833	2	12.5371	0	0.000136	56.54	2.98347e-05	3	1948.05	2.22298	45.8312	0
	High	fEETLYGTSR	1	1	1	P46283	N-Term(iTRAQ4plex)	0	1.12701	1		1.28233	1		1.37515	1		1.18657	1		1.55365	1		0	0.01297	55	1.13842e-05	2	1346.67	0.129064	31.236	0
	High	lTGITGGDQVAAAmGIYGPR	2	1	1	P46283	N-Term(iTRAQ4plex); M14(Oxidation)	0	0.92838	2	0.3417	0.841572	2	34.7535	1.44731	2	9.37232	1.56752	2	25.1417	1.34699	2	9.02845	0	2.239e-05	50.71	0.000104874	3	2108.1	1.26788	41.8138	0
	High	lLFEALQYSHVck	1	1	1	P46283	N-Term(iTRAQ4plex); C12(Carbamidomethyl); K13(iTRAQ4plex)	0	1.16036	1		0.657952	1		0.94081	1		1.62898	1		1.09439	1		0	1.204e-05	50.33	0.000148293	3	1896.03	1.67797	49.5817	0
	High	tIINLDDRTQVAYGSk	2	1	1	P46283	N-Term(iTRAQ4plex); K16(iTRAQ4plex)	0	0.387847	1		1.55875	1		2.1447	1		0.523923	1		0.833881	1		0	3.25e-05	44.11	0.000617159	3	2082.14	-0.289085	34.9689	1
	High	tIINLDDR	1	1	1	P46283	N-Term(iTRAQ4plex)	0	1.30814	1		1.14707	1		0.890583	1		0.997142	1		1.1679	1		0	0.03435	39.65	0.00123568	2	1103.62	0.312872	31.0388	0
	High	tLLmcMGEALR	1	1	1	P46283	N-Term(iTRAQ4plex); M4(Oxidation); C5(Carbamidomethyl)	0	1.27709	1		0.846534	1		1.00024	1		1.48149	1		1.28057	1		0	0.01985	33.5	0.00285877	2	1454.73	1.09911	45.8927	0
	High	gFPGTHEFLLLDEGkWQHVk	3	1	1	P46283	N-Term(iTRAQ4plex); K15(iTRAQ4plex); K20(iTRAQ4plex)	0	0.47328	2	55.5105	1.73888	2	6.58575	1.88549	2	20.9852	0.503836	2	24.861	0.894577	2	31.8328	0	0.001587	23.59	0.0599405	5	2770.5	-0.0706569	46.7948	1
	High	lIDYYVk	1	1	1	P46283	N-Term(iTRAQ4plex); K7(iTRAQ4plex)	0	1.02594	1		1.15689	1		1.22108	1		1.06314	1		1.25587	1		0.005	0.127	44.72	0.00029344	2	1201.71	0.907193	37.6659	0
Q9SGR6	AT1G76160 protein OS=Arabidopsis thaliana GN=sks5 PE=2 SV=1 - [Q9SGR6_ARATH]	599.019	28.1	1	9	14	24	0.98683	14	34.4174	0.94767	14	29.1949	1.2954	15	24.661	1.31848	15	17.5114	1.21567	14	18.6504	541	60.0033	8.39697
	A3	Sequence	# PSMs	# Proteins	# Protein Groups	Protein Group Accessions	Modifications	ΔCn	114/117	114/117 Count	114/117 Variability [%]	115/117	115/117 Count	115/117 Variability [%]	116/114	116/114 Count	116/114 Variability [%]	116/115	116/115 Count	116/115 Variability [%]	116/117	116/117 Count	116/117 Variability [%]	q-Value	PEP	IonScore	Exp Value	Charge	MH+ [Da]	ΔM [ppm]	RT [min]	# Missed Cleavages
	High	sSGATLNVEQGk	2	1	1	Q9SGR6	N-Term(iTRAQ4plex); K12(iTRAQ4plex)	0	0.778634	1		0.810288	1		1.46048	1		1.37787	1		1.14	1		0	3.522e-05	88.85	1.75276e-08	2	1478.81	0.830976	20.2382	0
	High	fTSNVLTTTGIFR	2	1	1	Q9SGR6	N-Term(iTRAQ4plex)	0	0.660542	1		0.969314	1		1.50133	2	42.029	1.36636	2	5.29224	1.30496	1		0	0.0002211	78.87	1.63445e-07	2	1600.88	1.4132	49.3445	0
	High	iSNVGLQDSLNFR	2	2	2	F4I7X1;Q9SGR6	N-Term(iTRAQ4plex)	0																0	3.991e-05	76.34	3.36797e-07	2	1606.87	0.757599	42.566	0
	High	lASSAGQVDGk	2	1	1	Q9SGR6	N-Term(iTRAQ4plex); K11(iTRAQ4plex)	0	0.899925	2	42.7308	0.97256	2	30.7332	1.30758	2	23.5967	1.18789	2	12.4154	1.17964	2	17.8134	0	0.0001791	65.98	3.83569e-06	2	1320.74	1.33663	19.9489	0
	High	dYYVVVSSR	1	2	2	F4I7X1;Q9SGR6	N-Term(iTRAQ4plex)	0																0	0.01714	60.47	5.51919e-06	2	1231.64	0.424212	29.8743	0
	High	dQIGSFYYFPSLGFHk	3	1	1	Q9SGR6	N-Term(iTRAQ4plex); K16(iTRAQ4plex)	0	1.11976	3	13.1057	1.14112	3	3.60152	1.45139	3	20.2887	1.39829	3	44.0206	1.62925	3	48.5242	0	5.319e-07	50.78	0.00010069	3	2194.12	1.22472	52.5267	0
	High	aAGGFGGIR	2	2	2	F4I7X1;Q9SGR6	N-Term(iTRAQ4plex)	0																0	0.003526	48.34	0.000168538	2	949.536	3.00282	21.9616	0
	High	aQLDNGk	2	1	1	Q9SGR6	N-Term(iTRAQ4plex); K7(iTRAQ4plex)	0	1.2349	2	13.9315	1.38972	2	0.886492	0.835403	2	9.67148	0.728812	2	3.33007	1.0342	2	4.2175	0	0.04339	46.93	0.000244336	2	1033.59	0.82962	13.6986	0
	High	kLPLPDGILINGR	1	1	1	Q9SGR6	N-Term(iTRAQ4plex); K1(iTRAQ4plex)	0	0.757706	1		0.754352	1		0.900038	1		0.887576	1		0.683657	1		0	0.001024	43.79	0.000165043	3	1694.06	0.341703	43.5569	1
	High	qYLGQQLYLR	2	2	2	F4I7X1;Q9SGR6	N-Term(iTRAQ4plex)	0																0	0.01676	41.34	0.00102832	2	1425.8	1.0852	37.8603	0
	High	yAVNSVSFkPADTPLk	2	1	1	Q9SGR6	N-Term(iTRAQ4plex); K9(iTRAQ4plex); K16(iTRAQ4plex)	0	1.08839	2	21.489	0.804925	2	25.2476	1.11417	2	22.6255	1.47911	2	26.3988	1.21567	2	1.09687	0	0.0002512	35.49	0.00313562	3	2169.23	1.81974	37.3561	0
	High	vYTPSTSLRDEYPIPk	1	1	1	Q9SGR6	N-Term(iTRAQ4plex); K16(iTRAQ4plex)	0	0.892539	1		0.902076	1		1.52609	1		1.48245	1		1.36547	1		0	0.01095	19.9	0.159122	3	2154.17	0.970264	37.4251	1
	High	nALLcGR	1	1	1	Q9SGR6	N-Term(iTRAQ4plex); C5(Carbamidomethyl)	0	1.03261	1		0.943498	1		1.30903	1		1.40658	1		1.35507	1		0.002	0.0877	40.65	0.00100736	2	947.523	1.36388	20.5604	0
	High	dEYPIPk	1	2	2	F4I7X1;Q9SGR6	N-Term(iTRAQ4plex); K7(iTRAQ4plex)	0																0.003	0.09634	27.37	0.03289	2	1149.64	4.38351	24.4948	0
Q9LD57	Phosphoglycerate kinase 1, chloroplastic OS=Arabidopsis thaliana GN=PGK1 PE=1 SV=1 - [PGKH1_ARATH]	563.006	27.65	1	11	13	20	1.47002	15	52.1892	2.06352	15	49.0954	1.46675	15	18.8723	1.08309	15	14.7216	2.34857	15	68.5928	481	50.0807	6.23975
	A3	Sequence	# PSMs	# Proteins	# Protein Groups	Protein Group Accessions	Modifications	ΔCn	114/117	114/117 Count	114/117 Variability [%]	115/117	115/117 Count	115/117 Variability [%]	116/114	116/114 Count	116/114 Variability [%]	116/115	116/115 Count	116/115 Variability [%]	116/117	116/117 Count	116/117 Variability [%]	q-Value	PEP	IonScore	Exp Value	Charge	MH+ [Da]	ΔM [ppm]	RT [min]	# Missed Cleavages
	High	gVTTIIGGGDSVAAVEk	2	2	2	Q9LD57;Q9SAJ4	N-Term(iTRAQ4plex); K17(iTRAQ4plex)	0																0	2.8e-06	92.85	6.97786e-09	2	1862.05	1.84289	38.387	0
	High	kLASLADLYVNDAFGTAHR	1	1	1	Q9LD57	N-Term(iTRAQ4plex); K1(iTRAQ4plex)	0	2.06511	1		4.94668	1		2.35209	1		0.964057	1		4.8694	1		0	1.738e-07	85	4.31651e-08	4	2350.28	1.12148	50.8151	1
	High	fAAGTEAIANk	3	1	1	Q9LD57	N-Term(iTRAQ4plex); K11(iTRAQ4plex)	0	1.23234	2	73.9249	1.42517	2	65.799	1.35393	2	0.220327	1.14941	2	5.83593	1.67264	2	73.6208	0	0.0001882	79.89	1.40514e-07	2	1380.77	1.00384	28.1485	0
	High	lASLADLYVNDAFGTAHR	1	1	1	Q9LD57	N-Term(iTRAQ4plex)	0	1.59847	1		2.64525	1		2.22781	1		1.3217	1		3.56993	1		0	1.536e-06	78.39	1.99931e-07	3	2078.08	1.5741	54.1789	0
	High	gVSLLLPTDVVVADk	2	1	1	Q9LD57	N-Term(iTRAQ4plex); K15(iTRAQ4plex)	0	0.882209	1		0.85447	1		0.873643	1		0.885578	1		0.772649	1		0	0.00278	72.36	3.89112e-07	2	1814.09	2.70199	50.6087	0
	High	iGVIESLLEk	2	1	1	Q9LD57	N-Term(iTRAQ4plex); K10(iTRAQ4plex)	0	1.48613	2	106.27	1.27349	2	108.324	1.25791	2	23.0707	1.44122	2	21.8563	1.87406	2	152.714	0	0.0006961	71.13	6.20577e-07	2	1388.86	1.18714	53.7938	0
	High	eLDYLVGAVSNPk	1	1	1	Q9LD57	N-Term(iTRAQ4plex); K13(iTRAQ4plex)	0	1.13896	1		1.40765	1		1.16502	1		0.925476	1		1.33021	1		0	0.0003321	54.59	5.40419e-05	3	1692.94	0.449128	45.3999	0
	High	gVSLLLPTDVVVADkFAPDANSk	1	1	1	Q9LD57	N-Term(iTRAQ4plex); K15(iTRAQ4plex); K23(iTRAQ4plex)	0	1.05573	1		3.48452	1		2.39174	1		0.711448	1		2.53131	1		0	0.0003403	47.2	0.00017435	3	2788.58	-1.04444	53.2011	1
	High	rPFAAIVGGSk	2	1	1	Q9LD57	N-Term(iTRAQ4plex); K11(iTRAQ4plex)	0	1.51233	2	4.20897	1.97778	2	6.29839	1.46357	2	12.6784	1.09875	2	2.12887	2.21889	2	8.43574	0	0.06246	41.13	0.000747776	2	1390.84	2.48816	28.8554	0
	High	fLkPSVAGFLLQk	2	1	1	Q9LD57	N-Term(iTRAQ4plex); K3(iTRAQ4plex); K13(iTRAQ4plex)	0	1.30819	2	48.0244	2.04493	2	38.2644	1.62634	2	8.8657	1.02146	2	0.257924	2.13284	2	37.979	0	0.000792	40.35	0.000285997	3	1880.18	0.889641	48.9883	0
	High	fAPDANSk	1	2	2	Q9LD57;Q9SAJ4	N-Term(iTRAQ4plex); K8(iTRAQ4plex)	0																0.005	0.1295	35.46	0.00337069	2	1137.62	2.27808	18.4621	0
	High	fSLAPLVPR	1	1	1	Q9LD57	N-Term(iTRAQ4plex)	0	2.56845	1		3.18148	1		1.50185	1		1.19038	1		3.86701	1		0.006	0.1552	36.51	0.00177569	2	1143.7	0.459188	45.8678	0
	High	lAELSEk	1	1	1	Q9LD57	N-Term(iTRAQ4plex); K7(iTRAQ4plex)	0	1.19198	1		1.50829	1		1.29288	1		1.00314	1		1.54492	1		0.006	0.1523	24.69	0.050774	2	1077.64	0.589202	26.099	0
Q9LS40	Protein ASPARTIC PROTEASE IN GUARD CELL 1 OS=Arabidopsis thaliana GN=ASPG1 PE=1 SV=1 - [ASPG1_ARATH]	561.784	19.2	1	7	7	13	1.20457	12	43.0157	1.90372	12	43.0644	1.02503	13	34.2412	0.610274	13	27.5182	1.04991	12	20.2011	500	53.2005	5.51611
	A3	Sequence	# PSMs	# Proteins	# Protein Groups	Protein Group Accessions	Modifications	ΔCn	114/117	114/117 Count	114/117 Variability [%]	115/117	115/117 Count	115/117 Variability [%]	116/114	116/114 Count	116/114 Variability [%]	116/115	116/115 Count	116/115 Variability [%]	116/117	116/117 Count	116/117 Variability [%]	q-Value	PEP	IonScore	Exp Value	Charge	MH+ [Da]	ΔM [ppm]	RT [min]	# Missed Cleavages
	High	sSSLDFNSVQLGGGDATAPLLR	3	1	1	Q9LS40	N-Term(iTRAQ4plex)	0	1.3607	3	41.9834	2.29567	3	39.5763	1.03543	3	52.0266	0.572079	3	7.70388	1.32366	3	9.64244	0	1.999e-07	128.34	2.1397e-12	2	2349.22	2.21228	50.3409	0
	High	sLTcSAPQcSLLETSAcR	3	1	1	Q9LS40	N-Term(iTRAQ4plex); C4(Carbamidomethyl); C9(Carbamidomethyl); C17(Carbamidomethyl)	0	1.01463	2	21.9106	1.94649	2	12.7647	1.20621	3	9.18521	0.655669	3	8.73279	1.26541	2	17.1964	0	3.769e-07	111.16	2.37335e-11	2	2185.02	0.459293	38.1263	0
	High	kIDTFYYVGLSGFSVGGEk	2	1	1	Q9LS40	N-Term(iTRAQ4plex); K1(iTRAQ4plex); K19(iTRAQ4plex)	0	0.760759	2	33.7271	0.856351	2	40.4986	1.1164	2	12.7103	0.973715	2	6.51829	0.851417	2	47.9392	0	1.665e-05	57.22	2.49417e-05	3	2499.36	3.2652	50.1646	1
	High	lQTQAYNSLR	1	1	1	Q9LS40	N-Term(iTRAQ4plex)	0	0.788937	1		2.0959	1		1.32296	1		0.488921	1		1.04633	1		0	0.02424	52.04	6.72061e-05	2	1337.73	1.0138	27.039	0
	High	vPTVAFHFTGGk	2	1	1	Q9LS40	N-Term(iTRAQ4plex); K12(iTRAQ4plex)	0	1.40368	2	11.9867	1.41641	2	0.147258	0.670984	2	2.09498	0.65284	2	10.0215	0.944183	2	9.87317	0	0.01748	44.36	0.000443389	3	1548.88	0.159173	37.7165	0
	High	iGVGTPAk	1	1	1	Q9LS40	N-Term(iTRAQ4plex); K8(iTRAQ4plex)	0	1.76638	1		2.47324	1		0.559114	1		0.392046	1		0.990058	1		0.001	0.0748	41.2	0.000439975	2	1030.65	0.249147	21.1762	0
	High	iTYDLSk	1	1	1	Q9LS40	N-Term(iTRAQ4plex); K7(iTRAQ4plex)	0	1.23573	1		2.0286	1		0.850425	1		0.508607	1		1.05351	1		0.002	0.0858	44.6	0.000317264	2	1127.65	-0.848635	28.5275	0
Q9SJU4	Probable fructose-bisphosphate aldolase 1, chloroplastic OS=Arabidopsis thaliana GN=FBA1 PE=1 SV=2 - [ALFC1_ARATH]	557.038	31.83	1	4	12	21	1.04467	7	11.5903	1.23992	7	17.2409	1.09401	7	24.2008	0.945149	7	10.2395	1.19661	7	12.5035	399	42.9039	6.58057
	A3	Sequence	# PSMs	# Proteins	# Protein Groups	Protein Group Accessions	Modifications	ΔCn	114/117	114/117 Count	114/117 Variability [%]	115/117	115/117 Count	115/117 Variability [%]	116/114	116/114 Count	116/114 Variability [%]	116/115	116/115 Count	116/115 Variability [%]	116/117	116/117 Count	116/117 Variability [%]	q-Value	PEP	IonScore	Exp Value	Charge	MH+ [Da]	ΔM [ppm]	RT [min]	# Missed Cleavages
	High	mVDVLVEQNIVPGIk	1	2	2	Q9SJU4;Q944G9	N-Term(iTRAQ4plex); M1(Oxidation); K15(iTRAQ4plex)	0																0	1.147e-06	90.42	1.03492e-08	2	1958.13	2.57661	46.5479	0
	High	mVDVLVEQNIVPGIk	2	2	2	Q9SJU4;Q944G9	N-Term(iTRAQ4plex); K15(iTRAQ4plex)	0																0	3.473e-06	85.48	2.77476e-08	2	1942.13	1.86519	52.9551	0
	High	aTPEQVASYTLk	2	1	1	Q9SJU4	N-Term(iTRAQ4plex); K12(iTRAQ4plex)	0	1.4008	2	21.5272	1.309	2	25.5558	0.872167	2	8.23614	0.916334	2	12.1353	1.22476	2	13.1175	0	0.001012	84.82	5.29024e-08	2	1595.89	1.46959	33.811	0
	High	lASIGLENTEANR	2	1	1	Q9SJU4	N-Term(iTRAQ4plex)	0	1.04117	2	0.497928	1.20319	2	4.46096	1.15729	2	0.897066	0.983213	2	5.85873	1.20793	2	1.39504	0	3.681e-05	80.9	9.55076e-08	2	1531.82	1.45755	33.1686	0
	High	aLQNTcLk	4	2	2	Q9SJU4;Q944G9	N-Term(iTRAQ4plex); C6(Carbamidomethyl); K8(iTRAQ4plex)	0																0	0.02678	58.37	1.96487e-05	2	1235.7	2.10094	21.4118	0
	High	aNSLAQLGk	1	2	2	Q9SJU4;Q944G9	N-Term(iTRAQ4plex); K9(iTRAQ4plex)	0																0	0.02765	54.19	6.00179e-05	2	1189.71	-0.654548	25.9147	0
	High	aAQDILLAR	2	1	1	Q9SJU4	N-Term(iTRAQ4plex)	0	1.06046	2	11.2573	1.20129	2	18.0564	1.00943	2	11.9712	0.874867	2	18.781	1.07312	2	0.706792	0	0.004269	48.14	9.74482e-05	2	1114.67	-0.467436	31.8403	0
	High	tYDVAEk	1	2	2	Q9SJU4;Q944G9	N-Term(iTRAQ4plex); K7(iTRAQ4plex)	0																0	0.04733	46.41	0.000196561	2	1113.61	2.34474	18.6131	0
	High	yTGEGESEEAk	2	2	2	Q9SJU4;Q944G9	N-Term(iTRAQ4plex); K11(iTRAQ4plex)	0																0	0.0005443	44.12	0.000164584	2	1487.71	2.8365	16.5698	0
	High	tAAYYQQGAR	1	2	2	Q9SJU4;Q944G9	N-Term(iTRAQ4plex)	0																0	0.00917	43.73	0.000277486	2	1272.64	-0.593607	17.1949	0
	High	eAAWGLAR	1	2	2	Q9SJU4;Q944G9	N-Term(iTRAQ4plex)	0																0.002	0.08471	46.6	0.000236278	2	1017.56	0.977155	26.7172	0
	High	tVVSIPNGPSALAVk	1	2	2	Q9SJU4;Q944G9	N-Term(iTRAQ4plex); K15(iTRAQ4plex)	0																0.004	0.1119	34.63	0.00278923	3	1741.05	-0.11639	40.851	0
	High	tWGGkEENVk	1	1	1	Q9SJU4	N-Term(iTRAQ4plex); K5(iTRAQ4plex); K10(iTRAQ4plex)	0	0.966364	1		1.44476	1		1.34345	1		0.882235	1		1.30148	1		0.004	0.1045	17.84	0.235145	3	1579.88	-0.112112	20.5259	1
Q9LR30-2	Isoform 2 of Glutamate--glyoxylate aminotransferase 1 OS=Arabidopsis thaliana GN=GGAT1 - [GGT1_ARATH]	530.725	43.08	2	15	15	21	1.02976	21	32.7963	1.22324	21	29.0788	1.0329	21	18.2578	0.828268	21	37.2891	1.1138	21	23.047	441	48.5189	8.30908
	A3	Sequence	# PSMs	# Proteins	# Protein Groups	Protein Group Accessions	Modifications	ΔCn	114/117	114/117 Count	114/117 Variability [%]	115/117	115/117 Count	115/117 Variability [%]	116/114	116/114 Count	116/114 Variability [%]	116/115	116/115 Count	116/115 Variability [%]	116/117	116/117 Count	116/117 Variability [%]	q-Value	PEP	IonScore	Exp Value	Charge	MH+ [Da]	ΔM [ppm]	RT [min]	# Missed Cleavages
	High	aLDYDTLNENVk	2	2	1	Q9LR30-2	N-Term(iTRAQ4plex); K12(iTRAQ4plex)	0	1.09729	2	68.0397	1.03757	2	54.5019	1.16634	2	21.4853	1.21101	2	10.5913	1.28299	2	42.1479	0	0.005959	81.33	9.86518e-08	2	1682.89	2.38266	33.3181	0
	High	lPTGALQAAk	2	2	1	Q9LR30-2	N-Term(iTRAQ4plex); K10(iTRAQ4plex)	0	1.0179	2	7.86039	1.10315	2	7.74833	1.03259	2	18.3032	0.935445	2	18.1889	1.05369	2	10.3318	0	0.001789	80.83	5.12144e-08	2	1257.78	0.360993	30.8966	0
	High	dGYPSDPELIFLTDGASk	2	2	1	Q9LR30-2	N-Term(iTRAQ4plex); K18(iTRAQ4plex)	0	0.899835	2	38.1627	1.23386	2	6.03334	1.22017	2	12.4134	0.873648	2	18.6382	1.10068	2	24.8797	0	1.213e-05	67.1	2.08633e-06	2	2213.13	2.62601	49.5238	0
	High	vPDVFYcLk	1	2	1	Q9LR30-2	N-Term(iTRAQ4plex); C7(Carbamidomethyl); K9(iTRAQ4plex)	0	1.64627	1		1.11633	1		0.750996	1		1.08734	1		1.23941	1		0	0.04333	54.91	3.37378e-05	2	1428.78	2.04595	47.3586	0
	High	gVmQILNcVIR	1	2	1	Q9LR30-2	N-Term(iTRAQ4plex); M3(Oxidation); C8(Carbamidomethyl)	0	0.929538	1		0.798289	1		1.02352	1		1.17009	1		0.953761	1		0	0.001368	51.93	9.3296e-05	2	1462.8	1.2494	47.4474	0
	High	aMVIINPGNPTGQcLSEANIR	2	2	1	Q9LR30-2	N-Term(iTRAQ4plex); C14(Carbamidomethyl)	0	0.528541	2	9.33654	1.03978	2	4.40163	1.1547	2	16.6397	0.576265	2	21.6918	0.61182	2	26.28	0	0.0006661	50.6	0.000104951	3	2399.23	0.917446	43.8952	0
	High	eVQLVSFHTVSk	1	2	1	Q9LR30-2	N-Term(iTRAQ4plex); K12(iTRAQ4plex)	0	2.02192	1		1.79346	1		1.09389	1		1.21077	1		2.21724	1		0	0.002499	48.23	0.000201421	3	1661.95	0.213744	34.6731	0
	High	gVMQILNcVIR	1	2	1	Q9LR30-2	N-Term(iTRAQ4plex); C8(Carbamidomethyl)	0	1.34825	1		0.990758	1		0.867757	1		1.15936	1		1.17286	1		0	0.003052	44.86	0.000409868	2	1446.81	3.99211	56.1636	0
	High	iIFTNVGNPHALGQkPLTFPR	1	2	1	Q9LR30-2	N-Term(iTRAQ4plex); K15(iTRAQ4plex)	0	0.532544	1		1.65601	1		1.42156	1		0.448823	1		0.758922	1		0	1.593e-05	43.39	0.000309246	4	2608.5	0.954155	44.0943	0
	High	kEVAEFIQR	1	2	1	Q9LR30-2	N-Term(iTRAQ4plex); K1(iTRAQ4plex)	0	1.06641	1		1.22324	1		0.943955	1		0.807946	1		1.00914	1		0	0.0002246	43.08	0.000735599	3	1407.82	-1.06853	28.0596	1
	High	lLEATGISTVPGSGFGQk	1	2	1	Q9LR30-2	N-Term(iTRAQ4plex); K18(iTRAQ4plex)	0	1.02976	1		1.24697	1		1.21623	1		0.986088	1		1.25554	1		0	0.009212	38.14	0.00220218	3	2050.14	0.719794	44.7509	0
	High	hYLSLTSGGLGAYSDSR	1	2	1	Q9LR30-2	N-Term(iTRAQ4plex)	0	1.00379	1		2.02465	1		0.940924	1		0.458	1		0.946832	1		0	0.0007684	36.73	0.00211263	3	1927.96	0.465815	37.1523	0
	High	amVIINPGNPTGQcLSEANIR	1	2	1	Q9LR30-2	N-Term(iTRAQ4plex); M2(Oxidation); C14(Carbamidomethyl)	0	1.42092	1		2.06888	1		1.02063	1		0.688211	1		1.45384	1		0	0.002195	36.73	0.00244173	3	2415.23	1.09617	41.0376	0
	High	lVLLGDEVYQQNIYQDERPFISSk	1	2	1	Q9LR30-2	N-Term(iTRAQ4plex); K24(iTRAQ4plex)	0	0.830061	1		0.939838	1		0.879662	1		0.762765	1		0.731986	1		0	2.305e-05	33.14	0.00621169	4	3142.67	0.0857178	52.4779	0
	High	gILESLRR	1	2	1	Q9LR30-2	N-Term(iTRAQ4plex)	0	0.973268	1		1.74169	1		1.16995	1		0.641872	1		1.14151	1		0	0.047	16.48	0.15406	3	1087.67	-0.261706	30.5034	1
	High	gILESLR	1	2	1	Q9LR30-2	N-Term(iTRAQ4plex)	0	1.09187	1		1.29615	1		1.04972	1		0.868174	1		1.149	1		0.005	0.1359	41.66	0.000433285	2	931.57	0.970113	35.1445	0
	High	eVAEFIQR	1	2	1	Q9LR30-2	N-Term(iTRAQ4plex)	0	1.10367	1		1.48471	1		1.00668	1		0.734695	1		1.1138	1		0.006	0.1496	34.98	0.00317687	2	1135.62	-0.200866	30.8815	0
P19366	ATP synthase subunit beta, chloroplastic OS=Arabidopsis thaliana GN=atpB PE=1 SV=2 - [ATPB_ARATH]	522.086	28.92	1	10	10	16	1.29346	15	39.6744	1.46005	15	52.589	1.13139	16	9.70323	0.942012	16	30.978	1.46184	15	26.2617	498	53.9001	5.50342
	A3	Sequence	# PSMs	# Proteins	# Protein Groups	Protein Group Accessions	Modifications	ΔCn	114/117	114/117 Count	114/117 Variability [%]	115/117	115/117 Count	115/117 Variability [%]	116/114	116/114 Count	116/114 Variability [%]	116/115	116/115 Count	116/115 Variability [%]	116/117	116/117 Count	116/117 Variability [%]	q-Value	PEP	IonScore	Exp Value	Charge	MH+ [Da]	ΔM [ppm]	RT [min]	# Missed Cleavages
	High	fVQAGSEVSALLGR	1	1	1	P19366	N-Term(iTRAQ4plex)	0	1.96765	1		2.23123	1		0.882115	1		0.763739	1		1.74	1		0	6.635e-06	102.38	8.64254e-10	2	1577.88	0.640681	49.26	0
	High	iFNVLGEPVDNLGPVDTR	3	1	1	P19366	N-Term(iTRAQ4plex)	0	1.02093	3	17.6916	1.46005	3	52.589	1.22518	3	10.2624	0.785187	3	17.7297	1.41303	3	31.6068	0	4.122e-06	100.16	1.16623e-09	2	2099.13	0.862532	53.0916	0
	High	tVLIMELINNIAk	2	1	1	P19366	N-Term(iTRAQ4plex); K13(iTRAQ4plex)	0	1.29346	1		2.40196	1		1.50114	2	19.2502	0.967597	2	51.4461	1.71149	1		0	1.748e-05	76.74	1.73706e-07	2	1760.06	1.75011	64.6573	0
	High	tNPTTSNPEVSIR	1	1	1	P19366	N-Term(iTRAQ4plex)	0	1.74179	1		1.92064	1		1.19052	1		1.05999	1		2.07878	1		0	7.93e-05	69.34	1.01279e-06	2	1559.82	1.96193	23.3391	0
	High	vGLTALTMAEYFR	1	1	1	P19366	N-Term(iTRAQ4plex)	0	2.19291	1		2.41643	1		1.09789	1		0.97819	1		2.41355	1		0	0.0003652	57.19	2.06264e-05	2	1615.86	0.426423	56.9305	0
	High	vGLTALTmAEYFR	1	1	1	P19366	N-Term(iTRAQ4plex); M8(Oxidation)	0	1.41415	1		0.749125	1		0.849774	1		1.57494	1		1.2047	1		0	0.0004417	53.15	5.15644e-05	2	1631.86	2.04223	48.0927	0
	High	gIYPAVDPLDSTSTmLQPR	2	1	1	P19366	N-Term(iTRAQ4plex); M15(Oxidation)	0	1.06164	2	11.9385	1.41019	2	25.9631	1.19125	2	9.23601	0.880479	2	4.43031	1.26781	2	21.3502	0	0.0002301	52.8	5.7204e-05	3	2221.13	1.64662	45.7954	0
	High	lSIFETGIk	1	1	1	P19366	N-Term(iTRAQ4plex); K9(iTRAQ4plex)	0	1.36101	1		1.27594	1		1.09709	1		1.14892	1		1.49686	1		0	0.00597	51	8.97591e-05	2	1295.78	1.09211	43.9704	0
	High	aTNLEmESk	1	1	1	P19366	N-Term(iTRAQ4plex); M6(Oxidation); K9(iTRAQ4plex)	0	2.05127	1		0.923679	1		0.814668	1		1.77623	1		1.67525	1		0	0.01269	48.61	0.000134967	2	1326.68	2.16284	16.9466	0
	High	aHGGVSVFGGVGER	1	1	1	P19366	N-Term(iTRAQ4plex)	0	0.999438	1		0.851173	1		1.10791	1		1.27721	1		1.11004	1		0	0.03953	20.67	0.0715627	3	1472.77	0.825053	27.7867	0
	High	gmDVVDmGNPLSVPVGGATLGR	1	1	1	P19366	N-Term(iTRAQ4plex); M2(Oxidation); M7(Oxidation)	0	1.16508	1		1.60244	1		1.17291	1		0.837249	1		1.36992	1		0	0.01038	13.68	0.419978	3	2318.16	0.80158	43.88	0
	High	tVLImELINNIAk	1	1	1	P19366	N-Term(iTRAQ4plex); M5(Oxidation); K13(iTRAQ4plex)	0	0.941332	1		1.20776	1		1.07918	1		0.8258	1		1.01839	1		0.009	0.1932	13.07	0.468515	3	1776.06	1.22204	60.2786	0
Q940G5	Aldose 1-epimerase family protein OS=Arabidopsis thaliana GN=F14M19.180 PE=2 SV=1 - [Q940G5_ARATH]	501.043	52.2	1	13	13	20	0.880737	17	23.4769	1.17503	17	21.5614	0.962075	18	28.4321	0.721531	18	29.8109	0.79978	17	34.7947	318	36.2292	9.65674
	A3	Sequence	# PSMs	# Proteins	# Protein Groups	Protein Group Accessions	Modifications	ΔCn	114/117	114/117 Count	114/117 Variability [%]	115/117	115/117 Count	115/117 Variability [%]	116/114	116/114 Count	116/114 Variability [%]	116/115	116/115 Count	116/115 Variability [%]	116/117	116/117 Count	116/117 Variability [%]	q-Value	PEP	IonScore	Exp Value	Charge	MH+ [Da]	ΔM [ppm]	RT [min]	# Missed Cleavages
	High	sAEVYLYGGQVSSWk	2	1	1	Q940G5	N-Term(iTRAQ4plex); K15(iTRAQ4plex)	0	1.22771	2	21.1586	1.36488	2	31.8315	1.04831	2	9.07425	0.92578	2	19.373	1.29022	2	11.9137	0	3.284e-05	94.01	3.97192e-09	2	1962.02	0.823322	42.0016	0
	High	vALGHDGDLTLTSR	3	1	1	Q940G5	N-Term(iTRAQ4plex)	0	0.816906	2	7.69557	1.08164	2	2.71391	0.736919	2	15.7265	0.546421	2	10.6901	0.603487	2	7.95885	0	0.0002262	80.65	9.34178e-08	2	1598.86	-0.0314568	32.4469	0
	High	vITFNAQLDR	1	1	1	Q940G5	N-Term(iTRAQ4plex)	0	0.679072	1		1.17503	1		1.0882	1		0.617438	1		0.740803	1		0	0.001829	58.22	2.10172e-05	2	1320.74	0.585682	37.1267	0
	High	gGIPVLFPQYSNTGPLPSHGFVR	1	1	1	Q940G5	N-Term(iTRAQ4plex)	0	0.868324	1		1.18942	1		0.780325	1		0.559293	1		0.679256	1		0	0.0002807	54.3	5.07146e-05	3	2584.38	1.25686	51.4406	0
	High	lYLSTPDQLR	1	1	1	Q940G5	N-Term(iTRAQ4plex)	0	1.08134	1		1.41343	1		0.79635	1		0.598154	1		0.863265	1		0	0.05711	53.2	7.15552e-05	2	1349.76	0.361682	38.3751	0
	High	fVTVESAAVAkPITVNPGk	2	1	1	Q940G5	N-Term(iTRAQ4plex); K11(iTRAQ4plex); K19(iTRAQ4plex)	0	0.781244	2	10.7783	0.760037	2	0.499811	0.895623	2	39.7987	0.903847	2	27.6032	0.701437	2	28.1317	0	1.237e-06	50.37	5.32633e-05	3	2360.4	2.05223	39.0199	0
	High	vSDLGVEDYkR	2	1	1	Q940G5	N-Term(iTRAQ4plex); K10(iTRAQ4plex)	0	0.943259	2	10.1944	1.0965	2	2.14002	0.793454	2	22.0332	0.670134	2	13.8095	0.75029	2	11.6437	0	0.0005202	49.66	0.000138964	3	1568.85	0.882522	28.3363	1
	High	fWEVETkPPPLPSLSTAHVDLIVR	1	1	1	Q940G5	N-Term(iTRAQ4plex); K7(iTRAQ4plex)	0	1.04419	1		1.35955	1		1.13867	1		0.858616	1		1.19194	1		0	9.601e-05	44.32	0.000299561	4	3019.69	1.26594	53.3636	0
	High	fVTVESAAVAkPITVNPGkEWk	1	1	1	Q940G5	N-Term(iTRAQ4plex); K11(iTRAQ4plex); K19(iTRAQ4plex); K22(iTRAQ4plex)	0	0.407386	1		1.63564	1		1.46986	1		0.359427	1		0.600286	1		0	6.297e-05	39.66	0.000465017	4	2947.72	3.46656	41.9724	1
	High	gILHVSVVPSNR	1	1	1	Q940G5	N-Term(iTRAQ4plex)	0	1.41238	1		1.50396	1		1.01219	1		0.933244	1		1.43314	1		0	0.02233	36.28	0.00341482	3	1421.84	0.689325	31.9615	0
	High	aIFQPPTPIR	2	1	1	Q940G5	N-Term(iTRAQ4plex)	0	0.929377	1		1.36603	1		1.52394	2	31.1798	0.941491	2	19.056	1.15614	1		0	0.02052	24.95	0.0302296	3	1283.76	-0.993224	38.4963	0
	High	kVSDLGVEDYkR	1	1	1	Q940G5	N-Term(iTRAQ4plex); K1(iTRAQ4plex); K11(iTRAQ4plex)	0	0.78203	1		1.01767	1		0.938542	1		0.708088	1		0.73579	1		0	0.03441	24.03	0.047444	4	1841.05	-0.587611	25.6724	2
	High	eGQVDAVVWNPWDkk	2	1	1	Q940G5	N-Term(iTRAQ4plex); K14(iTRAQ4plex); K15(iTRAQ4plex)	0	1.02967	1		1.33549	1		0.774814	1		0.586504	1		0.79978	1		0	0.01307	20.17	0.134626	3	2203.19	0.742844	41.0274	1
P25856	Glyceraldehyde-3-phosphate dehydrogenase GAPA1, chloroplastic OS=Arabidopsis thaliana GN=GAPA1 PE=1 SV=3 - [G3PA1_ARATH]	497.218	32.07	1	4	14	21	1.37374	4	37.1554	1.45719	4	15.6107	1.13823	4	6	1.21847	4	25.4607	1.77629	4	66.4745	396	42.463	7.75244
	A3	Sequence	# PSMs	# Proteins	# Protein Groups	Protein Group Accessions	Modifications	ΔCn	114/117	114/117 Count	114/117 Variability [%]	115/117	115/117 Count	115/117 Variability [%]	116/114	116/114 Count	116/114 Variability [%]	116/115	116/115 Count	116/115 Variability [%]	116/117	116/117 Count	116/117 Variability [%]	q-Value	PEP	IonScore	Exp Value	Charge	MH+ [Da]	ΔM [ppm]	RT [min]	# Missed Cleavages
	High	aAALNIVPTSTGAAk	2	4	3	P25856;P25857;Q9LPW0-2	N-Term(iTRAQ4plex); K15(iTRAQ4plex)	0																0	0.0001914	100.76	8.77236e-10	2	1672.99	1.26007	33.7047	0
	High	aVALVLPNLk	3	3	2	P25856;Q9LPW0-2	N-Term(iTRAQ4plex); K10(iTRAQ4plex)	0																0	0.0007556	79.93	1.01384e-08	2	1325.88	1.45407	45.7515	0
	High	vVDLADIVANNWk	2	3	2	P25856;Q9LPW0-2	N-Term(iTRAQ4plex); K13(iTRAQ4plex)	0																0	0.001807	73.24	6.40227e-07	2	1744.99	0.99821	55.9857	0
	High	tFAEEVNAAFR	1	3	2	P25856;Q9LPW0-2	N-Term(iTRAQ4plex)	0																0	0.0004863	65.62	2.34405e-06	2	1398.71	0.940133	43.6459	0
	High	vIITAPGk	1	3	2	Q9LPW0-2;P25856	N-Term(iTRAQ4plex); K8(iTRAQ4plex)	0																0	0.04081	56.7	4.81041e-06	2	1086.71	1.15524	26.6898	0
	High	iIQVVSNR	1	1	1	P25856	N-Term(iTRAQ4plex)	0	1.46059	1		1.48955	1		1.46846	1		1.41368	1		2.15014	1		0	0.0418	40.04	0.000787711	2	1072.66	-0.409342	26.6045	0
	High	kTFAEEVNAAFR	1	3	2	P25856;Q9LPW0-2	N-Term(iTRAQ4plex); K1(iTRAQ4plex)	0																0	0.01512	38.71	0.00170924	3	1670.91	0.735515	40.248	1
	High	kVIITAPGk	2	3	2	Q9LPW0-2;P25856	N-Term(iTRAQ4plex); K1(iTRAQ4plex); K9(iTRAQ4plex)	0																0	0.0009612	37.97	0.000287258	3	1358.91	0.299122	24.1563	1
	High	dSPLDIIAINDTGGVk	1	1	1	P25856	N-Term(iTRAQ4plex); K16(iTRAQ4plex)	0	1.29205	1		1.42553	1		1.13293	1		1.00815	1		1.46744	1		0	0.0006248	36.18	0.00313288	3	1916.06	0.923372	48.8623	0
	High	vAINGFGR	1	4	3	P25856;P25857;Q9LPW0-2	N-Term(iTRAQ4plex)	0																0	0.04046	30.11	0.0215473	2	977.567	1.68952	28.2299	0
	High	hIEAGAk	1	1	1	P25856	N-Term(iTRAQ4plex); K7(iTRAQ4plex)	0	0.899186	1		0.886595	1		1.05471	1		1.05021	1		0.950736	1		0	0.06476	26.41	0.0148564	3	1013.6	1.18647	11.7054	0
	High	gTmTTTHSYTGDQR	2	4	3	P25856;P25857;Q9LPW0-2	N-Term(iTRAQ4plex); M3(Oxidation)	0																0	0.06218	23.54	0.00907306	3	1715.78	1.34693	11.6963	0
	High	gTMTTTHSYTGDQR	1	4	3	P25856;P25857;Q9LPW0-2	N-Term(iTRAQ4plex)	0																0.002	0.08733	27.5	0.00489027	3	1699.78	1.20475	15.1248	0
	High	nPSLLPWk	1	1	1	P25856	N-Term(iTRAQ4plex); K8(iTRAQ4plex)	0	3.12576	1		1.75745	1		1.14355	1		1.99685	1		3.58332	1		0.005	0.1136	53.72	3.5668e-05	2	1242.75	2.17976	40.7376	0
	High	lLDASHR	1	4	3	P25856;P25857;Q9LPW0-2	N-Term(iTRAQ4plex)	0																0.009	0.1864	19.64	0.0695312	3	955.545	1.36103	17.7651	0
Q9ZVA2	At1g78830/F9K20_12 OS=Arabidopsis thaliana GN=F9K20.12 PE=2 SV=1 - [Q9ZVA2_ARATH]	471.011	34.29	1	13	13	17	0.733061	16	15.4635	0.571283	16	40.1298	0.921335	16	18.5073	1.21613	16	35.1672	0.681355	16	21.3275	455	50.3111	8.47021
	A3	Sequence	# PSMs	# Proteins	# Protein Groups	Protein Group Accessions	Modifications	ΔCn	114/117	114/117 Count	114/117 Variability [%]	115/117	115/117 Count	115/117 Variability [%]	116/114	116/114 Count	116/114 Variability [%]	116/115	116/115 Count	116/115 Variability [%]	116/117	116/117 Count	116/117 Variability [%]	q-Value	PEP	IonScore	Exp Value	Charge	MH+ [Da]	ΔM [ppm]	RT [min]	# Missed Cleavages
	High	iVGVEHFTGPYVNDGQGPTSVNDck	2	1	1	Q9ZVA2	N-Term(iTRAQ4plex); C24(Carbamidomethyl); K25(iTRAQ4plex)	0	0.689619	2	8.07759	0.586345	2	47.6113	1.05271	2	19.2944	1.21557	2	35.1672	0.727769	2	11.0878	0	7.369e-09	87.92	1.21884e-08	3	2978.46	1.24375	39.4543	0
	High	nGNLVLAEADGR	1	1	1	Q9ZVA2	N-Term(iTRAQ4plex)	0	0.57972	1		0.727998	1		1.01512	1		0.79364	1		0.589946	1		0	0.0003008	79.1	9.71912e-08	2	1372.73	1.49412	28.4512	0
	High	gVTGFQILPNGNIVLHDk	2	1	1	Q9ZVA2	N-Term(iTRAQ4plex); K18(iTRAQ4plex)	0	0.657834	1		0.354019	1		0.751344	1		1.37071	1		0.495487	1		0	9.922e-06	71.32	8.52279e-07	3	2210.26	1.49025	46.1354	0
	High	tTQFcSGVk	1	1	1	Q9ZVA2	N-Term(iTRAQ4plex); C5(Carbamidomethyl); K9(iTRAQ4plex)	0	0.809423	1		0.599669	1		0.91734	1		1.21566	1		0.744359	1		0	0.003484	62.65	3.85708e-06	2	1315.69	1.6311	20.3231	0
	High	gTVTFAVTR	1	1	1	Q9ZVA2	N-Term(iTRAQ4plex)	0	0.800062	1		0.454812	1		0.688604	1		1.18927	1		0.552293	1		0	0.01207	46.69	0.000290362	2	1095.63	1.95155	26.4375	0
	High	tGTPLVYGGWPDHDFR	1	1	1	Q9ZVA2	N-Term(iTRAQ4plex)	0	0.713822	1		0.606367	1		0.804803	1		0.930169	1		0.575912	1		0	0.0002088	44.94	0.000195582	3	1961.96	0.801875	41.6686	0
	High	fVWQSFDHPTDTLLTGQSLk	1	1	1	Q9ZVA2	N-Term(iTRAQ4plex); K20(iTRAQ4plex)	0	1.02124	1		0.454157	1		0.736606	1		1.6262	1		0.754116	1		0	4.441e-05	43.59	0.00059503	3	2608.37	2.80301	52.1035	0
	High	wQTNTANk	1	1	1	Q9ZVA2	N-Term(iTRAQ4plex); K8(iTRAQ4plex)	0	0.673738	1		0.408547	1		1.01757	1		1.64753	1		0.687279	1		0	0.05198	41.19	0.00101884	2	1250.68	4.07215	18.0022	0
	High	gmcNAcPTPk	2	1	1	Q9ZVA2	N-Term(iTRAQ4plex); M2(Oxidation); C3(Carbamidomethyl); C6(Carbamidomethyl); K10(iTRAQ4plex)	0	1.13019	2	13.5676	0.646804	2	141.757	0.780128	2	39.6468	1.33833	2	57.2586	0.88388	2	55.3729	0	0.0009352	39.16	0.000321548	2	1439.67	1.76828	13.3388	0
	High	gLLGWSDk	1	1	1	Q9ZVA2	N-Term(iTRAQ4plex); K8(iTRAQ4plex)	0	0.669871	1		0.42069	1		0.814634	1		1.27353	1		0.547054	1		0	0.04887	37.68	0.00266149	2	1163.67	1.98459	37.2756	0
	High	lGSDGSLk	2	1	1	Q9ZVA2	N-Term(iTRAQ4plex); K8(iTRAQ4plex)	0	0.844848	2	4.38128	0.722413	2	18.6207	1.09287	2	6.86669	1.25481	2	30.3672	0.925599	2	11.2734	0.003	0.1023	41.24	0.00112743	2	1064.62	3.36165	21.097	0
	High	wIWDANR	1	1	1	Q9ZVA2	N-Term(iTRAQ4plex)	0	0.729729	1		0.586428	1		0.845199	1		1.03258	1		0.618297	1		0.005	0.131	38.34	0.000872001	2	1104.57	1.42944	40.719	0
	High	tVNYYk	1	1	1	Q9ZVA2	N-Term(iTRAQ4plex); K6(iTRAQ4plex)	0	0.736408	1		0.556528	1		0.936484	1		1.2166	1		0.691346	1		0.007	0.166	36.9	0.0021132	2	1075.6	-0.132678	19.2916	0
Q9LMU2	At1g17860/F2H15_8 OS=Arabidopsis thaliana GN=F2H15.9 PE=2 SV=1 - [Q9LMU2_ARATH]	467.347	52.04	1	10	10	14	0.760366	12	20.6382	0.484601	12	17.4376	0.596241	12	21.4577	1.04473	12	21.4139	0.471884	12	20.9588	196	22.0674	8.77783
	A3	Sequence	# PSMs	# Proteins	# Protein Groups	Protein Group Accessions	Modifications	ΔCn	114/117	114/117 Count	114/117 Variability [%]	115/117	115/117 Count	115/117 Variability [%]	116/114	116/114 Count	116/114 Variability [%]	116/115	116/115 Count	116/115 Variability [%]	116/117	116/117 Count	116/117 Variability [%]	q-Value	PEP	IonScore	Exp Value	Charge	MH+ [Da]	ΔM [ppm]	RT [min]	# Missed Cleavages
	High	sLLTGVNYYILPVIR	3	1	1	Q9LMU2	N-Term(iTRAQ4plex)	0	0.718595	3	9.58636	0.575292	3	29.099	0.884884	3	30.3343	1.08518	3	12.4291	0.637451	3	48.077	0	2.669e-05	94.23	3.83236e-09	2	1865.1	1.30785	60.3098	0
	High	tIPVSTDVNIk	1	1	1	Q9LMU2	N-Term(iTRAQ4plex); K11(iTRAQ4plex)	0	0.722594	1		0.47842	1		0.678269	1		1.00579	1		0.49133	1		0	0.01984	69.5	1.10519e-06	2	1474.88	2.42636	33.8558	0
	High	qWFISTcGVEGNPGQk	2	1	1	Q9LMU2	N-Term(iTRAQ4plex); C7(Carbamidomethyl); K16(iTRAQ4plex)	0	0.953741	2	10.72	0.509026	2	71.7985	0.664686	2	41.0182	1.22272	2	14.4291	0.635513	2	53.4431	0	0.001156	68.45	1.20742e-06	2	2096.04	-2.55792	39.5252	0
	High	fcPTVcNFck	1	1	1	Q9LMU2	N-Term(iTRAQ4plex); C2(Carbamidomethyl); C6(Carbamidomethyl); C9(Carbamidomethyl); K10(iTRAQ4plex)	0	1.03865	1		0.449579	1		0.542759	1		1.23108	1		0.565135	1		0	0.0004952	68.35	4.53275e-07	2	1620.76	3.21059	34.8585	0
	High	tETcPTSVIQDQFEVSQGLPVk	1	1	1	Q9LMU2	N-Term(iTRAQ4plex); C4(Carbamidomethyl); K22(iTRAQ4plex)	0																0	0.0004007	64.35	5.50923e-06	3	2751.42	2.12951	47.5555	0
	High	dVGVFVQDGk	2	1	1	Q9LMU2	N-Term(iTRAQ4plex); K10(iTRAQ4plex)	0	0.960419	1		0.528526	1		0.527976	1		0.941946	1		0.508336	1		0	0.008828	64.12	6.04122e-06	2	1351.75	1.88308	30.3885	0
	High	lALSDVPLk	1	1	1	Q9LMU2	N-Term(iTRAQ4plex); K9(iTRAQ4plex)	0	0.679056	1		0.430653	1		0.622469	1		0.963637	1		0.423741	1		0	0.02547	42.5	0.000241807	2	1243.79	1.95263	40.4198	0
	High	dVGVFVQDGkR	1	1	1	Q9LMU2	N-Term(iTRAQ4plex); K10(iTRAQ4plex)	0	0.571304	1		0.543905	1		0.740174	1		0.763302	1		0.423914	1		0	0.005666	32.45	0.0083337	3	1507.85	0.596422	26.6131	1
	High	tVDNWFk	1	1	1	Q9LMU2	N-Term(iTRAQ4plex); K7(iTRAQ4plex)	0	0.69879	1		0.490863	1		0.567122	1		0.792649	1		0.397283	1		0.003	0.09146	40.96	0.000865812	2	1197.65	2.16134	35.7554	0
	High	rLALSDVPLk	1	1	1	Q9LMU2	N-Term(iTRAQ4plex); K10(iTRAQ4plex)	0	0.925384	1		0.352286	1		0.477737	1		1.23207	1		0.443188	1		0.005	0.1272	15.09	0.102215	3	1399.89	3.50198	35.4075	1
Q9SRV5	Cobalamin-independent methionine synthase OS=Arabidopsis thaliana GN=F20H23.19 PE=2 SV=1 - [Q9SRV5_ARATH]	463.548	23.01	1	4	14	24	1.16162	5	11.8467	1.29149	5	8.7326	1.29535	5	4.5761	1.13722	5	6.78682	1.50258	5	15.8812	765	84.5306	6.50732
	A3	Sequence	# PSMs	# Proteins	# Protein Groups	Protein Group Accessions	Modifications	ΔCn	114/117	114/117 Count	114/117 Variability [%]	115/117	115/117 Count	115/117 Variability [%]	116/114	116/114 Count	116/114 Variability [%]	116/115	116/115 Count	116/115 Variability [%]	116/117	116/117 Count	116/117 Variability [%]	q-Value	PEP	IonScore	Exp Value	Charge	MH+ [Da]	ΔM [ppm]	RT [min]	# Missed Cleavages
	High	gVTAFGFDLVR	2	2	2	O50008;Q9SRV5	N-Term(iTRAQ4plex)	0																0	0.002211	69.46	1.51175e-06	2	1325.73	0.354534	49.7903	0
	High	kLNLPILPTTTIGSFPQTVELR	3	2	2	O50008;Q9SRV5	N-Term(iTRAQ4plex); K1(iTRAQ4plex)	0																0	2.261e-06	61.2	1.85852e-06	3	2726.61	2.27331	55.4876	1
	High	yGAGIGPGVYDIHSPR	1	2	2	O50008;Q9SRV5	N-Term(iTRAQ4plex)	0																0	1.684e-06	59.33	1.28349e-05	3	1802.93	1.37849	34.7179	0
	High	yLFAGVVDGR	1	2	2	O50008;Q9SRV5	N-Term(iTRAQ4plex)	0																0	0.01541	55.63	3.39173e-05	2	1240.68	0.907561	43.1803	0
	High	gGIGVIQIDEAALR	3	2	2	O50008;Q9SRV5	N-Term(iTRAQ4plex)	0																0	0.0006537	55.34	3.66981e-05	2	1555.89	1.33335	44.63	0
	High	aLAGQTNESFFTANADALSSR	1	1	1	Q9SRV5	N-Term(iTRAQ4plex)	0	1.07271	1		1.10063	1		1.05797	1		1.01235	1		1.13771	1		0	1.654e-05	53.13	3.47781e-05	3	2315.14	0.451903	45.1961	0
	High	fALESFWDGk	2	2	2	O50008;Q9SRV5	N-Term(iTRAQ4plex); K10(iTRAQ4plex)	0																0	0.001034	52.6	4.91839e-05	2	1487.78	1.59525	51.7545	0
	High	sWLAFAAQk	1	2	2	O50008;Q9SRV5	N-Term(iTRAQ4plex); K9(iTRAQ4plex)	0																0	0.002489	48.36	0.000236328	3	1309.75	1.13273	42.7461	0
	High	aEHSFYLDWAVHSFR	1	1	1	Q9SRV5	N-Term(iTRAQ4plex)	0	1.99198	1		1.32854	1		1.29535	1		1.90684	1		2.58671	1		0	0.04058	33.15	0.00295345	4	2008.98	0.361638	48.5874	0
	High	gNASVPAmEmTk	3	2	2	O50008;Q9SRV5	N-Term(iTRAQ4plex); M8(Oxidation); M10(Oxidation); K12(iTRAQ4plex)	0																0	0.05246	32.13	0.00321484	3	1555.77	3.03644	15.8344	0
	High	sFDLLSLLPk	2	1	1	Q9SRV5	N-Term(iTRAQ4plex); K10(iTRAQ4plex)	0	1.02028	2	19.4132	1.25408	2	4.36008	1.39291	2	11.3793	1.11259	2	3.53432	1.42469	2	7.90353	0	0.011	28.27	0.014	2	1420.87	1.5371	60.3825	0
	High	kYTEVkPALk	2	2	2	O50008;Q9SRV5	N-Term(iTRAQ4plex); K1(iTRAQ4plex); K6(iTRAQ4plex); K10(iTRAQ4plex)	0																0	0.02724	23.29	0.0164085	3	1753.11	0.548174	22.3056	1
	High	aIkEEIkk	1	2	2	O50008;Q9SRV5	N-Term(iTRAQ4plex); K3(iTRAQ4plex); K7(iTRAQ4plex); K8(iTRAQ4plex)	0																0	0.02591	17.97	0.0630372	3	1535	0.738975	18.509	2
	High	vTNESVQk	1	1	1	Q9SRV5	N-Term(iTRAQ4plex); K8(iTRAQ4plex)	0	1.1941	1		1.37721	1		1.33593	1		1.13722	1		1.59919	1		0.006	0.1543	34.23	0.00607891	2	1192.68	0.666588	16.3941	0
Q9LPW0-2	Isoform 2 of Glyceraldehyde 3-phosphate dehydrogenase GAPA2, chloroplastic OS=Arabidopsis thaliana GN=GAPA2 - [G3PA2_ARATH]	457.905	30	2	1	11	18	1.0181	1		0.897171	1		0.979792	1		1.09161	1		1	1		350	37.6436	7.76709
	A3	Sequence	# PSMs	# Proteins	# Protein Groups	Protein Group Accessions	Modifications	ΔCn	114/117	114/117 Count	114/117 Variability [%]	115/117	115/117 Count	115/117 Variability [%]	116/114	116/114 Count	116/114 Variability [%]	116/115	116/115 Count	116/115 Variability [%]	116/117	116/117 Count	116/117 Variability [%]	q-Value	PEP	IonScore	Exp Value	Charge	MH+ [Da]	ΔM [ppm]	RT [min]	# Missed Cleavages
	High	aAALNIVPTSTGAAk	2	4	3	P25856;P25857;Q9LPW0-2	N-Term(iTRAQ4plex); K15(iTRAQ4plex)	0																0	0.0001914	100.76	8.77236e-10	2	1672.99	1.26007	33.7047	0
	High	aVALVLPNLk	3	3	2	P25856;Q9LPW0-2	N-Term(iTRAQ4plex); K10(iTRAQ4plex)	0																0	0.0007556	79.93	1.01384e-08	2	1325.88	1.45407	45.7515	0
	High	vVDLADIVANNWk	2	3	2	P25856;Q9LPW0-2	N-Term(iTRAQ4plex); K13(iTRAQ4plex)	0																0	0.001807	73.24	6.40227e-07	2	1744.99	0.99821	55.9857	0
	High	tFAEEVNAAFR	1	3	2	P25856;Q9LPW0-2	N-Term(iTRAQ4plex)	0																0	0.0004863	65.62	2.34405e-06	2	1398.71	0.940133	43.6459	0
	High	vLITAPGk	1	3	2	Q9LPW0-2;P25856	N-Term(iTRAQ4plex); K8(iTRAQ4plex)	0																0	0.04081	56.7	4.81041e-06	2	1086.71	1.15524	26.6898	0
	High	kDSPLDVVVINDTGGVk	1	2	1	Q9LPW0-2	N-Term(iTRAQ4plex); K1(iTRAQ4plex); K17(iTRAQ4plex)	0	1.0181	1		0.897171	1		0.979792	1		1.09161	1		1	1		0	0.01657	51.83	6.10215e-05	3	2188.26	1.75158	39.2768	1
	High	kTFAEEVNAAFR	1	3	2	P25856;Q9LPW0-2	N-Term(iTRAQ4plex); K1(iTRAQ4plex)	0																0	0.01512	38.71	0.00170924	3	1670.91	0.735515	40.248	1
	High	kVLITAPGk	2	3	2	Q9LPW0-2;P25856	N-Term(iTRAQ4plex); K1(iTRAQ4plex); K9(iTRAQ4plex)	0																0	0.0009612	37.97	0.000287258	3	1358.91	0.299122	24.1563	1
	High	vAINGFGR	1	4	3	P25856;P25857;Q9LPW0-2	N-Term(iTRAQ4plex)	0																0	0.04046	30.11	0.0215473	2	977.567	1.68952	28.2299	0
	High	gTmTTTHSYTGDQR	2	4	3	P25856;P25857;Q9LPW0-2	N-Term(iTRAQ4plex); M3(Oxidation)	0																0	0.06218	23.54	0.00907306	3	1715.78	1.34693	11.6963	0
	High	gTMTTTHSYTGDQR	1	4	3	P25856;P25857;Q9LPW0-2	N-Term(iTRAQ4plex)	0																0.002	0.08733	27.5	0.00489027	3	1699.78	1.20475	15.1248	0
	High	lLDASHR	1	4	3	P25856;P25857;Q9LPW0-2	N-Term(iTRAQ4plex)	0																0.009	0.1864	19.64	0.0695312	3	955.545	1.36103	17.7651	0
Q9LJR2	At3g15356 OS=Arabidopsis thaliana GN=AT3G15356 PE=2 SV=1 - [Q9LJR2_ARATH]	442.42	44.28	1	8	11	19	0.861839	14	28.8322	0.956587	14	30.4607	0.895178	14	16.9971	0.910558	14	19.369	0.688549	14	28.3132	271	29.7309	8.86572
	A3	Sequence	# PSMs	# Proteins	# Protein Groups	Protein Group Accessions	Modifications	ΔCn	114/117	114/117 Count	114/117 Variability [%]	115/117	115/117 Count	115/117 Variability [%]	116/114	116/114 Count	116/114 Variability [%]	116/115	116/115 Count	116/115 Variability [%]	116/117	116/117 Count	116/117 Variability [%]	q-Value	PEP	IonScore	Exp Value	Charge	MH+ [Da]	ΔM [ppm]	RT [min]	# Missed Cleavages
	High	vLNDVLLQNmYAGFAGSmGR	2	1	1	Q9LJR2	N-Term(iTRAQ4plex); M10(Oxidation); M18(Oxidation)	0	1.03046	2	5.31026	0.855198	2	25.4852	0.719536	2	28.3876	0.851206	2	8.07376	0.743293	2	34.0775	0	7.535e-06	89.45	9.08009e-09	3	2332.16	2.2434	49.3416	0
	High	aGYWVQTLVGk	2	1	1	Q9LJR2	N-Term(iTRAQ4plex); K11(iTRAQ4plex)	0	0.753777	2	5.91815	0.744069	2	8.36547	0.977659	2	0.412514	0.972377	2	2.02561	0.738766	2	6.33183	0	0.0003916	67.46	2.31521e-06	2	1509.87	0.364184	46.637	0
	High	nTITIAPENVk	1	1	1	Q9LJR2	N-Term(iTRAQ4plex); K11(iTRAQ4plex)	0	1.09725	1		1.19609	1		0.881459	1		0.793892	1		0.969584	1		0	0.01939	62.98	5.66438e-06	2	1487.87	2.89021	29.8312	0
	High	dVNLSSGER	1	2	2	Q9LJR2;Q9LK72	N-Term(iTRAQ4plex)	0																0	0.01721	61.17	4.6594e-06	2	1120.57	1.35765	17.3926	0
	High	dETPFSHGQGLYINPIQFk	3	1	1	Q9LJR2	N-Term(iTRAQ4plex); K19(iTRAQ4plex)	0	1.12034	2	41.4525	0.861239	2	48.8309	0.824009	2	14.6495	1.05239	2	8.16118	0.925463	2	58.6747	0	1.034e-06	60.99	9.19564e-06	3	2479.29	1.50073	48.3136	0
	High	hDVWSWSFEN	1	1	1	Q9LJR2	N-Term(iTRAQ4plex)	0	0.704759	1		0.821594	1		0.817979	1		0.68888	1		0.577909	1		0	0.003859	54.29	5.95827e-06	2	1450.65	0.568453	47.1377	0
	High	tSFTFSITPR	2	1	1	Q9LJR2	N-Term(iTRAQ4plex)	0	0.818996	2	50.3202	1.03537	2	8.46619	1.13857	2	2.71899	0.884231	2	43.6672	0.9348	2	53.5683	0	0.008042	46.14	0.000261462	2	1300.7	1.05197	40.6877	0
	High	rPLIQGSR	3	1	1	Q9LJR2	N-Term(iTRAQ4plex)	0	0.867257	3	13.8148	0.935642	3	28.1268	0.84517	3	29.4028	0.922505	3	5.02078	0.669718	3	25.8746	0	0.03816	20.75	0.0660495	3	1070.66	0.13335	16.6434	0
	High	fkAWIEFR	1	1	1	Q9LJR2	N-Term(iTRAQ4plex); K2(iTRAQ4plex)	0	0.192606	1		1.92395	1		2.5721	1		0.252802	1		0.496631	1		0	0.03413	17.11	0.204263	3	1384.8	-1.80673	44.9535	1
	High	kVWSFkDVNLSSGER	1	2	2	Q9LJR2;Q9LK72	N-Term(iTRAQ4plex); K1(iTRAQ4plex); K6(iTRAQ4plex)	0																0.007	0.1608	16.93	0.243322	4	2184.21	-2.24213	36.793	2
	High	sGALSMTR	1	3	3	Q9LJR2;Q9LK72;Q9LZF5	N-Term(iTRAQ4plex)	0																0.008	0.1793	35.91	0.00311585	2	966.518	1.94981	18.3529	0
	High	sGALSmTR	1	3	3	Q9LJR2;Q9LK72;Q9LZF5	N-Term(iTRAQ4plex); M6(Oxidation)	0																0.009	0.1896	39.17	0.0010048	2	982.511	0.632942	12.9265	0
P25857	Glyceraldehyde-3-phosphate dehydrogenase GAPB, chloroplastic OS=Arabidopsis thaliana GN=GAPB PE=1 SV=2 - [G3PB_ARATH]	436.659	24.38	1	7	11	17	1.71218	9	26.5681	1.40413	9	26.4663	1.18965	9	14.4567	1.33444	9	11.317	2.01277	9	30.2157	447	47.6296	6.80029
	A3	Sequence	# PSMs	# Proteins	# Protein Groups	Protein Group Accessions	Modifications	ΔCn	114/117	114/117 Count	114/117 Variability [%]	115/117	115/117 Count	115/117 Variability [%]	116/114	116/114 Count	116/114 Variability [%]	116/115	116/115 Count	116/115 Variability [%]	116/117	116/117 Count	116/117 Variability [%]	q-Value	PEP	IonScore	Exp Value	Charge	MH+ [Da]	ΔM [ppm]	RT [min]	# Missed Cleavages
	High	iVDNETISVDGk	1	1	1	P25857	N-Term(iTRAQ4plex); K12(iTRAQ4plex)	0	2.16776	1		2.04737	1		1.18965	1		1.23667	1		2.58528	1		0	5.414e-05	109.28	1.51081e-10	2	1577.86	0.817453	31.9032	0
	High	aAALNIVPTSTGAAk	2	4	3	P25856;P25857;Q9LPW0-2	N-Term(iTRAQ4plex); K15(iTRAQ4plex)	0																0	0.0001914	100.76	8.77236e-10	2	1672.99	1.26007	33.7047	0
	High	vVDLAHLVASk	3	1	1	P25857	N-Term(iTRAQ4plex); K11(iTRAQ4plex)	0	1.9078	2	5.64057	1.4316	2	2.87273	1.05088	2	0.637573	1.37494	2	7.88287	2.00984	2	5.00165	0	8.78e-05	93.4	3.17676e-09	2	1439.89	2.22269	41.9178	0
	High	vLDEEFGIVk	2	1	1	P25857	N-Term(iTRAQ4plex); K10(iTRAQ4plex)	0	1.6901	2	73.7457	1.31126	2	65.4883	1.12414	2	23.0776	1.42254	2	29.5552	1.90463	2	109.337	0	0.007492	60.9	1.10545e-05	2	1436.83	2.59392	42.1765	0
	High	gLTAEDVNEAFRk	1	1	1	P25857	N-Term(iTRAQ4plex); K13(iTRAQ4plex)	0	1.60144	1		1.40232	1		1.25374	1		1.40568	1		2.01277	1		0	0.0001225	48.5	0.000186455	3	1737.94	0.968829	33.8458	1
	High	kGLTAEDVNEAFR	1	1	1	P25857	N-Term(iTRAQ4plex); K1(iTRAQ4plex)	0	1.12303	1		1.07882	1		1.30567	1		1.33444	1		1.46995	1		0	0.0001446	46.44	0.000298487	3	1737.94	0.758114	31.8917	1
	High	hIQAGASk	1	1	1	P25857	N-Term(iTRAQ4plex); K8(iTRAQ4plex)	0	1.71218	1		1.6735	1		1.38793	1		1.39414	1		2.38228	1		0	0.004595	36.1	0.00225833	3	1099.65	1.19932	10.9342	0
	High	aVSLVLPQLk	1	1	1	P25857	N-Term(iTRAQ4plex); K10(iTRAQ4plex)	0	1.43564	1		1.39123	1		1.14574	1		1.16079	1		1.64896	1		0	0.03314	34.85	0.000523745	3	1355.89	1.11869	44.9517	0
	High	vAINGFGR	1	4	3	P25856;P25857;Q9LPW0-2	N-Term(iTRAQ4plex)	0																0	0.04046	30.11	0.0215473	2	977.567	1.68952	28.2299	0
	High	gTmTTTHSYTGDQR	2	4	3	P25856;P25857;Q9LPW0-2	N-Term(iTRAQ4plex); M3(Oxidation)	0																0	0.06218	23.54	0.00907306	3	1715.78	1.34693	11.6963	0
	High	gTMTTTHSYTGDQR	1	4	3	P25856;P25857;Q9LPW0-2	N-Term(iTRAQ4plex)	0																0.002	0.08733	27.5	0.00489027	3	1699.78	1.20475	15.1248	0
	High	lLDASHR	1	4	3	P25856;P25857;Q9LPW0-2	N-Term(iTRAQ4plex)	0																0.009	0.1864	19.64	0.0695312	3	955.545	1.36103	17.7651	0
Q9SVG4-2	Isoform 2 of Reticuline oxidase-like protein OS=Arabidopsis thaliana GN=At4g20830 - [RETOL_ARATH]	435.711	31.11	2	15	16	23	0.840365	17	16.1753	1.17835	17	10.7781	1.14608	18	7.70842	0.824655	19	16.6599	0.894561	17	9.0563	540	60.2491	9.53955
	A3	Sequence	# PSMs	# Proteins	# Protein Groups	Protein Group Accessions	Modifications	ΔCn	114/117	114/117 Count	114/117 Variability [%]	115/117	115/117 Count	115/117 Variability [%]	116/114	116/114 Count	116/114 Variability [%]	116/115	116/115 Count	116/115 Variability [%]	116/117	116/117 Count	116/117 Variability [%]	q-Value	PEP	IonScore	Exp Value	Charge	MH+ [Da]	ΔM [ppm]	RT [min]	# Missed Cleavages
	High	nLDTSSFGk	1	2	1	Q9SVG4-2	N-Term(iTRAQ4plex); K9(iTRAQ4plex)	0	0.75301	1		1.09596	1		1.13445	1		0.765265	1		0.856376	1		0	0.004801	62.56	4.57566e-06	2	1256.67	1.27524	25.2498	0
	High	iGLVFNPYGGk	3	3	2	Q9SVG4-2;Q9SVG3	N-Term(iTRAQ4plex); K11(iTRAQ4plex)	0																0	0.0003184	61.49	1.09275e-05	2	1452.85	1.28594	43.7864	0
	High	tLNFLLk	1	2	1	Q9SVG4-2	N-Term(iTRAQ4plex); K7(iTRAQ4plex)	0	0.783379	1		1.3668	1		1.08466	1		0.61035	1		0.85181	1		0	0.06145	55.75	2.98001e-05	2	1136.73	-0.304821	43.7949	0
	High	kFGLSVDYVEDAk	1	2	1	Q9SVG4-2	N-Term(iTRAQ4plex); K1(iTRAQ4plex); K13(iTRAQ4plex)	0	0.80209	1		1.19056	1		1.02629	1		0.678832	1		0.825222	1		0	2.148e-05	54.99	3.91442e-05	3	1903.05	0.19495	38.5317	1
	High	dVDIGVNDHGANSYk	1	2	1	Q9SVG4-2	N-Term(iTRAQ4plex); K15(iTRAQ4plex)	0	0.996838	1		0.893998	1		0.842237	1		0.92202	1		0.841659	1		0	5.943e-05	54.75	2.54574e-05	3	1891.94	1.74187	26.5902	0
	High	aDEVVALLSk	2	2	1	Q9SVG4-2	N-Term(iTRAQ4plex); K10(iTRAQ4plex)	0	0.756964	1		1.17835	1		1.24073	1		0.782523	1		0.941523	1		0	0.01261	54.39	4.85827e-05	2	1332.8	1.03734	44.8493	0
	High	eNSAEIEk	1	2	1	Q9SVG4-2	N-Term(iTRAQ4plex); K8(iTRAQ4plex)	0	1.04558	1		1.24969	1		1.10546	1		0.908059	1		1.15871	1		0	0.0195	49.89	0.000120514	2	1207.64	0.529785	16.1807	0
	High	aSVVALFLGR	2	2	1	Q9SVG4-2	N-Term(iTRAQ4plex)	0	0.814431	2	11.4608	1.29505	2	22.5519	1.09124	2	10.8551	0.673762	2	23.1754	0.890947	2	0.600191	0	0.009925	48.87	0.000151121	2	1176.72	0.562256	55.1067	0
	High	kSDYVATAIPk	1	2	1	Q9SVG4-2	N-Term(iTRAQ4plex); K1(iTRAQ4plex); K11(iTRAQ4plex)	0	0.94917	1		1.20263	1		1.29964	1		1.00705	1		1.23664	1		0	0.0006475	44.56	0.000346446	3	1624.96	-0.360967	26.9534	1
	High	lVPVPSVVTVFR	3	2	1	Q9SVG4-2	N-Term(iTRAQ4plex)	0	0.787508	2	9.65377	1.0837	2	56.9178	1.19324	2	1.24952	0.854341	3	70.2429	0.942017	2	10.9132	0	0.0005812	43.21	0.000339046	3	1456.9	0.578087	53.7552	0
	High	sESHVSAAVTcSk	1	2	1	Q9SVG4-2	N-Term(iTRAQ4plex); C11(Carbamidomethyl); K13(iTRAQ4plex)	0	0.943593	1		1.21469	1		1.14702	1		0.874796	1		1.085	1		0	0.004228	38.99	0.00120505	3	1650.84	0.0311282	16.5249	0
	High	sPQSQITDNVFSQTNPAFSSVLR	1	2	1	Q9SVG4-2	N-Term(iTRAQ4plex)	0							1.14591	1		1.09855	1					0	0.01313	35.65	0.00285884	3	2667.35	0.739054	51.6453	0
	High	kYFGENFDR	1	2	1	Q9SVG4-2	N-Term(iTRAQ4plex); K1(iTRAQ4plex)	0	0.795005	1		1.08601	1		1.14626	1		0.823825	1		0.913542	1		0	0.0179	34.24	0.00297596	3	1463.75	-1.8326	28.3935	1
	High	eFPELGLk	2	2	1	Q9SVG4-2	N-Term(iTRAQ4plex); K8(iTRAQ4plex)	0	0.981821	2	22.7471	0.77517	2	64.1794	0.884285	2	6.39961	1.09963	2	44.6805	0.870365	2	16.172	0	0.03967	29.13	0.0196099	2	1220.71	1.20075	39.1457	0
	High	kGIESLFk	1	2	1	Q9SVG4-2	N-Term(iTRAQ4plex); K1(iTRAQ4plex); K8(iTRAQ4plex)	0	0.846548	1		1.14238	1		1.16672	1		0.848842	1		0.990138	1		0	0.01506	14.84	0.257555	3	1353.84	-2.01211	34.8679	1
	High	eFPELGLkk	1	2	1	Q9SVG4-2	N-Term(iTRAQ4plex); K8(iTRAQ4plex); K9(iTRAQ4plex)	0	0.440439	1		1.50341	1		1.93971	1		0.557909	1		0.856444	1		0.003	0.08943	24.13	0.0436595	3	1492.91	-2.71441	34.7613	1
F4KDZ4	Malate dehydrogenase OS=Arabidopsis thaliana GN=PMDH2 PE=3 SV=1 - [F4KDZ4_ARATH]	429.372	24.92	2	8	8	13	1.07149	13	27.2504	1.29382	13	28.2594	1.00215	13	8.70782	0.806904	13	37.8922	0.998904	13	11.5458	333	34.9534	7.66455
	A3	Sequence	# PSMs	# Proteins	# Protein Groups	Protein Group Accessions	Modifications	ΔCn	114/117	114/117 Count	114/117 Variability [%]	115/117	115/117 Count	115/117 Variability [%]	116/114	116/114 Count	116/114 Variability [%]	116/115	116/115 Count	116/115 Variability [%]	116/117	116/117 Count	116/117 Variability [%]	q-Value	PEP	IonScore	Exp Value	Charge	MH+ [Da]	ΔM [ppm]	RT [min]	# Missed Cleavages
	High	vAILGAAGGIGQSLSLLmk	1	2	1	F4KDZ4	N-Term(iTRAQ4plex); M18(Oxidation); K19(iTRAQ4plex)	0	0.866987	1		1.07948	1		1.06265	1		0.837928	1		0.923591	1		0	2.435e-07	86.65	1.57878e-08	3	2103.25	1.08228	57.6573	0
	High	aNTFVAEVLGLDPR	3	2	1	F4KDZ4	N-Term(iTRAQ4plex)	0	0.793368	3	10.4043	0.786511	3	19.0778	1.29324	3	12.5284	1.28076	3	21.2449	1.04326	3	2.10352	0	0.000341	79.31	1.40663e-07	2	1645.91	1.51945	58.3873	0
	High	iQNGGTEVVEAk	1	2	1	F4KDZ4	N-Term(iTRAQ4plex); K12(iTRAQ4plex)	0	1.07149	1		1.29382	1		0.833524	1		0.677719	1		0.895326	1		0	3.52e-05	78.09	2.09572e-07	2	1532.85	0.666589	23.1886	0
	High	kLLGVTTLDVAR	2	2	1	F4KDZ4	N-Term(iTRAQ4plex); K1(iTRAQ4plex)	0	1.01053	2	21.4987	1.42947	2	12.9906	0.942166	2	16.6109	0.653914	2	8.19165	0.95445	2	4.76101	0	0.002077	66.51	1.18379e-06	3	1573.99	0.893739	37.3955	1
	High	akDELAGSIQk	3	2	1	F4KDZ4	N-Term(iTRAQ4plex); K2(iTRAQ4plex); K11(iTRAQ4plex)	0	0.9502	3	36.5632	1.06996	3	32.5454	1.00215	3	12.9163	0.873766	3	25.4002	0.954603	3	6.73317	0	0.001434	58.73	1.76837e-05	2	1591.94	2.25864	24.1363	1
	High	lLGVTTLDVAR	1	2	1	F4KDZ4	N-Term(iTRAQ4plex)	0	1.07958	1		1.69379	1		0.956434	1		0.598504	1		1.03511	1		0	0.01408	55.2	1.72137e-05	2	1301.79	0.537164	43.5586	0
	High	tLcEGVAk	1	2	1	F4KDZ4	N-Term(iTRAQ4plex); C3(Carbamidomethyl); K8(iTRAQ4plex)	0	1.28347	1		1.18506	1		0.97227	1		1.03383	1		1.25097	1		0	0.02455	47.29	0.000285556	2	1165.65	1.06617	19.9029	0
	High	iNAGIVk	1	2	1	F4KDZ4	N-Term(iTRAQ4plex); K7(iTRAQ4plex)	0	1.16333	1		1.44124	1		1.01821	1		0.806904	1		1.18746	1		0.008	0.1734	30.97	0.00311935	2	1002.65	-1.09716	23.8284	0
Q9ZNZ7	Ferredoxin-dependent glutamate synthase 1, chloroplastic/mitochondrial OS=Arabidopsis thaliana GN=GLU1 PE=1 SV=3 - [GLTB1_ARATH]	415.007	13.13	2	18	18	18	1.01924	18	18.5722	1.08431	18	21.9314	1.26677	18	17.8928	1.11435	18	21.4995	1.36012	18	22.036	1622	176.64	6.31592
	A3	Sequence	# PSMs	# Proteins	# Protein Groups	Protein Group Accessions	Modifications	ΔCn	114/117	114/117 Count	114/117 Variability [%]	115/117	115/117 Count	115/117 Variability [%]	116/114	116/114 Count	116/114 Variability [%]	116/115	116/115 Count	116/115 Variability [%]	116/117	116/117 Count	116/117 Variability [%]	q-Value	PEP	IonScore	Exp Value	Charge	MH+ [Da]	ΔM [ppm]	RT [min]	# Missed Cleavages
	High	lIGESNDYVGk	1	2	1	Q9ZNZ7	N-Term(iTRAQ4plex); K11(iTRAQ4plex)	0	1.16415	1		1.33592	1		1.25903	1		1.07716	1		1.46933	1		0	0.001967	76.92	2.7132e-07	2	1482.81	0.809426	30.3147	0
	High	vEPAVAIVQR	1	2	1	Q9ZNZ7	N-Term(iTRAQ4plex)	0	1.14402	1		0.957161	1		1.34105	1		1.57366	1		1.53799	1		0	0.0009315	76.11	2.53478e-07	2	1225.74	1.21847	29.8453	0
	High	fGVTPTFLVNADQLEIk	1	2	1	Q9ZNZ7	N-Term(iTRAQ4plex); K17(iTRAQ4plex)	0	0.946458	1		1.08794	1		1.48161	1		1.26546	1		1.40576	1		0	5.619e-05	69.92	1.40566e-06	3	2180.22	1.03944	55.2738	0
	High	aLYYLcEAADDAVR	1	2	1	Q9ZNZ7	N-Term(iTRAQ4plex); C6(Carbamidomethyl)	0	0.465092	1		0.38365	1		1.43651	1		1.70974	1		0.669768	1		0	8.431e-05	67.97	9.41569e-07	2	1773.87	3.47044	51.1262	0
	High	sNSGEGGEDPIR	1	2	1	Q9ZNZ7	N-Term(iTRAQ4plex)	0	1.02086	1		1.17001	1		1.59146	1		1.3633	1		1.6287	1		0	0.01793	59.6	2.24778e-06	2	1361.64	0.441432	16.0194	0
	High	iSGLTFDELAR	1	2	1	Q9ZNZ7	N-Term(iTRAQ4plex)	0	1.08283	1		1.36191	1		1.27456	1		0.994925	1		1.38356	1		0	0.0009251	53.49	6.64854e-05	2	1365.75	0.844701	45.1833	0
	High	sGSQLLVLSDR	1	2	1	Q9ZNZ7	N-Term(iTRAQ4plex)	0	0.767787	1		0.917042	1		1.02463	1		0.842237	1		0.788646	1		0	0.001293	51.49	8.86972e-05	2	1318.75	0.411419	33.6125	0
	High	eGLQVLGWR	1	2	1	Q9ZNZ7	N-Term(iTRAQ4plex)	0	1.22374	1		1.18402	1		1.23633	1		1.25454	1		1.51671	1		0	0.005096	47.57	0.000160986	2	1201.68	0.044581	42.783	0
	High	vLSTYFDIR	1	2	1	Q9ZNZ7	N-Term(iTRAQ4plex)	0	0.976684	1		1.20083	1		1.3656	1		1.09047	1		1.33707	1		0	0.01446	47.08	0.000212535	2	1257.7	1.44487	46.698	0
	High	ySTNTSPR	1	2	1	Q9ZNZ7	N-Term(iTRAQ4plex)	0	1.04955	1		1.70043	1		1.50905	1		0.914466	1		1.58776	1		0	0.03467	40.83	0.000536925	2	1069.54	0.581896	13.6601	0
	High	eNEIRPFGNPR	1	2	1	Q9ZNZ7	N-Term(iTRAQ4plex)	0	0.958295	1		1.02485	1		1.21145	1		1.11215	1		1.16381	1		0	0.002041	31.13	0.00659122	3	1472.77	0.458862	24.2662	0
	High	eVPVNVPIVGk	1	2	1	Q9ZNZ7	N-Term(iTRAQ4plex); K11(iTRAQ4plex)	0	1.77844	1		1.97377	1		0.876648	1		0.775504	1		1.56293	1		0	0.009661	28.38	0.0135046	3	1438.89	0.00964884	37.8759	0
	High	lVAEAGIGTVASGVAk	1	2	1	Q9ZNZ7	N-Term(iTRAQ4plex); K16(iTRAQ4plex)	0	1.3255	1		1.31772	1		1.1306	1		1.11656	1		1.50233	1		0	0.03829	21.71	0.0613821	3	1731.03	2.26212	39.3773	0
	High	iAkEDSTDDIER	1	2	1	Q9ZNZ7	N-Term(iTRAQ4plex); K3(iTRAQ4plex)	0	1.01762	1		0.957052	1		1.24543	1		1.30014	1		1.27052	1		0	0.0123	21.6	0.0743718	3	1679.87	1.51136	20.7429	1
	High	sETAYAVYQQHLSNRPVNVLR	1	2	1	Q9ZNZ7	N-Term(iTRAQ4plex)	0	1.09806	1		0.753892	1		1.02194	1		1.46136	1		1.12493	1		0	0.008657	21.09	0.113593	4	2589.37	0.154915	36.0607	0
	High	fAQVTNPAIDPLR	1	2	1	Q9ZNZ7	N-Term(iTRAQ4plex)	0	0.703128	1		0.977037	1		1.57189	1		1.11062	1		1.10798	1		0	0.04829	10.21	1.16718	2	1585.88	0.974946	41.1975	0
	High	kGVEGSLQk	1	2	1	Q9ZNZ7	N-Term(iTRAQ4plex); K1(iTRAQ4plex); K9(iTRAQ4plex)	0	0.542399	1		0.576557	1		1.48755	1		1.37393	1		0.808847	1		0.003	0.09719	17.02	0.188679	3	1377.84	-2.04955	18.115	1
	High	tVGAcLDR	1	2	1	Q9ZNZ7	N-Term(iTRAQ4plex); C5(Carbamidomethyl)	0	0.883489	1		1.08069	1		1.21601	1		0.976006	1		1.07699	1		0.004	0.1075	21.29	0.056841	2	1035.54	1.42695	18.8894	0
Q9LK72	AT3g16530/MDC8_16 OS=Arabidopsis thaliana GN=AT3G16530 PE=2 SV=1 - [Q9LK72_ARATH]	396.224	39.49	1	7	10	15	0.879144	11	54.9499	1.0793	11	43.8386	1.07789	11	24.0436	0.784357	11	45.9334	0.899162	11	61.8532	276	30.4903	7.54736
	A3	Sequence	# PSMs	# Proteins	# Protein Groups	Protein Group Accessions	Modifications	ΔCn	114/117	114/117 Count	114/117 Variability [%]	115/117	115/117 Count	115/117 Variability [%]	116/114	116/114 Count	116/114 Variability [%]	116/115	116/115 Count	116/115 Variability [%]	116/117	116/117 Count	116/117 Variability [%]	q-Value	PEP	IonScore	Exp Value	Charge	MH+ [Da]	ΔM [ppm]	RT [min]	# Missed Cleavages
	High	hDIWSWSFENAAk	2	1	1	Q9LK72	N-Term(iTRAQ4plex); K13(iTRAQ4plex)	0	0.536848	2	10.1557	0.729422	2	1.9006	1.07363	2	13.7221	0.775791	2	1.62817	0.577806	2	3.52959	0	7.054e-06	92.94	3.96364e-09	2	1878.94	0.992844	44.88	0
	High	dSTITVTLAPENVk	1	1	1	Q9LK72	N-Term(iTRAQ4plex); K14(iTRAQ4plex)	0	1.60951	1		1.2228	1		0.818073	1		1.05718	1		1.31997	1		0	4.28e-05	88.07	2.05861e-08	2	1776	2.45068	36.8616	0
	High	tNDGkPENHILAIEFDTFQNk	2	1	1	Q9LK72	N-Term(iTRAQ4plex); K5(iTRAQ4plex); K21(iTRAQ4plex)	0	0.969549	2	23.2299	0.783825	2	9.53957	0.853264	2	10.9728	1.03622	2	2.46776	0.829334	2	12.0285	0	3.006e-06	77.81	1.97865e-07	3	2863.5	1.8226	42.8964	0
	High	dVNLSSGER	1	2	2	Q9LJR2;Q9LK72	N-Term(iTRAQ4plex)	0																0	0.01721	61.17	4.6594e-06	2	1120.57	1.35765	17.3926	0
	High	vLNEVLLQNmYAGFAGSmGR	2	1	1	Q9LK72	N-Term(iTRAQ4plex); M10(Oxidation); M18(Oxidation)	0	1.04543	2	26.1132	1.03618	2	6.05084	1.24876	2	22.0791	1.23697	2	2.17872	1.30874	2	3.86829	0	3.365e-05	56.16	1.76735e-05	3	2346.17	1.51694	49.0957	0
	High	aGYWVQTR	1	1	1	Q9LK72	N-Term(iTRAQ4plex)	0	0.946009	1		1.43205	1		0.982961	1		0.637519	1		0.932198	1		0	0.01766	44.68	0.000321686	2	1124.6	1.6612	25.1772	0
	High	nkDSTITVTLAPENVk	1	1	1	Q9LK72	N-Term(iTRAQ4plex); K2(iTRAQ4plex); K16(iTRAQ4plex)	0	0.935008	1		1.42602	1		1.21457	1		0.781864	1		1.13845	1		0	0.005361	33.9	0.0040127	3	2162.24	1.20069	32.6489	1
	High	fkAWVEFR	2	1	1	Q9LK72	N-Term(iTRAQ4plex); K2(iTRAQ4plex)	0	0.154634	2	20.209	2.36735	2	4.66515	2.75213	2	28.7172	0.176493	2	12.8584	0.426628	2	8.15665	0.005	0.1356	21.95	0.0660603	3	1370.78	-2.2077	41.3791	1
	High	kVWSFkDVNLSSGER	1	2	2	Q9LJR2;Q9LK72	N-Term(iTRAQ4plex); K1(iTRAQ4plex); K6(iTRAQ4plex)	0																0.007	0.1608	16.93	0.243322	4	2184.21	-2.24213	36.793	2
	High	sGALSMTR	1	3	3	Q9LJR2;Q9LK72;Q9LZF5	N-Term(iTRAQ4plex)	0																0.008	0.1793	35.91	0.00311585	2	966.518	1.94981	18.3529	0
	High	sGALSmTR	1	3	3	Q9LJR2;Q9LK72;Q9LZF5	N-Term(iTRAQ4plex); M6(Oxidation)	0																0.009	0.1896	39.17	0.0010048	2	982.511	0.632942	12.9265	0
Q9FW48	Leucine-rich repeat-containing protein OS=Arabidopsis thaliana GN=T1E4.2 PE=2 SV=1 - [Q9FW48_ARATH]	391.47	27.62	1	10	11	16	0.8419	14	19.2668	0.882746	14	25.4745	0.893305	14	32.7811	0.899696	14	32.0785	0.705805	14	36.0324	478	52.4373	8.96826
	A3	Sequence	# PSMs	# Proteins	# Protein Groups	Protein Group Accessions	Modifications	ΔCn	114/117	114/117 Count	114/117 Variability [%]	115/117	115/117 Count	115/117 Variability [%]	116/114	116/114 Count	116/114 Variability [%]	116/115	116/115 Count	116/115 Variability [%]	116/117	116/117 Count	116/117 Variability [%]	q-Value	PEP	IonScore	Exp Value	Charge	MH+ [Da]	ΔM [ppm]	RT [min]	# Missed Cleavages
	High	sGITQDPTGILSSWk	2	1	1	Q9FW48	N-Term(iTRAQ4plex); K15(iTRAQ4plex)	0	0.739002	2	7.19501	0.551819	2	19.3542	0.891064	2	34.8994	1.17159	2	22.1763	0.660132	2	42.8839	0	0.001095	91.97	8.38637e-09	2	1878.02	1.82449	46.9005	0
	High	nVDGLATLDLSYNQFHLk	2	1	1	Q9FW48	N-Term(iTRAQ4plex); K18(iTRAQ4plex)	0	0.856457	1		0.560926	1		0.727855	1		1.0911	1		0.624924	1		0	4.421e-07	79.1	1.83925e-07	3	2336.25	1.46653	50.3065	0
	High	fPASAFVGNDcLcGSPLSPck	1	2	2	F4HR88;Q9FW48	N-Term(iTRAQ4plex); C11(Carbamidomethyl); C13(Carbamidomethyl); C20(Carbamidomethyl); K21(iTRAQ4plex)	0																0	2.705e-06	70.1	6.35204e-07	3	2572.23	1.9573	48.7189	0
	High	lESLDLSR	1	1	1	Q9FW48	N-Term(iTRAQ4plex)	0	0.873899	1		0.895872	1		0.806537	1		0.772427	1		0.706581	1		0	0.0141	59.11	1.1722e-05	2	1076.61	0.35392	33.2276	0
	High	lQSLTLSR	1	1	1	Q9FW48	N-Term(iTRAQ4plex)	0	0.60774	1		0.869811	1		0.921808	1		0.632341	1		0.56161	1		0	0.01415	54.51	4.53117e-05	2	1061.64	0.505129	30.9912	0
	High	iLLSLNFGNNR	1	1	1	Q9FW48	N-Term(iTRAQ4plex)	0	0.653875	1		0.843084	1		0.865684	1		0.659176	1		0.567454	1		0	0.01362	49.77	0.000148669	2	1404.81	1.4022	48.8826	0
	High	lSETIPDIFk	2	1	1	Q9FW48	N-Term(iTRAQ4plex); K10(iTRAQ4plex)	0	0.862759	2	6.23243	0.882917	2	7.90114	0.892955	2	60.1534	0.856677	2	43.3049	0.772317	2	52.5092	0	0.002696	49.44	0.000147892	2	1450.84	0.455088	48.9411	0
	High	vLDSLDLSR	1	1	1	Q9FW48	N-Term(iTRAQ4plex)	0	0.706282	1		0.782666	1		0.810302	1		0.717904	1		0.573722	1		0	0.02915	48.84	0.000164578	2	1161.66	0.822753	38.8918	0
	High	lQHLVGIYFTNLR	2	1	1	Q9FW48	N-Term(iTRAQ4plex)	0	0.958296	2	21.9999	1.52928	2	18.6835	1.49067	2	4.38776	0.917093	2	1.16876	1.43205	2	17.4863	0	0.000292	42.12	0.000822441	3	1717.99	1.06544	50.6032	0
	High	qVYFTNSR	1	1	1	Q9FW48	N-Term(iTRAQ4plex)	0	0.893794	1		1.03378	1		0.786852	1		0.667915	1		0.705029	1		0	0.04925	30.85	0.00448122	2	1158.6	1.42172	21.5003	0
	High	lNLSHNHLcGk	2	1	1	Q9FW48	N-Term(iTRAQ4plex); C9(Carbamidomethyl); K11(iTRAQ4plex)	0	1.07878	2	0.703765	1.20983	2	20.1982	1.12741	2	5.30516	0.986983	2	15.4907	1.21925	2	4.6001	0.004	0.1072	20.92	0.102755	4	1580.86	2.68554	23.1262	0
O04496	Aspartyl protease-like protein OS=Arabidopsis thaliana GN=F21M12.13 PE=2 SV=1 - [O04496_ARATH]	387.566	14.03	1	7	7	17	1.00719	17	30.5566	1.07981	17	15.0188	1.12598	17	15.1239	1.01591	17	21.6523	1.13245	17	22.7451	449	47.6306	7.51807
	A3	Sequence	# PSMs	# Proteins	# Protein Groups	Protein Group Accessions	Modifications	ΔCn	114/117	114/117 Count	114/117 Variability [%]	115/117	115/117 Count	115/117 Variability [%]	116/114	116/114 Count	116/114 Variability [%]	116/115	116/115 Count	116/115 Variability [%]	116/117	116/117 Count	116/117 Variability [%]	q-Value	PEP	IonScore	Exp Value	Charge	MH+ [Da]	ΔM [ppm]	RT [min]	# Missed Cleavages
	High	qNANAVLNVIANLQQQNLR	7	1	1	O04496	N-Term(iTRAQ4plex)	0	0.964615	7	18.2222	1.10727	7	14.5943	1.17108	7	13.8882	0.985334	7	6.40697	1.13245	7	12.1297	0	4.767e-08	125.92	3.86346e-12	2	2265.26	0.740232	56.4415	0
	High	sFYFSGSLk	3	1	1	O04496	N-Term(iTRAQ4plex); K9(iTRAQ4plex)	0	1.11511	3	4.15106	1.07981	3	6.08338	1.14553	3	6.27878	1.16143	3	0.186498	1.23068	3	5.89638	0	0.006756	51.97	8.98993e-05	2	1323.72	0.698631	38.6409	0
	High	fAQPVYEAIR	1	1	1	O04496	N-Term(iTRAQ4plex)	0	1.39098	1		1.14343	1		0.798548	1		0.953741	1		1.11352	1		0	0.02023	51.9	7.26361e-05	2	1337.74	2.10008	37.3713	0
	High	fAQPVYEAIRDEFR	2	1	1	O04496	N-Term(iTRAQ4plex)	0	1.24105	2	11.0932	1.01499	2	18.3571	1.13068	2	2.15562	1.35733	2	9.32144	1.40671	2	8.9216	0	0.002974	44.84	0.000415041	2	1884.98	1.38514	50.9447	1
	High	iLFDVPNSR	1	1	1	O04496	N-Term(iTRAQ4plex)	0	0.980775	1		0.969704	1		0.88554	1		0.879339	1		0.870671	1		0	0.0182	42	0.000870721	2	1204.68	0.934682	39.0982	0
	High	iTLHmTSLDLk	1	1	1	O04496	N-Term(iTRAQ4plex); M5(Oxidation); K11(iTRAQ4plex)	0	1.44401	1		0.494413	1		0.591988	1		1.69751	1		0.856961	1		0	0.07083	32.17	0.00806959	3	1575.91	2.48338	34.8102	0
	High	fAQPVYEAIRDEFRk	1	1	1	O04496	N-Term(iTRAQ4plex); K15(iTRAQ4plex)	0	0.410428	1		0.909913	1		1.57821	1		0.698906	1		0.649348	1		0	0.004654	17.83	0.240632	3	2157.17	-0.357385	48.4815	2
	High	iTLHMTSLDLk	1	1	1	O04496	N-Term(iTRAQ4plex); K11(iTRAQ4plex)	0	1.71951	1		1.02968	1		0.926793	1		1.5195	1		1.59758	1		0.007	0.1657	11.77	0.76839	3	1559.91	2.10534	42.0447	0
O65351	Subtilisin-like protease OS=Arabidopsis thaliana GN=ARA12 PE=1 SV=1 - [SUBL_ARATH]	386.058	13.47	1	8	8	12	1.00729	10	34.4953	0.712299	10	84.3062	0.894434	10	23.9476	1.15114	10	27.2337	0.863221	10	33.815	757	79.3655	6.354
	A3	Sequence	# PSMs	# Proteins	# Protein Groups	Protein Group Accessions	Modifications	ΔCn	114/117	114/117 Count	114/117 Variability [%]	115/117	115/117 Count	115/117 Variability [%]	116/114	116/114 Count	116/114 Variability [%]	116/115	116/115 Count	116/115 Variability [%]	116/117	116/117 Count	116/117 Variability [%]	q-Value	PEP	IonScore	Exp Value	Charge	MH+ [Da]	ΔM [ppm]	RT [min]	# Missed Cleavages
	High	tVTSVGGAGTYSVk	1	1	1	O65351	N-Term(iTRAQ4plex); K14(iTRAQ4plex)	0	1.18576	1		0.831662	1		0.811595	1		1.13608	1		0.964748	1		0	2.763e-05	86.51	2.52394e-08	2	1614.9	3.36642	26.3203	0
	High	aIADNVNVLSmSLGGGmSDYYR	2	1	1	O65351	N-Term(iTRAQ4plex); M11(Oxidation); M17(Oxidation)	0	0.821968	2	8.56262	1.52958	2	20.9998	1.29626	2	2.77804	0.683899	2	9.47033	1.06813	2	11.3609	0	4.3e-05	74.85	1.14569e-07	3	2509.18	0.0230049	48.302	0
	High	vTSETTGVk	2	1	1	O65351	N-Term(iTRAQ4plex); K9(iTRAQ4plex)	0	0.765472	1		0.537272	1		1.00652	1		1.40792	1		0.772378	1		0	0.003027	72.62	6.37274e-07	2	1209.69	1.5148	17.1158	0
	High	iSVEPAVLNFk	2	1	1	O65351	N-Term(iTRAQ4plex); K11(iTRAQ4plex)	0	1.21282	2	5.93791	0.876771	2	59.5763	0.785189	2	28.1744	1.06636	2	21.7953	0.954656	2	34.5393	0	0.002311	72.54	5.68329e-07	2	1504.9	1.76153	45.7008	0
	High	dGVAIGAFAAMER	1	1	1	O65351	N-Term(iTRAQ4plex)	0	1.35563	1		1.15051	1		1.00828	1		1.1664	1		1.37024	1		0	0.0005874	57.85	1.36989e-05	2	1451.75	1.63309	43.3099	0
	High	sALmTTAYk	2	1	1	O65351	N-Term(iTRAQ4plex); M4(Oxidation); K9(iTRAQ4plex)	0	1.23497	1		0.308874	1		0.592621	1		2.32633	1		0.733688	1		0	0.02884	44.83	0.000346938	2	1289.71	2.9103	20.8804	0
	High	hVVGSPVAISWT	1	1	1	O65351	N-Term(iTRAQ4plex)	0	0.76864	1		0.610068	1		0.845596	1		1.04599	1		0.651572	1		0	0.04795	40.5	0.00109624	2	1396.77	0.867582	40.7533	0
	High	sVHPEWSPAAIR	1	1	1	O65351	N-Term(iTRAQ4plex)	0	0.803036	1		0.428156	1		0.733216	1		1.35015	1		0.59026	1		0	0.002149	34.78	0.00417488	3	1493.8	1.41405	30.7364	0
Q9LV33	Beta-glucosidase 44 OS=Arabidopsis thaliana GN=BGLU44 PE=2 SV=1 - [BGL44_ARATH]	382.701	23.05	1	13	13	20	0.842081	20	23.4623	0.966571	20	23.2539	1.0999	20	21.6463	1.05541	20	19.5627	0.920536	20	16.1221	512	58.9459	9.42236
	A3	Sequence	# PSMs	# Proteins	# Protein Groups	Protein Group Accessions	Modifications	ΔCn	114/117	114/117 Count	114/117 Variability [%]	115/117	115/117 Count	115/117 Variability [%]	116/114	116/114 Count	116/114 Variability [%]	116/115	116/115 Count	116/115 Variability [%]	116/117	116/117 Count	116/117 Variability [%]	q-Value	PEP	IonScore	Exp Value	Charge	MH+ [Da]	ΔM [ppm]	RT [min]	# Missed Cleavages
	High	vVAALGYDNGIFAPGR	2	1	1	Q9LV33	N-Term(iTRAQ4plex)	0	0.847665	2	26.4009	0.972904	2	1.02669	1.26824	2	17.578	1.08486	2	9.56142	1.07771	2	8.52846	0	9.475e-06	121.01	1.18083e-11	2	1763.96	1.34889	47.1128	0
	High	gFVFGTATSAYQVEGETHQDGR	1	1	1	Q9LV33	N-Term(iTRAQ4plex)	0	0.808675	1		0.912809	1		1.20211	1		1.04558	1		0.974529	1		0	2.72e-07	78.63	5.41498e-08	3	2501.18	1.19426	39.9174	0
	High	fGIVYVDYk	2	1	1	Q9LV33	N-Term(iTRAQ4plex); K9(iTRAQ4plex)	0	1.11952	2	9.49254	1.27155	2	14.392	0.915608	2	12.7715	0.791457	2	7.88507	1.02759	2	22.4672	0	0.003488	64.71	5.59497e-06	2	1391.78	1.03115	42.5393	0
	High	aDNLAAQR	1	1	1	Q9LV33	N-Term(iTRAQ4plex)	0	1.22386	1		1.612	1		0.750612	1		0.559501	1		0.920924	1		0	0.007687	63.33	2.67096e-06	2	1002.55	0.298554	14.5264	0
	High	gPSIWDAFVk	2	1	1	Q9LV33	N-Term(iTRAQ4plex); K10(iTRAQ4plex)	0	0.885473	2	17.6263	0.784044	2	26.9466	0.866266	2	18.4616	0.960514	2	27.8075	0.768959	2	0.81551	0	0.005424	57.44	2.66847e-05	2	1407.79	0.79168	49.2954	0
	High	skADNLAAQR	2	1	1	Q9LV33	N-Term(iTRAQ4plex); K2(iTRAQ4plex)	0	0.609308	2	0.904102	1.12838	2	1.86816	1.24931	2	6.82644	0.662324	2	9.61269	0.763107	2	7.73412	0	0.02716	39.23	0.00143876	2	1361.77	-0.271801	14.6457	1
	High	lIDYMVQk	1	1	1	Q9LV33	N-Term(iTRAQ4plex); K8(iTRAQ4plex)	0	0.959453	1		0.990706	1		1.12045	1		1.06534	1		1.07769	1		0	0.04785	36.36	0.00320221	2	1297.74	-0.471743	40.2448	0
	High	kLNFDAYR	1	1	1	Q9LV33	N-Term(iTRAQ4plex); K1(iTRAQ4plex)	0	0.605869	1		0.903891	1		1.67826	1		1.10444	1		1.01933	1		0	0.05628	29.15	0.0141078	3	1314.74	-0.246524	28.6644	1
	High	yYkDYLTNLk	1	1	1	Q9LV33	N-Term(iTRAQ4plex); K3(iTRAQ4plex); K10(iTRAQ4plex)	0	0.75215	1		0.966951	1		1.39759	1		1.06732	1		1.0538	1		0	0.04149	27.48	0.0255468	3	1752.99	-0.297458	38.4302	1
	High	ykEDVDLmk	3	1	1	Q9LV33	N-Term(iTRAQ4plex); K2(iTRAQ4plex); M8(Oxidation); K9(iTRAQ4plex)	0	0.825619	3	4.98948	0.709093	3	3.13829	0.793097	3	9.49592	1.24626	3	2.6242	0.91845	3	0.51377	0	0.01239	21.48	0.0903241	3	1588.86	0.866004	25.6927	1
	High	tmQNIVk	2	1	1	Q9LV33	N-Term(iTRAQ4plex); M2(Oxidation); K7(iTRAQ4plex)	0	0.843965	2	4.31361	0.820128	2	8.85904	1.13096	2	6.88225	1.14263	2	2.34432	0.956857	2	11.2208	0.005	0.1344	27.91	0.0234622	2	1137.66	1.2401	16.0913	0
	High	dYLTNLkk	1	1	1	Q9LV33	N-Term(iTRAQ4plex); K7(iTRAQ4plex); K8(iTRAQ4plex)	0	0.972552	1		1.07505	1		0.913926	1		0.811729	1		0.891046	1		0.005	0.1247	13.74	0.369835	3	1426.86	-0.713223	29.1432	1
	High	iFPEGSGk	1	1	1	Q9LV33	N-Term(iTRAQ4plex); K8(iTRAQ4plex)	0	0.858871	1		1.40447	1		1.06869	1		0.64163	1		0.920148	1		0.009	0.1901	41.64	0.0011619	2	1122.64	1.89375	25.4294	0
Q9LYE7	Putative uncharacterized protein At5g11420 OS=Arabidopsis thaliana GN=F15N18_10 PE=2 SV=1 - [Q9LYE7_ARATH]	376.068	28.14	1	5	11	18	0.812897	6	20.4589	0.553632	6	19.4118	0.6898	6	10.4773	0.946499	6	10.4144	0.552623	6	17.7557	366	39.6153	7.7085
	A3	Sequence	# PSMs	# Proteins	# Protein Groups	Protein Group Accessions	Modifications	ΔCn	114/117	114/117 Count	114/117 Variability [%]	115/117	115/117 Count	115/117 Variability [%]	116/114	116/114 Count	116/114 Variability [%]	116/115	116/115 Count	116/115 Variability [%]	116/117	116/117 Count	116/117 Variability [%]	q-Value	PEP	IonScore	Exp Value	Charge	MH+ [Da]	ΔM [ppm]	RT [min]	# Missed Cleavages
	High	sDDFSSLcGPVIDDVk	2	2	2	Q94F20;Q9LYE7	N-Term(iTRAQ4plex); C8(Carbamidomethyl); K16(iTRAQ4plex)	0																0	3.535e-06	105.98	1.94308e-10	2	2042	1.46988	43.1995	0
	High	qGDMLLVVPAGk	2	2	2	Q94F20;Q9LYE7	N-Term(iTRAQ4plex); K12(iTRAQ4plex)	0																0	0.0002335	72.5	6.7481e-07	2	1515.88	2.09873	39.0024	0
	High	gmYYSLTFSAAR	1	2	2	Q94F20;Q9LYE7	N-Term(iTRAQ4plex); M2(Oxidation)	0																0	0.04599	50.3	5.1329e-05	2	1526.74	0.525768	37.4466	0
	High	eSAIAQVAR	1	1	1	Q9LYE7	N-Term(iTRAQ4plex)	0	1.1075	1		0.895187	1		0.719732	1		0.874217	1		0.799083	1		0	0.02794	48.96	0.000139763	2	1088.62	1.68686	21.2049	0
	High	yVDVEHFSVPQGR	1	2	2	Q94F20;Q9LYE7	N-Term(iTRAQ4plex)	0																0	0.002169	34.15	0.00307673	3	1676.85	0.957225	36.4708	0
	High	qGDmLLVVPAGk	1	2	2	Q94F20;Q9LYE7	N-Term(iTRAQ4plex); M4(Oxidation); K12(iTRAQ4plex)	0																0	0.03376	29.36	0.0154117	3	1531.88	0.0684075	33.6124	0
	High	aLYPPRPTNk	3	1	1	Q9LYE7	N-Term(iTRAQ4plex); K10(iTRAQ4plex)	0	0.699515	2	1.35724	0.52906	2	5.85361	0.780509	2	15.7823	1.01318	2	8.4948	0.547333	2	14.402	0	0.0437	13.26	0.490946	2	1444.85	1.2678	21.418	0
	High	gTQVINk	1	1	1	Q9LYE7	N-Term(iTRAQ4plex); K7(iTRAQ4plex)	0	0.770726	1		0.327688	1		0.62511	1		1.44349	1		0.482984	1		0.005	0.1184	44.06	0.000653754	2	1047.64	2.53951	16.5406	0
	High	rAVELVAGk	1	1	1	Q9LYE7	N-Term(iTRAQ4plex); K9(iTRAQ4plex)	0	0.857375	1		0.556936	1		0.589371	1		0.890783	1		0.506566	1		0.005	0.12	32.2	0.00590508	3	1230.78	3.62746	22.4075	1
	High	lGNEASIk	2	2	2	Q94F20;Q9LYE7	N-Term(iTRAQ4plex); K8(iTRAQ4plex)	0																0.006	0.1439	42.59	0.000856506	2	1119.66	1.92056	21.0707	0
	High	fVAVSTR	1	2	2	Q94F20;Q9LYE7	N-Term(iTRAQ4plex)	0																0.006	0.1475	25.69	0.0391172	2	923.545	2.00875	22.7672	0
	High	aVELVAGk	2	1	1	Q9LYE7	N-Term(iTRAQ4plex); K8(iTRAQ4plex)	0	0.927696	1		0.659246	1		0.677665	1		0.936247	1		0.630227	1		0.006	0.1468	16.06	0.384	2	1074.68	3.78353	24.6904	0
Q43127	Glutamine synthetase, chloroplastic/mitochondrial OS=Arabidopsis thaliana GN=GLN2 PE=1 SV=1 - [GLNA2_ARATH]	375.44	28.14	1	13	13	20	1.23822	19	27.249	1.02235	19	37.652	1.0376	19	22.5733	1.05855	19	28.3236	1.19306	19	18.8372	430	47.381	6.87354
	A3	Sequence	# PSMs	# Proteins	# Protein Groups	Protein Group Accessions	Modifications	ΔCn	114/117	114/117 Count	114/117 Variability [%]	115/117	115/117 Count	115/117 Variability [%]	116/114	116/114 Count	116/114 Variability [%]	116/115	116/115 Count	116/115 Variability [%]	116/117	116/117 Count	116/117 Variability [%]	q-Value	PEP	IonScore	Exp Value	Charge	MH+ [Da]	ΔM [ppm]	RT [min]	# Missed Cleavages
	High	aAEIFSNk	3	1	1	Q43127	N-Term(iTRAQ4plex); K8(iTRAQ4plex)	0	1.61029	2	24.0315	1.19674	2	24.7095	0.914155	2	39.2192	1.20765	2	39.9432	1.47571	2	14.2009	0	0.007228	67.08	3.42798e-06	2	1167.67	3.3052	25.5997	0
	High	gGNNILVIcDTWTPAGEPIPTNkR	2	1	1	Q43127	N-Term(iTRAQ4plex); C9(Carbamidomethyl); K23(iTRAQ4plex)	0	1.01099	2	61.7311	1.02112	2	0.179419	1.00484	2	35.072	0.976757	2	23.2454	1.01841	2	23.0589	0	2.595e-05	65.67	3.42839e-06	3	2911.54	1.85108	45.9011	1
	High	aAEIFSNkk	2	1	1	Q43127	N-Term(iTRAQ4plex); K8(iTRAQ4plex); K9(iTRAQ4plex)	0	1.18431	2	17.385	1.29213	2	19.7664	0.98339	2	21.1633	0.884918	2	23.5714	1.16753	2	3.67745	0	0.006063	59.27	1.42557e-05	2	1439.86	0.976789	23.2871	1
	High	hETASIDQFSWGVANR	1	1	1	Q43127	N-Term(iTRAQ4plex)	0	0.852824	1		0.652476	1		0.749841	1		0.962238	1		0.64107	1		0	0.0006239	57.14	1.10122e-05	3	1961.96	1.17095	37.9377	0
	High	aILNLSLR	2	1	1	Q43127	N-Term(iTRAQ4plex)	0	1.47633	2	22.9989	1.50113	2	19.3432	0.879823	2	7.92399	0.84953	2	4.37641	1.30213	2	14.8728	0	0.01181	56.02	6.12585e-06	2	1043.67	0.0928383	40.9192	0
	High	kAILNLSLR	1	1	1	Q43127	N-Term(iTRAQ4plex); K1(iTRAQ4plex)	0	0.698217	1		1.35732	1		1.64054	1		0.828543	1		1.1483	1		0	0.004996	48.86	4.16054e-05	3	1315.87	0.2402	35.908	1
	High	tIEkPVEDPSELPk	2	1	1	Q43127	N-Term(iTRAQ4plex); K4(iTRAQ4plex); K14(iTRAQ4plex)	0	1.01233	2	0.343875	0.867502	2	12.1041	1.11932	2	11.0879	1.28239	2	0.662239	1.13593	2	11.435	0	1.46e-05	41.39	0.000860436	3	2014.15	1.35539	30.4369	0
	High	vETLLNLDTkPYSDR	1	1	1	Q43127	N-Term(iTRAQ4plex); K10(iTRAQ4plex)	0	1.23822	1		1.01957	1		1.19513	1		1.42498	1		1.4835	1		0	0.0009075	39.45	0.00171387	3	2052.13	1.764	41.2609	0
	High	hkEHISAYGEGNER	1	1	1	Q43127	N-Term(iTRAQ4plex); K2(iTRAQ4plex)	0	1.9479	1		1.9052	1		1.08084	1		1.08493	1		2.11058	1		0	0.001065	26.8	0.0196394	4	1914.97	0.700081	14.0978	1
	High	smREEGGFEVIkk	1	1	1	Q43127	N-Term(iTRAQ4plex); M2(Oxidation); K12(iTRAQ4plex); K13(iTRAQ4plex)	0	1.12682	1		0.743723	1		0.915866	1		1.36236	1		1.03457	1		0	0.06978	22.62	0.0790438	4	1958.07	0.277026	23.8548	2
	High	smREEGGFEVIk	1	1	1	Q43127	N-Term(iTRAQ4plex); M2(Oxidation); K12(iTRAQ4plex)	0	1.36338	1		0.909077	1		0.720434	1		1.06079	1		0.984664	1		0	0.02347	20.83	0.102016	3	1685.88	2.90702	25.9096	1
	High	dISDAHYk	2	1	1	Q43127	N-Term(iTRAQ4plex); K8(iTRAQ4plex)	0	1.18924	2	5.36863	1.06014	2	5.98994	1.03911	2	0.215228	1.14442	2	11.6033	1.23882	2	5.58435	0.006	0.1447	24.3	0.0404973	3	1236.65	0.70521	17.0371	0
	High	eEGGFEVIkk	1	1	1	Q43127	N-Term(iTRAQ4plex); K9(iTRAQ4plex); K10(iTRAQ4plex)	0	2.0563	1		1.4133	1		0.670676	1		0.958038	1		1.38254	1		0.006	0.1453	20.62	0.12831	3	1567.91	-0.0437332	27.71	1
P56757	ATP synthase subunit alpha, chloroplastic OS=Arabidopsis thaliana GN=atpA PE=1 SV=1 - [ATPA_ARATH]	374.927	18.74	1	8	8	10	1.49968	9	21.8274	1.36434	9	17.5161	1	10	21.2122	0.993083	10	21.8269	1.40357	9	26.9735	507	55.294	5.24951
	A3	Sequence	# PSMs	# Proteins	# Protein Groups	Protein Group Accessions	Modifications	ΔCn	114/117	114/117 Count	114/117 Variability [%]	115/117	115/117 Count	115/117 Variability [%]	116/114	116/114 Count	116/114 Variability [%]	116/115	116/115 Count	116/115 Variability [%]	116/117	116/117 Count	116/117 Variability [%]	q-Value	PEP	IonScore	Exp Value	Charge	MH+ [Da]	ΔM [ppm]	RT [min]	# Missed Cleavages
	High	eVTIVNTGTVLQVGDGIAR	3	1	1	P56757	N-Term(iTRAQ4plex)	0	1.28922	2	0.845662	2.2094	2	11.8478	1.16238	3	10.9543	0.683569	3	2.14929	1.53097	2	12.9347	0	9.279e-07	113.83	5.3613e-11	2	2086.17	2.74004	48.5157	0
	High	aSSVAQVVTSLQER	1	1	1	P56757	N-Term(iTRAQ4plex)	0	1.49968	1		1.36434	1		0.856498	1		0.924316	1		1.28766	1		0	0.000972	84.38	4.99713e-08	2	1618.89	1.72491	41.1675	0
	High	vINALANPIDGR	1	1	1	P56757	N-Term(iTRAQ4plex)	0	1.31596	1		1.21339	1		0.87587	1		0.93261	1		1.15547	1		0	0.0005446	55.35	4.09898e-05	2	1396.8	0.408143	39.1644	0
	High	eGIQEQLER	1	1	1	P56757	N-Term(iTRAQ4plex)	0	1.98011	1		1.35641	1		0.975607	1		1.39827	1		1.93661	1		0	0.003307	53.7	3.56194e-05	2	1245.66	1.34857	23.2992	0
	High	iAQIPVSEAYLGR	1	1	1	P56757	N-Term(iTRAQ4plex)	0	1.71032	1		1.53675	1		1.025	1		1.12	1		1.75743	1		0	0.004447	46.96	0.000234599	2	1560.89	0.847435	41.6223	0
	High	aTQNQLAR	1	1	1	P56757	N-Term(iTRAQ4plex)	0	2.12911	1		1.43689	1		0.786304	1		1.14388	1		1.67828	1		0	0.008682	46.93	0.000181478	2	1045.59	1.49805	13.466	0
	High	eAYPGDVFYLHSR	1	1	1	P56757	N-Term(iTRAQ4plex)	0	1.10268	1		1.03562	1		1.10334	1		1.1534	1		1.21965	1		0	0.004938	31.08	0.0059657	3	1697.84	0.25336	37.131	0
	High	kFLVQLR	1	1	1	P56757	N-Term(iTRAQ4plex); K1(iTRAQ4plex)	0	1.53439	1		1.2233	1		0.543481	1		0.669274	1		0.835983	1		0.002	0.08738	26.11	0.0249804	3	1191.78	-0.509998	31.8028	1
Q94F20	At5g25460 OS=Arabidopsis thaliana GN=AT5G25460 PE=2 SV=1 - [Q94F20_ARATH]	374.614	33.33	1	6	12	16	0.907342	6	14.6517	0.541219	6	8.14279	0.817807	6	14.8839	1.20205	6	21.9084	0.673912	6	12.9962	369	39.9525	7.35693
	A3	Sequence	# PSMs	# Proteins	# Protein Groups	Protein Group Accessions	Modifications	ΔCn	114/117	114/117 Count	114/117 Variability [%]	115/117	115/117 Count	115/117 Variability [%]	116/114	116/114 Count	116/114 Variability [%]	116/115	116/115 Count	116/115 Variability [%]	116/117	116/117 Count	116/117 Variability [%]	q-Value	PEP	IonScore	Exp Value	Charge	MH+ [Da]	ΔM [ppm]	RT [min]	# Missed Cleavages
	High	sDDFSSLcGPVIDDVk	2	2	2	Q94F20;Q9LYE7	N-Term(iTRAQ4plex); C8(Carbamidomethyl); K16(iTRAQ4plex)	0																0	3.535e-06	105.98	1.94308e-10	2	2042	1.46988	43.1995	0
	High	qGDMLLVVPAGk	2	2	2	Q94F20;Q9LYE7	N-Term(iTRAQ4plex); K12(iTRAQ4plex)	0																0	0.0002335	72.5	6.7481e-07	2	1515.88	2.09873	39.0024	0
	High	aIELVAGk	1	1	1	Q94F20	N-Term(iTRAQ4plex); K8(iTRAQ4plex)	0	0.755275	1		0.421346	1		0.85619	1		1.50679	1		0.648264	1		0	0.0383	59.68	1.40479e-05	2	1088.69	1.91785	29.274	0
	High	eSAIAQVVR	1	1	1	Q94F20	N-Term(iTRAQ4plex)	0	0.890663	1		0.541549	1		0.87455	1		1.41214	1		0.780863	1		0	0.0466	52.47	5.86058e-05	2	1116.65	1.27178	26.2375	0
	High	gmYYSLTFSAAR	1	2	2	Q94F20;Q9LYE7	N-Term(iTRAQ4plex); M2(Oxidation)	0																0	0.04599	50.3	5.1329e-05	2	1526.74	0.525768	37.4466	0
	High	tYVLSFAVGDANNAck	1	1	1	Q94F20	N-Term(iTRAQ4plex); C15(Carbamidomethyl); K16(iTRAQ4plex)	0	1.37729	1		1.63941	1		1.01181	1		0.834553	1		1.39701	1		0	0.0005748	35.9	0.00281458	3	2018.03	1.30875	43.1168	0
	High	yVDVEHFSVPQGR	1	2	2	Q94F20;Q9LYE7	N-Term(iTRAQ4plex)	0																0	0.002169	34.15	0.00307673	3	1676.85	0.957225	36.4708	0
	High	qGDmLLVVPAGk	1	2	2	Q94F20;Q9LYE7	N-Term(iTRAQ4plex); M4(Oxidation); K12(iTRAQ4plex)	0																0	0.03376	29.36	0.0154117	3	1531.88	0.0684075	33.6124	0
	High	sLYPPRPTNk	1	1	1	Q94F20	N-Term(iTRAQ4plex); K10(iTRAQ4plex)	0	0.924333	1		0.540889	1		0.655754	1		1.10022	1		0.60764	1		0	0.005014	20.75	0.108119	3	1460.85	1.40743	21.0948	0
	High	gSMVVEAFAGk	1	1	1	Q94F20	N-Term(iTRAQ4plex); K11(iTRAQ4plex)	0	0.801552	1		0.582979	1		0.781145	1		1.05445	1		0.627682	1		0.005	0.1154	14.94	0.307802	3	1383.76	2.34709	36.7917	0
	High	lGNEASIk	2	2	2	Q94F20;Q9LYE7	N-Term(iTRAQ4plex); K8(iTRAQ4plex)	0																0.006	0.1439	42.59	0.000856506	2	1119.66	1.92056	21.0707	0
	High	fVAVSTR	1	2	2	Q94F20;Q9LYE7	N-Term(iTRAQ4plex)	0																0.006	0.1475	25.69	0.0391172	2	923.545	2.00875	22.7672	0
	High	rAIELVAGk	1	1	1	Q94F20	N-Term(iTRAQ4plex); K9(iTRAQ4plex)	0	0.975694	1		0.522429	1		0.716249	1		1.31331	1		0.700574	1		0.008	0.1711	30.51	0.00577981	3	1244.8	3.12525	25.0661	1
P22953	Probable mediator of RNA polymerase II transcription subunit 37e OS=Arabidopsis thaliana GN=MED37E PE=1 SV=3 - [MD37E_ARATH]	371.172	26.73	1	15	15	16	1.07538	16	18.9288	0.989193	16	26.8922	1.34227	16	9.44847	1.15824	16	55.4399	1.47036	16	26.028	651	71.3131	5.12256
	A3	Sequence	# PSMs	# Proteins	# Protein Groups	Protein Group Accessions	Modifications	ΔCn	114/117	114/117 Count	114/117 Variability [%]	115/117	115/117 Count	115/117 Variability [%]	116/114	116/114 Count	116/114 Variability [%]	116/115	116/115 Count	116/115 Variability [%]	116/117	116/117 Count	116/117 Variability [%]	q-Value	PEP	IonScore	Exp Value	Charge	MH+ [Da]	ΔM [ppm]	RT [min]	# Missed Cleavages
	High	sINPDEAVAYGAAVQGAILSGEGNEk	1	1	1	P22953	N-Term(iTRAQ4plex); K26(iTRAQ4plex)	0	1.22393	1		0.978366	1		1.44405	1		1.7736	1		1.7718	1		0	1.923e-06	97.51	1.99596e-09	3	2848.46	1.91194	53.5767	0
	High	iINEPTAAAIAYGLDkk	1	1	1	P22953	N-Term(iTRAQ4plex); K16(iTRAQ4plex); K17(iTRAQ4plex)	0	1.19631	1		1.40075	1		1.34094	1		1.12438	1		1.60816	1		0	2.267e-07	75.14	2.48019e-07	3	2220.3	0.39909	44.096	1
	High	tTPSYVAFTDSER	1	1	1	P22953	N-Term(iTRAQ4plex)	0	1.37309	1		1.62151	1		1.36803	1		1.13735	1		1.88309	1		0	0.007213	67.93	7.57003e-07	2	1617.79	-0.124315	32.4854	0
	High	dAGVIAGLNVMR	1	1	1	P22953	N-Term(iTRAQ4plex)	0	0.711841	1		0.527392	1		0.890091	1		1.17951	1		0.635176	1		0	0.001117	53.74	4.48029e-05	2	1359.75	0.825127	41.0038	0
	High	sTVHDVVLVGGSTR	1	1	1	P22953	N-Term(iTRAQ4plex)	0	0.614329	1		0.998287	1		1.41686	1		0.856032	1		0.872578	1		0	0.002933	45.32	0.000364269	3	1570.87	0.766401	25.7088	0
	High	aTAGDTHLGGEDFDNR	1	1	1	P22953	N-Term(iTRAQ4plex)	0	1.2025	1		1.38472	1		1.32248	1		1.12754	1		1.59423	1		0	6.481e-05	41.87	0.000113773	3	1819.83	0.326335	24.1095	0
	High	iINEPTAAAIAYGLDk	1	1	1	P22953	N-Term(iTRAQ4plex); K16(iTRAQ4plex)	0	0.801013	1		1.05038	1		1.30494	1		0.97702	1		1.04787	1		0	0.001307	39.67	0.00148895	3	1948.1	1.74532	47.6215	0
	High	vEIIANDQGNR	1	1	1	P22953	N-Term(iTRAQ4plex)	0	1.15309	1		1.29559	1		0.849802	1		0.742557	1		0.98233	1		0	0.03693	38.1	0.00126229	2	1372.73	3.01313	23.8435	0
	High	vQQLLQDFFNGk	2	1	1	P22953	N-Term(iTRAQ4plex); K12(iTRAQ4plex)	0	0.990256	2	15.768	0.960849	2	20.2596	1.32361	2	16.6791	1.33928	2	56.0794	1.31397	2	33.0919	0	0.001657	35.73	0.00379567	2	1724.96	2.69944	60.517	0
	High	eLESIcNPIIAk	1	1	1	P22953	N-Term(iTRAQ4plex); C6(Carbamidomethyl); K12(iTRAQ4plex)	0	0.950242	1		0.980183	1		0.824939	1		0.785176	1		0.785837	1		0	0.0005593	30.07	0.0117097	3	1674.94	2.33921	39.5024	0
	High	ykSEDEEHkk	1	1	1	P22953	N-Term(iTRAQ4plex); K2(iTRAQ4plex); K9(iTRAQ4plex); K10(iTRAQ4plex)	0	0.953377	1		0.634706	1		1.55602	1		2.2947	1		1.48716	1		0	0.03335	17.36	0.254361	4	1869.02	0.732849	10.5245	2
	High	tkDNNLLGk	1	1	1	P22953	N-Term(iTRAQ4plex); K2(iTRAQ4plex); K9(iTRAQ4plex)	0	1.05068	1		0.816301	1		1.41291	1		1.78546	1		1.48819	1		0.002	0.08549	24.55	0.0487545	3	1434.86	-0.143276	20.3522	1
	High	nTIQDEk	1	1	1	P22953	N-Term(iTRAQ4plex); K7(iTRAQ4plex)	0	1.23809	1		1.01261	1		1.38867	1		1.66697	1		1.72357	1		0.004	0.1055	43.27	0.000470977	2	1135.62	1.44255	14.7169	0
	High	mVQEAEk	1	1	1	P22953	N-Term(iTRAQ4plex); M1(Oxidation); K7(iTRAQ4plex)	0	1.04772	1		0.538145	1		1.3436	1		2.56823	1		1.41121	1		0.005	0.1223	28.15	0.0208228	2	1138.6	2.19679	12.5908	0
	High	lSkDEIEk	1	1	1	P22953	N-Term(iTRAQ4plex); K3(iTRAQ4plex); K8(iTRAQ4plex)	0	1.22831	1		0.879978	1		1.18062	1		1.61794	1		1.45376	1		0.005	0.1149	13.07	0.724965	3	1393.83	2.15091	23.5955	1
Q9LV60	Cysteine-rich repeat secretory protein 55 OS=Arabidopsis thaliana GN=CRRSP55 PE=2 SV=1 - [CRR55_ARATH]	362.495	29.28	1	7	7	11	0.645343	11	33.1849	0.969487	11	11.513	1.0441	11	34.8698	0.697094	11	21.9837	0.741041	11	20.0607	263	28.9765	8.57275
	A3	Sequence	# PSMs	# Proteins	# Protein Groups	Protein Group Accessions	Modifications	ΔCn	114/117	114/117 Count	114/117 Variability [%]	115/117	115/117 Count	115/117 Variability [%]	116/114	116/114 Count	116/114 Variability [%]	116/115	116/115 Count	116/115 Variability [%]	116/117	116/117 Count	116/117 Variability [%]	q-Value	PEP	IonScore	Exp Value	Charge	MH+ [Da]	ΔM [ppm]	RT [min]	# Missed Cleavages
	High	lTPFVTLNGLVQcTR	2	1	1	Q9LV60	N-Term(iTRAQ4plex); C13(Carbamidomethyl)	0	0.767483	2	26.1287	0.940597	2	6.99844	1.02274	2	3.06493	0.819312	2	36.9262	0.786886	2	29.368	0	0.0005085	104.3	5.5173e-10	2	1863.03	0.558211	54.6027	0
	High	nIDSLLATLVSk	2	1	1	Q9LV60	N-Term(iTRAQ4plex); K12(iTRAQ4plex)	0	0.693661	2	21.8725	1.02622	2	25.2733	1.15239	2	19.4234	0.764758	2	16.0808	0.801351	2	42.6279	0	0.0001738	100.45	9.78205e-10	2	1561.94	0.22032	59.3164	0
	High	tTTSSSYNNk	2	1	1	Q9LV60	N-Term(iTRAQ4plex); K10(iTRAQ4plex)	0	0.542691	2	13.4031	0.871668	2	11.0618	1.43058	2	6.0779	0.874443	2	3.7583	0.77829	2	7.2808	0	0.008248	59.51	7.61218e-06	2	1390.71	0.614786	12.1092	0
	High	kFDNELGALFDk	1	1	1	Q9LV60	N-Term(iTRAQ4plex); K1(iTRAQ4plex); K12(iTRAQ4plex)	0	0.816843	1		0.969487	1		0.787535	1		0.651455	1		0.644889	1		0	8.202e-05	45.78	0.000288023	3	1829.02	0.751441	45.1026	1
	High	iLYDFcFLR	2	1	1	Q9LV60	N-Term(iTRAQ4plex); C6(Carbamidomethyl)	0	0.776257	2	10.6893	1.04751	2	1.60821	0.947368	2	7.38594	0.689264	2	1.67503	0.737227	2	3.28391	0	0.02054	45.48	0.000235006	2	1390.73	0.00455156	56.9493	0
	High	gDISNTDcSTcIQDAAk	1	1	1	Q9LV60	N-Term(iTRAQ4plex); C8(Carbamidomethyl); C11(Carbamidomethyl); K17(iTRAQ4plex)	0	0.56667	1		0.968701	1		1.40531	1		0.807104	1		0.798322	1		0	0.0002988	42.26	0.000109944	3	2143.99	1.38772	25.4598	0
	High	kFDNELGALFDkIR	1	1	1	Q9LV60	N-Term(iTRAQ4plex); K1(iTRAQ4plex); K12(iTRAQ4plex)	0	0.195874	1		1.73279	1		2.27671	1		0.252671	1		0.447055	1		0	0.007258	27.76	0.0206855	4	2098.2	-1.21754	51.8734	2
Q9LRS0	Peroxisomal (S)-2-hydroxy-acid oxidase GLO2 OS=Arabidopsis thaliana GN=GLO2 PE=1 SV=1 - [GLO2_ARATH]	355.108	38.15	2	4	12	15	0.883288	5	7.61057	0.971288	5	33.3226	0.983099	5	25.1129	0.792234	5	21.1167	0.904573	5	29.7665	367	40.2812	8.96826
	A3	Sequence	# PSMs	# Proteins	# Protein Groups	Protein Group Accessions	Modifications	ΔCn	114/117	114/117 Count	114/117 Variability [%]	115/117	115/117 Count	115/117 Variability [%]	116/114	116/114 Count	116/114 Variability [%]	116/115	116/115 Count	116/115 Variability [%]	116/117	116/117 Count	116/117 Variability [%]	q-Value	PEP	IonScore	Exp Value	Charge	MH+ [Da]	ΔM [ppm]	RT [min]	# Missed Cleavages
	High	iAIQAGAAGIIVSNHGAR	2	6	2	Q9LRR9-2;Q9LRS0	N-Term(iTRAQ4plex)	0																0	1.342e-07	68.95	1.75107e-06	3	1863.07	0.439908	37.8124	0
	High	aIALTVDTPR	1	6	2	Q9LRR9-2;Q9LRS0	N-Term(iTRAQ4plex)	0																0	0.006555	67.93	1.82003e-06	2	1200.71	0.857029	32.1692	0
	High	fTLPPNLTLk	2	6	2	Q9LRR9-2;Q9LRS0	N-Term(iTRAQ4plex); K10(iTRAQ4plex)	0																0	0.009075	60.37	8.31091e-06	2	1431.88	1.02159	46.7394	0
	High	nFEGLDLGk	1	6	2	Q9LRR9-2;Q9LRS0	N-Term(iTRAQ4plex); K9(iTRAQ4plex)	0																0	0.0028	54.27	5.49943e-05	2	1280.71	1.04268	36.2003	0
	High	qLDYVPATISALEEVVk	1	6	2	Q9LRR9-2;Q9LRS0	N-Term(iTRAQ4plex); K17(iTRAQ4plex)	0																0	0.00239	49.76	0.000130517	3	2163.22	1.66735	61.0762	0
	High	gVLTGEDAR	1	6	2	Q9LRR9-2;Q9LRS0	N-Term(iTRAQ4plex)	0																0	0.05002	44.99	0.000270998	2	1061.57	1.88136	18.1271	0
	High	nHIVTEWDTPR	1	2	1	Q9LRS0	N-Term(iTRAQ4plex)	0	0.917845	1		0.971288	1		0.983099	1		0.912088	1		0.904573	1		0	0.005277	41.84	0.000556441	3	1511.77	0.86022	27.7559	0
	High	mAHPDGEYATAR	1	6	2	Q9LRR9-2;Q9LRS0	N-Term(iTRAQ4plex); M1(Oxidation)	0																0	0.001026	40	0.00026	3	1478.68	0.345693	13.3976	0
	High	iLIDVNkIDMATTVLGFk	1	2	1	Q9LRS0	N-Term(iTRAQ4plex); K7(iTRAQ4plex); K18(iTRAQ4plex)	0	0.883288	1		2.10266	1		1.58478	1		0.653614	1		1.40329	1		0	0.003119	36.19	0.00110601	3	2423.43	1.21757	59.0278	1
	High	kVVEQLVR	1	2	1	Q9LRS0	N-Term(iTRAQ4plex); K1(iTRAQ4plex)	0	0.839153	1		0.626611	1		0.44577	1		0.586101	1		0.374998	1		0	0.01244	35.99	0.00186308	3	1258.81	-0.12156	24.8368	1
	High	iLIDVNkIDmATTVLGFk	1	2	1	Q9LRS0	N-Term(iTRAQ4plex); K7(iTRAQ4plex); M10(Oxidation); K18(iTRAQ4plex)	0	0.722802	1		0.860739	1		1.02565	1		0.845596	1		0.743178	1		0.003	0.08907	17.78	0.0891977	3	2439.42	-1.76	56.011	1
	High	fFQLYVYk	1	6	2	Q9LRR9-2;Q9LRS0	N-Term(iTRAQ4plex); K8(iTRAQ4plex)	0																0.004	0.1068	44.24	0.000615911	2	1395.79	0.745646	48.699	0
	High	vPVFLDGGVR	1	2	1	Q9LRS0	N-Term(iTRAQ4plex)	0	1.17241	1		1.20893	1		0.832064	1		0.792234	1		0.977943	1		0.009	0.1844	35.73	0.00269974	2	1202.7	0.836347	41.5312	0
Q9C7N5	GDSL esterase/lipase At1g29660 OS=Arabidopsis thaliana GN=At1g29660 PE=2 SV=1 - [GDL14_ARATH]	350.335	32.14	1	7	7	11	1.03708	9	22.5444	1.3848	9	22.1021	1.20097	11	16.2392	1.05963	10	19.0285	1.31417	9	28.7366	364	40.1166	5.36377
	A3	Sequence	# PSMs	# Proteins	# Protein Groups	Protein Group Accessions	Modifications	ΔCn	114/117	114/117 Count	114/117 Variability [%]	115/117	115/117 Count	115/117 Variability [%]	116/114	116/114 Count	116/114 Variability [%]	116/115	116/115 Count	116/115 Variability [%]	116/117	116/117 Count	116/117 Variability [%]	q-Value	PEP	IonScore	Exp Value	Charge	MH+ [Da]	ΔM [ppm]	RT [min]	# Missed Cleavages
	High	qYTPEQYADDLISR	2	1	1	Q9C7N5	N-Term(iTRAQ4plex)	0	1.09147	2	20.1248	1.02339	2	47.1907	1.1458	2	37.8711	1.19977	2	11.7355	1.25371	2	61.368	0	0.0001486	84.51	2.03548e-08	2	1842.9	1.67286	45.3648	0
	High	iTFSGQVENYk	1	1	1	Q9C7N5	N-Term(iTRAQ4plex); K11(iTRAQ4plex)	0	1.4757	1		1.47912	1		1.003	1		0.982456	1		1.4838	1		0	0.001069	75.25	2.74655e-07	2	1573.85	0.947162	35.4638	0
	High	aDYFPYGIDFGGPTGR	2	1	1	Q9C7N5	N-Term(iTRAQ4plex)	0	1.1333	2	13.2122	0.910208	2	76.3292	1.24536	2	4.06903	1.52236	2	53.9372	1.41487	2	17.3509	0	0.002488	62.39	2.07636e-06	2	1876.9	1.57953	49.9416	0
	High	nTVAQVVEILGDEYTAADYLkR	1	1	1	Q9C7N5	N-Term(iTRAQ4plex); K21(iTRAQ4plex)	0	0.580471	1		1.60458	1		2.92	1		1.0371	1		1.69918	1		0	1.491e-06	60.78	1.24505e-05	3	2756.47	-1.58914	60.037	1
	High	eETGAQLGQR	2	1	1	Q9C7N5	N-Term(iTRAQ4plex)	0	1.05285	2	12.1286	1.13077	2	31.6652	1.1479	2	0.0321286	1.04933	2	19.0285	1.21157	2	12.0961	0	0.007514	57.92	1.03319e-05	2	1232.64	1.07729	15.5172	0
	High	yRDQLNALYNYGAR	1	1	1	Q9C7N5	N-Term(iTRAQ4plex)	0	0.89246	1		0.667158	1		0.552124	1		0.725127	1		0.493971	1		0	0.00168	51.01	6.69664e-05	3	1860.95	0.599235	38.0165	1
	High	kFALVGIGAIGcSPNALAQGSQDGTTcVER	2	1	1	Q9C7N5	K1(iTRAQ4plex); N-Term(iTRAQ4plex); C12(Carbamidomethyl); C27(Carbamidomethyl)	0							1.26813	2	8.07998	0.730886	1					0	0.009532	47.68	0.000178286	4	3365.73	4.44952	46.372	1
Q9LRR9-2	Isoform 2 of Peroxisomal (S)-2-hydroxy-acid oxidase GLO1 OS=Arabidopsis thaliana GN=GLO1 - [GLO1_ARATH]	340.787	33.91	4	2	10	12	1.30172	2	28.4507	1.29584	2	24.3501	0.90034	2	26.3365	0.887957	2	22.2663	1.1749	2	2.00296	348	38.143	9.20264
	A3	Sequence	# PSMs	# Proteins	# Protein Groups	Protein Group Accessions	Modifications	ΔCn	114/117	114/117 Count	114/117 Variability [%]	115/117	115/117 Count	115/117 Variability [%]	116/114	116/114 Count	116/114 Variability [%]	116/115	116/115 Count	116/115 Variability [%]	116/117	116/117 Count	116/117 Variability [%]	q-Value	PEP	IonScore	Exp Value	Charge	MH+ [Da]	ΔM [ppm]	RT [min]	# Missed Cleavages
	High	dVQWLQTITk	1	4	1	Q9LRR9-2	N-Term(iTRAQ4plex); K10(iTRAQ4plex)	0	1.57124	1		1.52355	1		0.756048	1		0.765517	1		1.19088	1		0	0.0009756	69.4	1.41223e-06	2	1519.87	1.01298	44.9997	0
	High	iAIQAGAAGIIVSNHGAR	2	6	2	Q9LRR9-2;Q9LRS0	N-Term(iTRAQ4plex)	0																0	1.342e-07	68.95	1.75107e-06	3	1863.07	0.439908	37.8124	0
	High	aIALTVDTPR	1	6	2	Q9LRR9-2;Q9LRS0	N-Term(iTRAQ4plex)	0																0	0.006555	67.93	1.82003e-06	2	1200.71	0.857029	32.1692	0
	High	fTLPPNLTLk	2	6	2	Q9LRR9-2;Q9LRS0	N-Term(iTRAQ4plex); K10(iTRAQ4plex)	0																0	0.009075	60.37	8.31091e-06	2	1431.88	1.02159	46.7394	0
	High	nFEGLDLGk	1	6	2	Q9LRR9-2;Q9LRS0	N-Term(iTRAQ4plex); K9(iTRAQ4plex)	0																0	0.0028	54.27	5.49943e-05	2	1280.71	1.04268	36.2003	0
	High	qLDYVPATISALEEVVk	1	6	2	Q9LRR9-2;Q9LRS0	N-Term(iTRAQ4plex); K17(iTRAQ4plex)	0																0	0.00239	49.76	0.000130517	3	2163.22	1.66735	61.0762	0
	High	gVLTGEDAR	1	6	2	Q9LRR9-2;Q9LRS0	N-Term(iTRAQ4plex)	0																0	0.05002	44.99	0.000270998	2	1061.57	1.88136	18.1271	0
	High	mAHPDGEYATAR	1	6	2	Q9LRR9-2;Q9LRS0	N-Term(iTRAQ4plex); M1(Oxidation)	0																0	0.001026	40	0.00026	3	1478.68	0.345693	13.3976	0
	High	nHITTEWDTPRPSAR	1	4	1	Q9LRR9-2	N-Term(iTRAQ4plex)	0	1.07844	1		1.10217	1		1.07217	1		1.02998	1		1.15914	1		0	0.0558	28.33	0.0126328	4	1924.97	-0.329652	25.0859	0
	High	fFQLYVYk	1	6	2	Q9LRR9-2;Q9LRS0	N-Term(iTRAQ4plex); K8(iTRAQ4plex)	0																0.004	0.1068	44.24	0.000615911	2	1395.79	0.745646	48.699	0
Q9SA52	Chloroplast stem-loop binding protein of 41 kDa b, chloroplastic OS=Arabidopsis thaliana GN=CSP41B PE=1 SV=1 - [CP41B_ARATH]	336.498	33.6	1	11	11	14	1.27069	13	10.9282	0.830047	13	23.2035	1.09736	13	12.321	1.89481	13	26.0594	1.46584	13	14.9067	378	42.593	8.1626
	A3	Sequence	# PSMs	# Proteins	# Protein Groups	Protein Group Accessions	Modifications	ΔCn	114/117	114/117 Count	114/117 Variability [%]	115/117	115/117 Count	115/117 Variability [%]	116/114	116/114 Count	116/114 Variability [%]	116/115	116/115 Count	116/115 Variability [%]	116/117	116/117 Count	116/117 Variability [%]	q-Value	PEP	IonScore	Exp Value	Charge	MH+ [Da]	ΔM [ppm]	RT [min]	# Missed Cleavages
	High	dLATAFLNVLGNEk	2	1	1	Q9SA52	N-Term(iTRAQ4plex); K14(iTRAQ4plex)	0	1.32424	2	1.40667	0.793803	2	36.6565	1.15891	2	8.59268	1.8981	2	44.6968	1.53848	2	7.17951	0	6.165e-05	82.4	8.37265e-08	2	1793.01	2.59882	59.1804	0
	High	lETESLLQSk	1	1	1	Q9SA52	N-Term(iTRAQ4plex); K10(iTRAQ4plex)	0	1.08058	1		0.675654	1		1.05067	1		1.64973	1		1.13814	1		0	0.004076	62.8	8.47564e-06	2	1435.82	0.14584	34.0241	0
	High	eIFNISGEk	1	1	1	Q9SA52	N-Term(iTRAQ4plex); K9(iTRAQ4plex)	0	1.29501	1		0.747441	1		1.19208	1		2.02777	1		1.54758	1		0	0.03217	61.75	1.01922e-05	2	1324.74	1.95601	34.2661	0
	High	fIGLFLSR	2	1	1	Q9SA52	N-Term(iTRAQ4plex)	0	1.03373	2	4.98583	0.899802	2	10.9692	1.68676	2	6.56311	1.90252	2	0.602357	1.74797	2	11.5773	0	0.01074	52.72	5.69311e-05	2	1096.66	0.711192	53.4775	0
	High	aGGFPEPEIVHYNPk	2	1	1	Q9SA52	N-Term(iTRAQ4plex); K15(iTRAQ4plex)	0	1.39194	1		0.574049	1		1.15886	1		2.7588	1		1.61707	1		0	0.0004433	45.84	0.000328375	3	1943.03	2.54808	37.0127	0
	High	gkLETESLLQSk	1	1	1	Q9SA52	N-Term(iTRAQ4plex); K2(iTRAQ4plex); K12(iTRAQ4plex)	0	1.27069	1		0.867143	1		1.09736	1		1.57876	1		1.39786	1		0	0.001245	44.84	0.0003445	3	1765.05	2.46407	30.9958	1
	High	sDILPHcEEDAVDPk	1	1	1	Q9SA52	N-Term(iTRAQ4plex); C7(Carbamidomethyl); K15(iTRAQ4plex)	0	1.18065	1		0.611676	1		1.04557	1		1.98139	1		1.23751	1		0	0.004856	38.32	0.000957003	3	2012.99	2.48505	30.1654	0
	High	yVTFDGLAk	1	1	1	Q9SA52	N-Term(iTRAQ4plex); K9(iTRAQ4plex)	0	1.65309	1		0.830047	1		0.977551	1		1.9114	1		1.61999	1		0	0.02774	36.47	0.00229932	2	1301.74	1.62129	38.3239	0
	High	aGRPIPVPNSGIQISQLGHVk	1	1	1	Q9SA52	N-Term(iTRAQ4plex); K21(iTRAQ4plex)	0	1.20344	1		0.960637	1		0.918401	1		1.12958	1		1.10798	1		0	0.000864	32.78	0.00276796	4	2456.44	2.24659	38.7714	0
	High	eAEEVEPILEALPk	1	1	1	Q9SA52	N-Term(iTRAQ4plex); K14(iTRAQ4plex)	0	1.15858	1		1.27502	1		1.10211	1		0.98322	1		1.28005	1		0	0.04964	17.12	0.303749	3	1855.03	1.55791	48.5114	0
	High	eGHQVTLFTR	1	1	1	Q9SA52	N-Term(iTRAQ4plex)	0	1.34324	1		0.718065	1		0.867904	1		1.59397	1		1.1687	1		0.003	0.09862	20.37	0.108363	3	1331.72	2.03267	25.2595	0
P25858	Glyceraldehyde-3-phosphate dehydrogenase GAPC1, cytosolic OS=Arabidopsis thaliana GN=GAPC1 PE=1 SV=2 - [G3PC1_ARATH]	333.521	35.8	2	10	10	14	2.23282	14	27.3511	1.30732	14	14.8531	1.1157	14	22.0747	1.83317	14	20.979	2.45713	14	22.8929	338	36.8911	7.12256
	A3	Sequence	# PSMs	# Proteins	# Protein Groups	Protein Group Accessions	Modifications	ΔCn	114/117	114/117 Count	114/117 Variability [%]	115/117	115/117 Count	115/117 Variability [%]	116/114	116/114 Count	116/114 Variability [%]	116/115	116/115 Count	116/115 Variability [%]	116/117	116/117 Count	116/117 Variability [%]	q-Value	PEP	IonScore	Exp Value	Charge	MH+ [Da]	ΔM [ppm]	RT [min]	# Missed Cleavages
	High	aASFNIIPSSTGAAk	1	2	1	P25858	N-Term(iTRAQ4plex); K15(iTRAQ4plex)	0	2.45826	1		1.409	1		1.12633	1		1.9293	1		2.77569	1		0	6.184e-05	88.99	2.01261e-08	2	1722.97	2.27931	36.7338	0
	High	fGIVEGLMTTVHSITATQk	1	2	1	P25858	N-Term(iTRAQ4plex); K19(iTRAQ4plex)	0	2.65843	1		2.36716	1		1.41413	1		1.55921	1		3.76869	1		0	2.34e-06	78.4	1.77066e-07	3	2321.28	1.9711	61.4521	0
	High	vPTVDVSVVDLTVR	1	2	1	P25858	N-Term(iTRAQ4plex)	0	2.61089	1		1.38734	1		0.80409	1		1.4857	1		2.1046	1		0	0.0004926	77.85	2.00152e-07	2	1642.95	1.08909	49.1927	0
	High	fGIVEGLmTTVHSITATQk	1	2	1	P25858	N-Term(iTRAQ4plex); M8(Oxidation); K19(iTRAQ4plex)	0	1.89099	1		0.735309	1		0.922542	1		2.32928	1		1.74884	1		0	0.0001887	53.12	7.26417e-05	3	2337.28	2.54028	53.3101	0
	High	dAPmFVVGVNEHEYk	1	2	1	P25858	N-Term(iTRAQ4plex); M4(Oxidation); K15(iTRAQ4plex)	0	1.84744	1		1.12081	1		0.94473	1		1.52884	1		1.74967	1		0	9.444e-05	46.63	0.00021727	3	2039.02	3.40276	34.3034	0
	High	aATYDEIkk	1	2	1	P25858	N-Term(iTRAQ4plex); K8(iTRAQ4plex); K9(iTRAQ4plex)	0	2.78863	1		1.46672	1		1.10517	1		2.06295	1		3.08955	1		0	0.006362	43.44	0.000514039	3	1470.86	1.65105	20.9752	1
	High	tLLFGEkPVTVFGIR	4	2	1	P25858	N-Term(iTRAQ4plex); K7(iTRAQ4plex)	0	2.23282	4	6.18025	1.29583	4	2.76059	1.175	4	7.33106	1.91902	4	4.07233	2.58685	4	2.45783	0	0.001262	37.28	0.00101952	2	1965.18	2.07153	51.4609	0
	High	kVVISAPSk	1	2	1	P25858	N-Term(iTRAQ4plex); K1(iTRAQ4plex); K9(iTRAQ4plex)	0	1.84341	1		1.30668	1		1.26631	1		1.75393	1		2.34013	1		0	0.01738	34	0.00288628	3	1360.89	-0.494963	23.0319	1
	High	aIkEESEGk	1	2	1	P25858	N-Term(iTRAQ4plex); K3(iTRAQ4plex); K9(iTRAQ4plex)	0	3.32524	1		1.8958	1		0.856408	1		1.47479	1		2.85483	1		0	0.07359	22.24	0.0856746	3	1422.82	0.436438	14.2972	1
	High	tVDGPSmk	1	2	1	P25858	N-Term(iTRAQ4plex); M7(Oxidation); K8(iTRAQ4plex)	0	1.85041	1		1.20172	1		1.26794	1		1.91682	1		2.35203	1		0.007	0.1679	26.73	0.0240988	2	1138.6	-1.01953	13.5675	0
	High	aGIALSDk	1	2	1	P25858	N-Term(iTRAQ4plex); K8(iTRAQ4plex)	0	0.958383	1		0.91404	1		0.678705	1		0.698671	1		0.652074	1		0.008	0.1807	30.22	0.0192973	2	1062.64	1.54118	23.2335	0
P25697	Phosphoribulokinase, chloroplastic OS=Arabidopsis thaliana GN=At1g32060 PE=1 SV=1 - [KPPR_ARATH]	327.255	33.16	1	11	11	18	0.908509	17	16.4949	0.793608	17	24.1697	1.03724	17	27.1524	1.18612	17	25.8573	0.908615	17	32.0961	395	44.4356	6.04932
	A3	Sequence	# PSMs	# Proteins	# Protein Groups	Protein Group Accessions	Modifications	ΔCn	114/117	114/117 Count	114/117 Variability [%]	115/117	115/117 Count	115/117 Variability [%]	116/114	116/114 Count	116/114 Variability [%]	116/115	116/115 Count	116/115 Variability [%]	116/117	116/117 Count	116/117 Variability [%]	q-Value	PEP	IonScore	Exp Value	Charge	MH+ [Da]	ΔM [ppm]	RT [min]	# Missed Cleavages
	High	lDELIYVESHLSNLSTk	2	1	1	P25697	N-Term(iTRAQ4plex); K17(iTRAQ4plex)	0	3.29657	1		0.521553	1		0.758673	1		4.70799	1		2.50723	1		0	1.178e-05	66.64	2.99143e-06	3	2249.23	2.41175	55.7994	0
	High	lTcSYPGIk	1	1	1	P25697	N-Term(iTRAQ4plex); C3(Carbamidomethyl); K9(iTRAQ4plex)	0	1.33968	1		1.18643	1		1.13632	1		1.25974	1		1.52609	1		0	0.003856	57.22	1.95361e-05	2	1326.74	2.35939	29.668	0
	High	iRDLYEQLIANk	3	1	1	P25697	N-Term(iTRAQ4plex); K12(iTRAQ4plex)	0	0.819428	3	11.8273	0.733241	3	29.1446	0.825754	3	7.14471	0.839608	3	10.872	0.628611	3	0.501492	0	0.0001512	50.49	0.000111217	2	1764.03	0.534968	47.693	1
	High	lTSVFGGAAkPPk	2	1	1	P25697	N-Term(iTRAQ4plex); K10(iTRAQ4plex); K13(iTRAQ4plex)	0	0.886155	2	17.4561	0.861591	2	11.6814	1.08666	2	41.2718	1.09728	2	34.9811	0.965336	2	22.6161	0	0.0007935	50.28	9.56313e-05	3	1705.04	0.940299	33.0746	0
	High	kPDFDAFIDPQk	3	1	1	P25697	N-Term(iTRAQ4plex); K1(iTRAQ4plex); K12(iTRAQ4plex)	0	0.738307	3	1.11941	0.861189	3	5.6211	1.21906	3	11.8393	1.01836	3	2.83252	0.912468	3	2.78526	0	0.0004603	43.56	0.000735727	2	1853.02	0.814841	39.0671	0
	High	qYADAVIEVLPTTLIPDDNEGk	1	1	1	P25697	N-Term(iTRAQ4plex); K22(iTRAQ4plex)	0	0.915388	1		1.40389	1		1.33031	1		0.851615	1		1.22078	1		0	0.0004169	43.29	0.000689156	3	2689.42	1.09988	56.388	0
	High	fYGEVTQQMLk	1	1	1	P25697	N-Term(iTRAQ4plex); K11(iTRAQ4plex)	0	0.832471	1		0.812215	1		1.17873	1		1.18612	1		0.983691	1		0	0.00639	41.99	0.000698815	3	1631.87	1.30985	40.4369	0
	High	aNDFDLmYEQVk	1	1	1	P25697	N-Term(iTRAQ4plex); M7(Oxidation); K12(iTRAQ4plex)	0	0.702246	1		0.654649	1		1.21194	1		1.27638	1		0.853192	1		0	0.002788	33.31	0.00258996	3	1776.87	1.14815	35.7809	0
	High	iLVIEGLHPmFDER	1	1	1	P25697	N-Term(iTRAQ4plex); M10(Oxidation)	0	1.01467	1		0.508125	1		0.893263	1		1.75126	1		0.908615	1		0	0.01512	33.07	0.00643592	3	1828.98	2.4516	46.3533	0
	High	gHSLESIk	1	1	1	P25697	N-Term(iTRAQ4plex); K8(iTRAQ4plex)	0	0.674709	1		0.515901	1		1.03724	1		1.33183	1		0.701573	1		0	0.01772	28.64	0.0123779	3	1158.67	0.821216	19.1717	0
	High	iLVIEGLHPMFDER	1	1	1	P25697	N-Term(iTRAQ4plex)	0	0.99367	1		0.793608	1		0.893107	1		1.09789	1		0.889657	1		0	0.01444	28	0.0206829	3	1812.98	0.914094	51.2812	0
	High	kLTcSYPGIk	1	1	1	P25697	N-Term(iTRAQ4plex); K1(iTRAQ4plex); C4(Carbamidomethyl); K10(iTRAQ4plex)	0	0.917733	1		0.731651	1		1.26714	1		1.56047	1		1.16578	1		0	0.02905	23.45	0.0510597	3	1598.93	0.338879	26.2926	1
P0DKC3	Phosphoglycolate phosphatase 1A, chloroplastic OS=Arabidopsis thaliana GN=PGLP1A PE=1 SV=1 - [PGP1A_ARATH]	323.175	24.03	1	7	7	10	1.0633	9	17.3196	1.04664	9	13.0923	1.02697	10	4.91348	1.02352	9	14.0493	1.17197	9	8.83769	362	39.7362	7.25439
	A3	Sequence	# PSMs	# Proteins	# Protein Groups	Protein Group Accessions	Modifications	ΔCn	114/117	114/117 Count	114/117 Variability [%]	115/117	115/117 Count	115/117 Variability [%]	116/114	116/114 Count	116/114 Variability [%]	116/115	116/115 Count	116/115 Variability [%]	116/117	116/117 Count	116/117 Variability [%]	q-Value	PEP	IonScore	Exp Value	Charge	MH+ [Da]	ΔM [ppm]	RT [min]	# Missed Cleavages
	High	eLELAGFQYLGGPDDGkR	2	1	1	P0DKC3	N-Term(iTRAQ4plex); K17(iTRAQ4plex)	0	1.12215	2	7.99955	1.08464	2	7.76175	1.01568	2	2.93262	1.03167	2	12.8576	1.14257	2	5.05803	0	9.989e-07	82.79	6.78562e-08	3	2253.18	0.213109	45.616	1
	High	vYVIGEEGILk	2	1	1	P0DKC3	N-Term(iTRAQ4plex); K11(iTRAQ4plex)	0	1.108	1		1.03584	1		1.05954	2	0.620838	1.10806	1		1.17197	1		0	0.0002403	70.49	1.0407e-06	2	1507.9	1.9835	42.8552	0
	High	tLLVLSGVTSISmLESPENk	1	1	1	P0DKC3	N-Term(iTRAQ4plex); M13(Oxidation); K20(iTRAQ4plex)	0	0.928514	1		0.732954	1		1.26025	1		1.56743	1		1.17307	1		0	0.0007854	66.59	2.43401e-06	3	2422.34	2.17932	54.9977	0
	High	eNPGcLFIATNR	2	1	1	P0DKC3	N-Term(iTRAQ4plex); C5(Carbamidomethyl)	0	1.09385	2	23.7205	1.01659	2	22.8839	1.17347	2	29.8426	1.23966	2	28.9871	1.28679	2	5.81675	0	0.0001624	64.27	3.19865e-06	2	1535.78	1.63275	36.216	0
	High	iQPDFYTSk	1	1	1	P0DKC3	N-Term(iTRAQ4plex); K9(iTRAQ4plex)	0	1.19403	1		1.23561	1		0.776647	1		0.736846	1		0.929644	1		0	0.02175	61.54	6.62875e-06	2	1386.75	0.192436	31.8837	0
	High	iQYGTLcIR	1	1	1	P0DKC3	N-Term(iTRAQ4plex); C7(Carbamidomethyl)	0	1.06275	1		1.04664	1		1.00981	1		1.00668	1		1.07584	1		0	0.0398	34.01	0.00500461	2	1267.7	1.29566	36.4305	0
	High	iSDFLSPk	1	1	1	P0DKC3	N-Term(iTRAQ4plex); K8(iTRAQ4plex)	0	0.905471	1		1.08218	1		1.01805	1		0.836302	1		0.924106	1		0.002	0.08446	38.78	0.00192692	2	1194.7	0.3366	39.2622	0
Q9ZVS4	Aspartyl protease-like protein OS=Arabidopsis thaliana GN=F15K9.17 PE=2 SV=1 - [Q9ZVS4_ARATH]	319.682	22.86	1	4	8	13	0.862325	6	21.5572	0.843446	6	36.2756	0.924476	6	56.685	1.0536	6	6.52055	0.768342	6	42.7433	433	45.6884	8.66064
	A3	Sequence	# PSMs	# Proteins	# Protein Groups	Protein Group Accessions	Modifications	ΔCn	114/117	114/117 Count	114/117 Variability [%]	115/117	115/117 Count	115/117 Variability [%]	116/114	116/114 Count	116/114 Variability [%]	116/115	116/115 Count	116/115 Variability [%]	116/117	116/117 Count	116/117 Variability [%]	q-Value	PEP	IonScore	Exp Value	Charge	MH+ [Da]	ΔM [ppm]	RT [min]	# Missed Cleavages
	High	tPLVPASVVFDLGGR	2	2	2	Q9ZVS4;Q9ZVS5	N-Term(iTRAQ4plex)	0																0	0.0008099	76.25	2.60851e-07	2	1671.96	1.10797	54.5701	0
	High	lGYAVPEIELVLHSk	1	1	1	Q9ZVS4	N-Term(iTRAQ4plex); K15(iTRAQ4plex)	0	0.83186	1		0.466177	1		0.635467	1		1.1133	1		0.529932	1		0	2.386e-05	54.09	3.91892e-05	3	1956.14	1.07415	53.9006	0
	High	fGFSSTLLGR	2	2	2	Q9ZVS4;Q9ZVS5	N-Term(iTRAQ4plex)	0																0	0.001342	51.27	6.83001e-05	2	1228.68	0.618373	45.1642	0
	High	tVPINPTLLk	2	1	1	Q9ZVS4	N-Term(iTRAQ4plex); K10(iTRAQ4plex)	0	0.915476	2	3.53629	0.889145	2	71.2932	1.02489	2	72.8939	1.03602	2	2.36179	0.940587	2	68.1254	0	0.02905	49.19	4.39838e-05	2	1383.88	1.40986	39.0823	0
	High	vASVkPFGAcFSTk	1	2	2	Q9ZVS4;Q9ZVS5	N-Term(iTRAQ4plex); K5(iTRAQ4plex); C10(Carbamidomethyl); K14(iTRAQ4plex)	0																0	0.0004257	38.9	0.00160387	3	1931.08	2.21302	35.0398	0
	High	hNIGLPSQFAAAFSFHR	2	1	1	Q9ZVS4	N-Term(iTRAQ4plex)	0	0.594658	2	13.2677	0.843525	2	14.0925	1.58301	2	33.8142	1.09565	2	5.67468	0.943689	2	19.8859	0	0.01132	26.44	0.0267844	4	2044.06	0.219748	47.9883	0
	High	kFAVcLTSGk	1	1	1	Q9ZVS4	N-Term(iTRAQ4plex); K1(iTRAQ4plex); C5(Carbamidomethyl); K10(iTRAQ4plex)	0	1.05731	1		0.927032	1		0.674045	1		0.754769	1		0.714443	1		0	0.008655	24.32	0.0393867	3	1542.9	-0.15276	29.6261	1
	High	aLLLPVTk	2	2	2	Q9ZVS4;Q9ZVS5	N-Term(iTRAQ4plex); K8(iTRAQ4plex)	0																0.003	0.08984	25.9	0.00655451	2	1142.78	2.39971	37.6378	0
P25851	Fructose-1,6-bisphosphatase, chloroplastic OS=Arabidopsis thaliana GN=FBP PE=2 SV=2 - [F16P1_ARATH]	318.224	22.78	1	7	7	10	0.943094	10	14.1308	1.09312	10	23.3732	1.17128	10	18.9009	0.935532	10	15.2141	1.07335	10	10.6621	417	45.1335	5.40186
	A3	Sequence	# PSMs	# Proteins	# Protein Groups	Protein Group Accessions	Modifications	ΔCn	114/117	114/117 Count	114/117 Variability [%]	115/117	115/117 Count	115/117 Variability [%]	116/114	116/114 Count	116/114 Variability [%]	116/115	116/115 Count	116/115 Variability [%]	116/117	116/117 Count	116/117 Variability [%]	q-Value	PEP	IonScore	Exp Value	Charge	MH+ [Da]	ΔM [ppm]	RT [min]	# Missed Cleavages
	High	aGISNLTGVQGAVNIQGEDQk	1	1	1	P25851	N-Term(iTRAQ4plex); K21(iTRAQ4plex)	0	1.04674	1		1.04486	1		0.983653	1		0.967476	1		1.03219	1		0	1.913e-07	78.26	1.89585e-07	3	2387.28	1.34807	38.7553	0
	High	vPLYIGSTEEVEkLEk	2	1	1	P25851	N-Term(iTRAQ4plex); K13(iTRAQ4plex); K16(iTRAQ4plex)	0	1.4055	2	63.0062	1.31557	2	18.0687	0.77682	2	67.0127	0.814805	2	21.2414	1.09453	2	3.08445	0	0.0001282	68.79	1.44682e-06	3	2266.29	1.37055	43.0957	1
	High	yIGSLVGDFHR	2	1	1	P25851	N-Term(iTRAQ4plex)	0	0.870176	2	12.1008	1.06996	2	23.3732	1.1034	2	19.5664	0.881027	2	8.39133	0.962536	2	32.2329	0	0.0002941	60.06	1.14408e-05	3	1407.75	0.32654	41.7712	0
	High	kLDVISNEVFSNcLR	2	1	1	P25851	N-Term(iTRAQ4plex); K1(iTRAQ4plex); C13(Carbamidomethyl)	0	0.886805	2	4.7095	0.720046	2	4.92291	1.19561	2	3.06955	1.44568	2	3.28275	1.0629	2	1.63818	0	6.766e-06	56.86	2.98791e-05	3	2082.13	1.46243	44.586	1
	High	tLLYGGIYGYPR	1	1	1	P25851	N-Term(iTRAQ4plex)	0	1.07252	1		1.51998	1		1.27187	1		0.881104	1		1.36749	1		0	0.01983	49.95	0.00011532	2	1516.83	0.721809	43.8822	0
	High	vLDIQPTEIHQR	1	1	1	P25851	N-Term(iTRAQ4plex)	0	0.942292	1		0.989142	1		0.808519	1		0.756197	1		0.763752	1		0	0.001149	47.99	0.000239076	3	1592.89	0.00324244	32.1976	0
	High	qIASLVQR	1	1	1	P25851	N-Term(iTRAQ4plex)	0	0.856432	1		1.1436	1		1.3888	1		1.02112	1		1.19237	1		0	0.05384	43.72	0.000439481	2	1058.65	1.22317	26.5116	0
Q9SFF6	AT3g05910/F2O10_3 OS=Arabidopsis thaliana GN=F2O10.13 PE=2 SV=1 - [Q9SFF6_ARATH]	318.108	32.77	1	9	9	14	1.15173	13	27.0099	1.09959	13	33.5303	1.01299	13	24.7055	1.03862	13	37.3748	1.11794	13	27.3483	415	46.297	8.07471
	A3	Sequence	# PSMs	# Proteins	# Protein Groups	Protein Group Accessions	Modifications	ΔCn	114/117	114/117 Count	114/117 Variability [%]	115/117	115/117 Count	115/117 Variability [%]	116/114	116/114 Count	116/114 Variability [%]	116/115	116/115 Count	116/115 Variability [%]	116/117	116/117 Count	116/117 Variability [%]	q-Value	PEP	IonScore	Exp Value	Charge	MH+ [Da]	ΔM [ppm]	RT [min]	# Missed Cleavages
	High	qLQFTGILSDk	2	1	1	Q9SFF6	N-Term(iTRAQ4plex); K11(iTRAQ4plex)	0	1.09295	2	18.1896	0.829321	2	3.24464	0.835737	2	15.3998	1.08134	2	5.98123	0.915683	2	2.73262	0	0.008801	74.7	4.55745e-07	2	1537.89	1.74808	42.8447	0
	High	ycDGASFSGDGQNQAAQLQFR	2	1	1	Q9SFF6	N-Term(iTRAQ4plex); C2(Carbamidomethyl)	0	1.19592	2	5.58592	1.36962	2	21.0204	0.818884	2	26.9075	0.702009	2	11.2621	0.981751	2	32.8588	0	1.227e-06	69.81	1.25366e-07	3	2464.11	0.800101	39.3032	0
	High	qDTWFADDSPVIR	1	1	1	Q9SFF6	N-Term(iTRAQ4plex)	0	1.08758	1		1.81937	1		1.0869	1		0.637898	1		1.18503	1		0	0.0008077	63.5	2.32275e-06	2	1693.83	1.13153	42.8843	0
	High	aQENPDFFNWNR	1	1	1	Q9SFF6	N-Term(iTRAQ4plex)	0	1.42348	1		1.03101	1		0.783415	1		1.06193	1		1.11794	1		0	0.001674	50.11	3.65621e-05	2	1681.79	0.936956	41.9704	0
	High	aVAIAVGDWYFDR	1	1	1	Q9SFF6	N-Term(iTRAQ4plex)	0	1.37747	1		1.20941	1		0.639022	1		0.714569	1		0.88242	1		0	0.001857	46.8	0.000270564	2	1626.84	1.90353	52.3705	0
	High	lVDcPYPcDk	2	1	1	Q9SFF6	N-Term(iTRAQ4plex); C4(Carbamidomethyl); C8(Carbamidomethyl); K10(iTRAQ4plex)	0	1.39888	1		0.901267	1		1.02179	1		1.55706	1		1.4329	1		0	0.003223	42.3	0.000326808	2	1554.76	1.31562	28.2	0
	High	ySSNLNPLmVGLTLIR	3	1	1	Q9SFF6	N-Term(iTRAQ4plex); M9(Oxidation)	0	1.03924	3	27.5729	1.09959	3	18.2005	1.19373	3	8.74141	1.24988	3	14.8134	1.24365	3	18.4508	0	0.006169	37.06	0.00262713	2	1951.08	-2.43977	59.7647	0
	High	yANQALLSGcSAGGLAAILR	1	1	1	Q9SFF6	N-Term(iTRAQ4plex); C10(Carbamidomethyl)	0	0.863451	1		0.784103	1		1.01299	1		1.09519	1		0.876838	1		0	0.001684	36.61	0.00257562	3	2150.15	-0.347726	52.5584	0
	High	gADSGAVcLDGTLPGYHLHR	1	1	1	Q9SFF6	N-Term(iTRAQ4plex); C8(Carbamidomethyl)	0	0.779205	1		1.39928	1		1.48858	1		0.813835	1		1.16279	1		0	0.0179	17.18	0.150269	4	2240.1	1.0023	36.008	0
Q39099	Xyloglucan endotransglucosylase/hydrolase protein 4 OS=Arabidopsis thaliana GN=XTH4 PE=1 SV=1 - [XTH4_ARATH]	317.629	37.84	1	11	11	12	1.1537	11	15.6552	0.889789	11	13.5365	0.897336	11	11.2439	1.09581	11	14.0053	1.0248	11	13.6533	296	34.2689	8.90967
	A3	Sequence	# PSMs	# Proteins	# Protein Groups	Protein Group Accessions	Modifications	ΔCn	114/117	114/117 Count	114/117 Variability [%]	115/117	115/117 Count	115/117 Variability [%]	116/114	116/114 Count	116/114 Variability [%]	116/115	116/115 Count	116/115 Variability [%]	116/117	116/117 Count	116/117 Variability [%]	q-Value	PEP	IonScore	Exp Value	Charge	MH+ [Da]	ΔM [ppm]	RT [min]	# Missed Cleavages
	High	lYSSLWNADDWATR	1	1	1	Q39099	N-Term(iTRAQ4plex)	0																0	1.11e-05	85.53	1.34351e-08	2	1841.9	2.00679	51.5325	0
	High	gFHIDGcQASVEAk	1	1	1	Q39099	N-Term(iTRAQ4plex); C7(Carbamidomethyl); K14(iTRAQ4plex)	0	1.1537	1		0.889789	1		0.985888	1		1.25502	1		1.14024	1		0	0.0009201	58.43	1.20581e-05	3	1806.91	2.19948	28.421	0
	High	iYLWFDPSk	2	1	1	Q39099	N-Term(iTRAQ4plex); K9(iTRAQ4plex)	0	1.04568	2	26.7534	1.04314	2	26.6166	0.999999	2	16.1642	0.984172	2	16.0318	1.04827	2	10.2591	0	0.06681	52.39	6.34443e-05	2	1456.81	2.10967	52.8882	0
	High	tGQPAILQTNVFTGGk	1	1	1	Q39099	N-Term(iTRAQ4plex); K16(iTRAQ4plex)	0	1.07626	1		1.06608	1		0.88212	1		0.874322	1		0.951744	1		0	0.001135	51.16	0.000107184	3	1920.08	0.81165	40.8716	0
	High	nYVPTWAFDHQk	1	1	1	Q39099	N-Term(iTRAQ4plex); K12(iTRAQ4plex)	0	1.13313	1		0.811125	1		0.901774	1		1.23682	1		1.02436	1		0	0.000117	49.07	0.000136887	3	1793.92	1.36234	38.0225	0
	High	dLDAEQWR	1	1	1	Q39099	N-Term(iTRAQ4plex)	0	1.3056	1		0.973364	1		0.890713	1		1.17298	1		1.1658	1		0	0.02685	46.21	7.89794e-05	2	1176.58	0.28693	28.4918	0
	High	wTIYNYcTDR	1	1	1	Q39099	N-Term(iTRAQ4plex); C7(Carbamidomethyl)	0	1.4279	1		0.911504	1		0.715919	1		1.10108	1		1.0248	1		0	0.008241	41.55	0.000213452	2	1535.71	2.15169	37.8079	0
	High	tNWANAPFVASYk	1	1	1	Q39099	N-Term(iTRAQ4plex); K13(iTRAQ4plex)	0	1.18166	1		1.28529	1		1.09827	1		0.991333	1		1.30101	1		0	0.003649	38.78	0.00159583	3	1756.93	0.905098	41.7959	0
	High	ycATQGR	1	1	1	Q39099	N-Term(iTRAQ4plex); C2(Carbamidomethyl)	0	1.28137	1		0.869465	1		0.831998	1		1.20382	1		1.06874	1		0	0.06848	31.22	0.00196324	2	999.48	0.546262	12.4846	0
	High	kAIDVPFGR	1	1	1	Q39099	N-Term(iTRAQ4plex); K1(iTRAQ4plex)	0	0.800202	1		0.624445	1		0.812837	1		1.02265	1		0.652049	1		0.002	0.08246	29.73	0.0108543	3	1290.78	2.67864	30.2794	1
	High	aIDVPFGR	1	1	1	Q39099	N-Term(iTRAQ4plex)	0	0.947356	1		0.812484	1		0.907757	1		1.03917	1		0.862104	1		0.007	0.1696	33.73	0.00436352	2	1018.58	1.56139	34.5075	0
Q84WT8	Cysteine proteinase inhibitor 4 OS=Arabidopsis thaliana GN=CYS4 PE=3 SV=2 - [CYT4_ARATH]	310.387	48.72	1	8	8	12	0.846925	11	43.012	0.581951	11	41.5015	0.72279	11	27.1992	0.930762	11	55.4656	0.605542	11	57.5194	117	12.5479	9.12939
	A3	Sequence	# PSMs	# Proteins	# Protein Groups	Protein Group Accessions	Modifications	ΔCn	114/117	114/117 Count	114/117 Variability [%]	115/117	115/117 Count	115/117 Variability [%]	116/114	116/114 Count	116/114 Variability [%]	116/115	116/115 Count	116/115 Variability [%]	116/117	116/117 Count	116/117 Variability [%]	q-Value	PEP	IonScore	Exp Value	Charge	MH+ [Da]	ΔM [ppm]	RT [min]	# Missed Cleavages
	High	vVEGTTQVVSGTk	2	1	1	Q84WT8	N-Term(iTRAQ4plex); K13(iTRAQ4plex)	0	0.783581	2	30.3402	0.955717	2	173.673	0.780153	2	30.5816	0.627989	2	63.6714	0.61283	2	65.2742	0	7.542e-06	112.63	7.61332e-11	2	1592.91	2.54795	25.4429	0
	High	nVSDPDVVAVAk	2	1	1	Q84WT8	N-Term(iTRAQ4plex); K12(iTRAQ4plex)	0	0.865247	2	44.8345	0.733625	2	42.3618	0.749858	2	21.5072	0.868287	2	23.7616	0.650423	2	71.2333	0	0.004065	91.39	7.15214e-09	2	1501.85	0.810035	28.2686	0
	High	nYEAVVVEk	1	1	1	Q84WT8	N-Term(iTRAQ4plex); K9(iTRAQ4plex)	0	0.846925	1		0.455114	1		0.681657	1		1.2454	1		0.578745	1		0	0.007295	54.86	3.93538e-05	2	1338.76	5.48041	27.9031	0
	High	vVEGTTQVVSGTkYDLk	1	1	1	Q84WT8	N-Term(iTRAQ4plex); K13(iTRAQ4plex); K17(iTRAQ4plex)	0	0.0825582	1		0.949175	1		4.28085	1		0.365562	1		0.354296	1		0	0.0001696	44.91	0.000397105	3	2256.28	0.343591	34.3008	1
	High	ikNYEAVVVEk	1	1	1	Q84WT8	N-Term(iTRAQ4plex); K2(iTRAQ4plex); K11(iTRAQ4plex)	0	0.393265	1		0.621481	1		1.02697	1		0.638016	1		0.404872	1		0	0.00309	43.74	0.000429009	3	1724.03	-1.04804	32.3295	1
	High	yAIEEHNk	3	1	1	Q84WT8	N-Term(iTRAQ4plex); K8(iTRAQ4plex)	0	1.1441	3	2.41778	0.474484	3	30.0239	0.558311	3	8.30045	1.34344	3	2.61862	0.650875	3	10.7344	0	0.0177	31.77	0.0069521	3	1291.69	2.68787	17.9467	0
	High	yAIEEHNkESk	1	1	1	Q84WT8	N-Term(iTRAQ4plex); K8(iTRAQ4plex); K11(iTRAQ4plex)	0	0.820336	1		0.761481	1		0.771628	1		0.816128	1		0.634565	1		0	0.007105	16.31	0.375383	4	1779.96	0.385309	17.5063	1
	High	sLESFk	1	1	1	Q84WT8	N-Term(iTRAQ4plex); K6(iTRAQ4plex)	0																0.005	0.1149	41.76	0.000630132	2	998.575	-1.21233	26.8808	0
F4K5B9	Aspartyl protease family protein OS=Arabidopsis thaliana GN=AT5G07030 PE=2 SV=1 - [F4K5B9_ARATH]	309.499	19.78	1	7	7	9	0.731299	8	16.7663	0.367855	8	38.4472	0.437952	7	13.6045	0.907519	7	15.8739	0.300563	7	57.0617	455	48.6629	9.64209
	A3	Sequence	# PSMs	# Proteins	# Protein Groups	Protein Group Accessions	Modifications	ΔCn	114/117	114/117 Count	114/117 Variability [%]	115/117	115/117 Count	115/117 Variability [%]	116/114	116/114 Count	116/114 Variability [%]	116/115	116/115 Count	116/115 Variability [%]	116/117	116/117 Count	116/117 Variability [%]	q-Value	PEP	IonScore	Exp Value	Charge	MH+ [Da]	ΔM [ppm]	RT [min]	# Missed Cleavages
	High	vAGGGTIPPPQGLLGLGR	3	1	1	F4K5B9	N-Term(iTRAQ4plex)	0	0.603141	2	35.2975	0.33108	2	82.3164	0.380941	1		0.87838	1		0.182801	1		0	4.374e-05	84.97	4.28275e-08	2	1804.06	1.40191	47.5947	0
	High	vkPTTAVVTSLGGFDTcYSGQVk	1	1	1	F4K5B9	N-Term(iTRAQ4plex); K2(iTRAQ4plex); C17(Carbamidomethyl); K23(iTRAQ4plex)	0	0.823499	1		0.861971	1		1.09019	1		1.02256	1		0.899999	1		0	1.479e-05	65.27	4.02661e-06	4	2847.53	1.45154	42.3364	0
	High	lGPTSQPQR	1	1	1	F4K5B9	N-Term(iTRAQ4plex)	0	0.623914	1		0.322032	1		0.332756	1		0.632951	1		0.208126	1		0	0.02692	61.68	5.50155e-06	2	1127.63	0.739641	16.618	0
	High	sTFSYcLPSFR	1	1	1	F4K5B9	N-Term(iTRAQ4plex); C6(Carbamidomethyl)	0	0.893888	1		0.417187	1		0.479839	1		1.00941	1		0.429987	1		0	0.02708	48.9	5.60389e-05	2	1508.73	1.38949	45.0803	0
	High	sVVPIASGR	1	1	1	F4K5B9	N-Term(iTRAQ4plex)	0	0.71242	1		0.324356	1		0.420846	1		0.907519	1		0.300563	1		0	0.03072	33.17	0.00347002	2	1029.62	1.18837	22.3392	0
	High	qVPNPTcGAR	1	1	1	F4K5B9	N-Term(iTRAQ4plex); C7(Carbamidomethyl)	0	0.750678	1		0.46302	1		0.452707	1		0.720591	1		0.34068	1		0	0.06767	28.98	0.00619721	2	1243.64	2.7903	18.5762	0
	High	lAkPVYEAVR	1	1	1	F4K5B9	N-Term(iTRAQ4plex); K3(iTRAQ4plex)	0	0.657835	1		0.28059	1		0.437952	1		1.00807	1		0.288815	1		0	0.02501	13.87	0.475837	3	1433.87	2.03869	27.7924	0
P46422	Glutathione S-transferase F2 OS=Arabidopsis thaliana GN=GSTF2 PE=1 SV=3 - [GSTF2_ARATH]	308.618	59.43	1	13	13	19	1.018	18	14.0251	1.45907	18	50.9082	0.88875	18	28.3677	0.661729	18	82.4009	0.942573	18	34.8706	212	24.1136	6.354
	A3	Sequence	# PSMs	# Proteins	# Protein Groups	Protein Group Accessions	Modifications	ΔCn	114/117	114/117 Count	114/117 Variability [%]	115/117	115/117 Count	115/117 Variability [%]	116/114	116/114 Count	116/114 Variability [%]	116/115	116/115 Count	116/115 Variability [%]	116/117	116/117 Count	116/117 Variability [%]	q-Value	PEP	IonScore	Exp Value	Charge	MH+ [Da]	ΔM [ppm]	RT [min]	# Missed Cleavages
	High	nPFGQVPAFEDGDLk	2	1	1	P46422	N-Term(iTRAQ4plex); K15(iTRAQ4plex)	0	1.03665	2	6.52357	1.17933	2	48.9491	0.853646	2	23.3259	0.736704	2	69.5942	0.887131	2	16.614	0	0.0001504	67.76	1.54095e-06	2	1921.99	2.11592	46.3968	0
	High	vNEWVAEITk	2	1	1	P46422	N-Term(iTRAQ4plex); K10(iTRAQ4plex)	0	1.16276	2	5.13085	1.70738	2	67.3898	0.88807	2	27.0092	0.593783	2	98.908	1.03518	2	21.6553	0	0.0008674	66.32	3.75687e-06	2	1476.83	0.0192465	44.9494	0
	High	lAFEQIFk	2	1	1	P46422	N-Term(iTRAQ4plex); K8(iTRAQ4plex)	0	1.00028	2	11.3538	1.37957	2	53.6639	0.945149	2	47.6014	0.672817	2	101.551	0.947761	2	34.8706	0	0.01418	57.89	1.52802e-05	2	1283.76	0.921384	48.4982	0
	High	sIYGLTTDEAVVAEEEAk	1	1	1	P46422	N-Term(iTRAQ4plex); K18(iTRAQ4plex)	0	0.894373	1		0.999985	1		0.89373	1		0.784783	1		0.801313	1		0	2.419e-05	55.76	3.3979e-05	3	2213.14	0.932283	44.2757	0
	High	vLDVYEAR	1	1	1	P46422	N-Term(iTRAQ4plex)	0	1.48454	1		2.10838	1		0.883797	1		0.610961	1		1.31529	1		0	0.05469	45.87	0.000354585	2	1108.61	-0.164499	30.803	0
	High	nLDFELVHVELk	3	1	1	P46422	N-Term(iTRAQ4plex); K12(iTRAQ4plex)	0	1.56582	2	2.72364	1.42	2	10.7172	0.741706	2	3.44102	0.802978	2	16.9701	1.16426	2	6.169	0	2.124e-05	41.92	0.000832281	3	1743.99	1.24794	47.3892	0
	High	aITQYIAHR	1	1	1	P46422	N-Term(iTRAQ4plex)	0	0.976066	1		1.23642	1		1.22903	1		0.952563	1		1.20259	1		0	0.01569	32.25	0.0065225	3	1216.69	-0.322894	26.3174	0
	High	vFGHPASIATR	1	1	1	P46422	N-Term(iTRAQ4plex)	0	0.933454	1		1.39496	1		1.1545	1		0.75848	1		1.08035	1		0	0.01788	30.45	0.0117655	3	1299.73	0.0498517	24.4656	0
	High	vLIALHEk	1	1	1	P46422	N-Term(iTRAQ4plex); K8(iTRAQ4plex)	0	1.10794	1		1.81011	1		0.703385	1		0.422692	1		0.781245	1		0	0.03595	28.62	0.0065954	3	1210.78	-0.68845	30.0957	0
	High	lFTERPR	2	1	1	P46422	N-Term(iTRAQ4plex)	0	0.89035	2	5.87687	1.92391	2	19.566	0.843453	2	9.98799	0.383225	2	3.54861	0.752832	2	15.9348	0	0.02082	22.44	0.090086	3	1062.62	-0.521543	22.1711	0
	High	nLDFELVHVELkDGEHk	1	1	1	P46422	N-Term(iTRAQ4plex); K12(iTRAQ4plex); K17(iTRAQ4plex)	0	0.691686	1		2.10034	1		1.04902	1		0.339175	1		0.727396	1		0	0.0004584	20.86	0.107056	5	2454.33	-1.07989	41.6011	1
	High	rVLIALHEk	1	1	1	P46422	N-Term(iTRAQ4plex); K9(iTRAQ4plex)	0	1.04461	1		0.279781	1		0.101608	1		0.372461	1		0.106404	1		0	0.05738	19.77	0.0611544	4	1366.88	3.32095	26.9949	1
	High	yENQGTNLLQTDSk	1	1	1	P46422	N-Term(iTRAQ4plex); K14(iTRAQ4plex)	0	0.963555	1		0.79428	1		1.26851	1		1.51083	1		1.22531	1		0	0.01155	15.71	0.255108	3	1898.97	1.21844	29.5843	0
Q9M2U7	AT3g54400/T12E18_90 OS=Arabidopsis thaliana GN=T12E18_90 PE=2 SV=1 - [Q9M2U7_ARATH]	306.066	20.94	1	9	9	12	0.752383	11	25.8987	0.436755	11	46.8837	0.790715	11	15.3054	1.10273	11	34.6208	0.521073	11	37.1937	425	45.4461	9.08545
	A3	Sequence	# PSMs	# Proteins	# Protein Groups	Protein Group Accessions	Modifications	ΔCn	114/117	114/117 Count	114/117 Variability [%]	115/117	115/117 Count	115/117 Variability [%]	116/114	116/114 Count	116/114 Variability [%]	116/115	116/115 Count	116/115 Variability [%]	116/117	116/117 Count	116/117 Variability [%]	q-Value	PEP	IonScore	Exp Value	Charge	MH+ [Da]	ΔM [ppm]	RT [min]	# Missed Cleavages
	High	qAPNPScTVSk	1	1	1	Q9M2U7	N-Term(iTRAQ4plex); C7(Carbamidomethyl); K11(iTRAQ4plex)	0	0.53044	1		0.211288	1		0.763966	1		1.88301	1		0.406244	1		0	0.006872	71.55	7.24336e-07	2	1476.78	4.28266	18.3706	0
	High	aSGTSLPAQGLMGLGR	1	1	1	Q9M2U7	N-Term(iTRAQ4plex)	0	0.893461	1		0.436755	1		0.795805	1		1.59831	1		0.712785	1		0	0.002328	58.51	1.86731e-05	2	1659.9	1.81074	41.2588	0
	High	tLQcEAPQck	2	1	1	Q9M2U7	N-Term(iTRAQ4plex); C4(Carbamidomethyl); C9(Carbamidomethyl); K10(iTRAQ4plex)	0	0.694964	2	20.5403	0.470793	2	173.119	0.929638	2	24.3467	1.3473	2	84.4672	0.647668	2	46.5944	0	0.00452	55.61	1.951e-05	2	1522.76	2.11437	19.4023	0
	High	sSLYYVNLVGIR	2	1	1	Q9M2U7	N-Term(iTRAQ4plex)	0	0.836027	2	54.3374	0.727049	2	146.701	0.998512	2	19.5597	1.12727	2	38.2017	0.836856	2	79.8633	0	0.001039	54.53	4.05227e-05	3	1527.87	0.40123	48.6621	0
	High	aIVQSPTYIVR	2	1	1	Q9M2U7	N-Term(iTRAQ4plex)	0	0.553202	1		0.263633	1		0.608917	1		1.25447	1		0.33769	1		0	0.004015	52.6	7.11655e-05	2	1390.82	1.70225	33.7808	0
	High	sSVPIASGR	1	1	1	Q9M2U7	N-Term(iTRAQ4plex)	0	0.767695	1		0.412385	1		0.600267	1		1.09711	1		0.461966	1		0	0.05376	48.82	0.000149591	2	1017.58	1.33521	17.447	0
	High	lVEPAYVAVR	1	1	1	Q9M2U7	N-Term(iTRAQ4plex)	0	0.752383	1		0.445731	1		0.614446	1		1.01828	1		0.463446	1		0	0.005798	41.37	0.000948295	2	1260.74	1.2011	35.244	0
	High	vLIDVPNSR	1	1	1	Q9M2U7	N-Term(iTRAQ4plex)	0	0.782444	1		0.589943	1		0.846857	1		1.10273	1		0.664263	1		0	0.03922	34.31	0.00253916	2	1156.68	0.445795	32.0111	0
	High	kSSVPIASGR	1	1	1	Q9M2U7	N-Term(iTRAQ4plex); K1(iTRAQ4plex)	0	0.701545	1		0.509873	1		0.763549	1		1.03145	1		0.536993	1		0	0.03045	30.57	0.0126727	3	1289.78	1.17604	16.8465	1
Q42589	Non-specific lipid-transfer protein 1 OS=Arabidopsis thaliana GN=LTP1 PE=2 SV=1 - [NLTP1_ARATH]	305.648	38.98	1	5	5	8	0.644441	8	14.6392	1.5081	8	17.5465	2.07351	8	26.6797	0.927546	8	28.6104	1.4167	8	9.52472	118	11.747	8.95361
	A3	Sequence	# PSMs	# Proteins	# Protein Groups	Protein Group Accessions	Modifications	ΔCn	114/117	114/117 Count	114/117 Variability [%]	115/117	115/117 Count	115/117 Variability [%]	116/114	116/114 Count	116/114 Variability [%]	116/115	116/115 Count	116/115 Variability [%]	116/117	116/117 Count	116/117 Variability [%]	q-Value	PEP	IonScore	Exp Value	Charge	MH+ [Da]	ΔM [ppm]	RT [min]	# Missed Cleavages
	High	iSTSTNck	2	1	1	Q42589	N-Term(iTRAQ4plex); C7(Carbamidomethyl); K8(iTRAQ4plex)	0	0.551803	2	7.8816	1.38111	2	4.77779	2.76676	2	9.48009	1.08529	2	3.18638	1.5305	2	1.58959	0	0.008276	69.17	1.0169e-06	2	1198.63	-0.043857	15.2146	0
	High	qQAcNcIQGAAR	2	1	1	Q42589	N-Term(iTRAQ4plex); C4(Carbamidomethyl); C6(Carbamidomethyl)	0	0.869782	2	56.7678	1.43874	2	15.3355	1.5188	2	44.7243	0.901455	2	25.8126	1.3243	2	10.1772	0	0.001489	69.15	3.52694e-07	2	1520.72	1.07036	16.3494	0
	High	acGVNIPYk	1	1	1	Q42589	N-Term(iTRAQ4plex); C2(Carbamidomethyl); K9(iTRAQ4plex)	0	0.708184	1		1.2368	1		2.12241	1		1.19314	1		1.50679	1		0	0.03121	51.43	0.00010432	2	1309.72	-0.739776	29.1236	0
	High	aLGSGLNAGR	1	1	1	Q42589	N-Term(iTRAQ4plex)	0	0.667195	1		1.69145	1		1.58083	1		0.612204	1		1.05734	1		0	0.001731	50.47	6.46149e-05	2	1059.6	-0.522696	20.4243	0
	High	nLNSIAk	2	1	1	Q42589	N-Term(iTRAQ4plex); K7(iTRAQ4plex)	0	0.694408	2	16.3232	1.77536	2	12.7704	1.98379	2	12.6324	0.761803	2	9.10406	1.38098	2	3.63475	0.001	0.07497	56.44	2.72384e-05	2	1047.64	0.442164	20.7066	0
F4IX28	Peptidyl-prolyl cis-trans isomerase OS=Arabidopsis thaliana GN=ROC4 PE=2 SV=1 - [F4IX28_ARATH]	305.049	21.24	3	6	6	11	1.17421	11	16.8267	0.964302	11	21.9617	1.03747	11	15.1696	1.11253	11	17.9538	1.21115	11	7.9954	259	28.0611	8.74854
	A3	Sequence	# PSMs	# Proteins	# Protein Groups	Protein Group Accessions	Modifications	ΔCn	114/117	114/117 Count	114/117 Variability [%]	115/117	115/117 Count	115/117 Variability [%]	116/114	116/114 Count	116/114 Variability [%]	116/115	116/115 Count	116/115 Variability [%]	116/117	116/117 Count	116/117 Variability [%]	q-Value	PEP	IonScore	Exp Value	Charge	MH+ [Da]	ΔM [ppm]	RT [min]	# Missed Cleavages
	High	iVMGLFGEVVPk	2	3	1	F4IX28	N-Term(iTRAQ4plex); K12(iTRAQ4plex)	0	1.55421	2	43.4298	1.36776	2	30.8129	0.939087	2	20.5695	1.04767	2	8.92349	1.46316	2	21.4519	0	0.0009282	79.46	1.27961e-07	2	1576.94	0.606784	55.1669	0
	High	fEDENFTLk	2	3	1	F4IX28	N-Term(iTRAQ4plex); K9(iTRAQ4plex)	0	0.876304	2	19.2674	0.911443	2	5.67225	1.08568	2	8.36435	1.02481	2	34.038	0.953743	2	27.9667	0	0.002201	70.09	7.34617e-07	2	1430.74	1.64965	36.988	0
	High	iVmGLFGEVVPk	2	3	1	F4IX28	N-Term(iTRAQ4plex); M3(Oxidation); K12(iTRAQ4plex)	0	1.1689	2	0.743045	0.962485	2	45.9845	0.898315	2	37.5971	1.0711	2	6.70072	1.05264	2	38.419	0	0.0005305	58.96	1.88045e-05	2	1592.94	2.79669	48.8092	0
	High	tLESQETR	1	3	1	F4IX28	N-Term(iTRAQ4plex)	0	1.167	1		1.23638	1		1.03747	1		0.961421	1		1.21374	1		0	0.05901	36.97	0.00173787	2	1107.58	0.731024	14.0646	0
	High	aLcTGEk	2	3	1	F4IX28	N-Term(iTRAQ4plex); C3(Carbamidomethyl); K7(iTRAQ4plex)	0	1.38859	2	8.1666	0.930854	2	5.23754	0.853916	2	10.9619	1.25063	2	2.45822	1.18869	2	2.77664	0	0.07104	33.78	0.00611439	2	1066.58	1.90874	15.5149	0
	High	hVVFGQVIEGMk	1	3	1	F4IX28	N-Term(iTRAQ4plex); K12(iTRAQ4plex)	0	1.08374	1		0.844199	1		1.07756	1		1.35812	1		1.17069	1		0	0.003384	30.22	0.0132609	3	1631.92	1.17765	39.3188	0
	High	tSWLDNk	1	3	1	F4IX28	N-Term(iTRAQ4plex); K7(iTRAQ4plex)	0	1.41754	1		1.51618	1		1.20024	1		1.10172	1		1.70562	1		0.005	0.1235	41.77	0.000898119	2	1151.63	1.17736	27.9547	0
F4I7X1	SKU5 similar 6 OS=Arabidopsis thaliana GN=SKS6 PE=2 SV=1 - [F4I7X1_ARATH]	304.973	16.61	1	3	9	12	0.747873	3	30.0872	0.808674	3	22.9599	1.05928	3	34.3558	0.987858	3	18.866	0.815693	3	0.894745	542	60.5399	9.45166
	A3	Sequence	# PSMs	# Proteins	# Protein Groups	Protein Group Accessions	Modifications	ΔCn	114/117	114/117 Count	114/117 Variability [%]	115/117	115/117 Count	115/117 Variability [%]	116/114	116/114 Count	116/114 Variability [%]	116/115	116/115 Count	116/115 Variability [%]	116/117	116/117 Count	116/117 Variability [%]	q-Value	PEP	IonScore	Exp Value	Charge	MH+ [Da]	ΔM [ppm]	RT [min]	# Missed Cleavages
	High	iSNVGLQDSLNFR	2	2	2	F4I7X1;Q9SGR6	N-Term(iTRAQ4plex)	0																0	3.991e-05	76.34	3.36797e-07	2	1606.87	0.757599	42.566	0
	High	dYYVVVSSR	1	2	2	F4I7X1;Q9SGR6	N-Term(iTRAQ4plex)	0																0	0.01714	60.47	5.51919e-06	2	1231.64	0.424212	29.8743	0
	High	sTVQVYPk	1	1	1	F4I7X1	N-Term(iTRAQ4plex); K8(iTRAQ4plex)	0	0.747873	1		0.694032	1		1.05928	1		1.12067	1		0.794171	1		0	0.02029	58.14	2.55514e-05	2	1209.71	0.924862	21.0859	0
	High	dQIGSFYYFPSLAFHk	1	2	2	F4I7X1;O65449	N-Term(iTRAQ4plex); K16(iTRAQ4plex)	0																0	2.916e-06	49.91	0.000127617	3	2208.14	1.53731	53.7426	0
	High	aAGGFGGIR	2	2	2	F4I7X1;Q9SGR6	N-Term(iTRAQ4plex)	0																0	0.003526	48.34	0.000168538	2	949.536	3.00282	21.9616	0
	High	qYLGQQLYLR	2	2	2	F4I7X1;Q9SGR6	N-Term(iTRAQ4plex)	0																0	0.01676	41.34	0.00102832	2	1425.8	1.0852	37.8603	0
	High	vFTSSTSLRDEYPIPk	1	1	1	F4I7X1	N-Term(iTRAQ4plex); K16(iTRAQ4plex)	0	0.613192	1		0.808674	1		1.32695	1		0.987858	1		0.815693	1		0	0.01194	32.52	0.00708093	3	2128.15	0.472936	38.4817	1
	High	dEYPIPk	1	2	2	F4I7X1;Q9SGR6	N-Term(iTRAQ4plex); K7(iTRAQ4plex)	0																0.003	0.09634	27.37	0.03289	2	1149.64	4.38351	24.4948	0
	High	iITTTGVLR	1	1	1	F4I7X1	N-Term(iTRAQ4plex)	0	0.969528	1		0.999569	1		0.844327	1		0.804037	1		0.820631	1		0.004	0.1057	14.45	0.441474	2	1117.71	1.2551	33.8387	0
Q9FT97	Alpha-galactosidase 1 OS=Arabidopsis thaliana GN=F8L15_110 PE=4 SV=1 - [Q9FT97_ARATH]	303.253	27.07	1	9	10	13	0.862792	12	22.1453	0.735569	12	39.4876	0.865327	12	24.1733	1.05722	12	17.3172	0.733157	12	34.6459	410	45.6797	6.66846
	A3	Sequence	# PSMs	# Proteins	# Protein Groups	Protein Group Accessions	Modifications	ΔCn	114/117	114/117 Count	114/117 Variability [%]	115/117	115/117 Count	115/117 Variability [%]	116/114	116/114 Count	116/114 Variability [%]	116/115	116/115 Count	116/115 Variability [%]	116/117	116/117 Count	116/117 Variability [%]	q-Value	PEP	IonScore	Exp Value	Charge	MH+ [Da]	ΔM [ppm]	RT [min]	# Missed Cleavages
	High	eTADALVTTGLSk	2	1	1	Q9FT97	N-Term(iTRAQ4plex); K13(iTRAQ4plex)	0	0.85136	2	17.7118	0.670755	2	51.5362	0.902345	2	51.0512	1.12445	2	18.1292	0.770128	2	31.277	0	6.535e-06	109.59	1.75841e-10	2	1593.9	2.38617	35.3451	0
	High	tFAEWGIDYLk	2	1	1	Q9FT97	N-Term(iTRAQ4plex); K11(iTRAQ4plex)	0	0.838569	2	0.406303	0.63531	2	37.4531	0.904472	2	24.0249	1.1721	2	12.1808	0.760345	2	24.4489	0	0.0006652	87.88	1.88998e-08	2	1630.88	3.31701	51.6051	0
	High	eVIAINQDPHGVQAk	1	1	1	Q9FT97	N-Term(iTRAQ4plex); K15(iTRAQ4plex)	0	1.25787	1		0.667008	1		0.488149	1		0.903801	1		0.615549	1		0	2.272e-05	60.26	1.41283e-05	3	1907.06	2.13686	27.5976	0
	High	aPLLLGcDIR	1	3	2	Q9FT97;B9DGL8	N-Term(iTRAQ4plex); C7(Carbamidomethyl)	0																0	0.03865	47	0.000219479	2	1271.73	1.32463	40.5472	0
	High	aVADYVHSk	2	1	1	Q9FT97	N-Term(iTRAQ4plex); K9(iTRAQ4plex)	0	1.02867	2	1.86337	0.906099	2	12.9661	0.922354	2	18.1832	1.02806	2	6.99524	0.951158	2	20.0974	0	0.007252	36.55	0.00296555	3	1277.71	0.33818	21.6791	0
	High	yDNcNSDGSkPTVR	1	1	1	Q9FT97	N-Term(iTRAQ4plex); C4(Carbamidomethyl); K10(iTRAQ4plex)	0	0.625232	1		0.269412	1		0.865685	1		1.97243	1		0.542598	1		0	0.001291	29.67	0.00431579	3	1900.91	1.49372	17.1184	0
	High	eTmEIVANk	1	1	1	Q9FT97	N-Term(iTRAQ4plex); M3(Oxidation); K9(iTRAQ4plex)	0	0.931578	1		0.971692	1		1.13288	1		1.06633	1		1.05798	1		0	0.05157	20.47	0.0987172	3	1338.72	2.57952	19.6042	0
	High	lGIYSDAGYFTcSk	1	1	1	Q9FT97	N-Term(iTRAQ4plex); C12(Carbamidomethyl); K14(iTRAQ4plex)	0	0.885286	1		0.822068	1		0.991393	1		1.04819	1		0.879845	1		0.003	0.1024	25.99	0.0217779	3	1869.93	1.49998	42.409	0
	High	lYVLkPVA	1	1	1	Q9FT97	N-Term(iTRAQ4plex); K5(iTRAQ4plex)	0	0.624747	1		0.555506	1		0.806696	1		0.890725	1		0.505232	1		0.005	0.1218	24.32	0.0347638	2	1190.78	1.28624	39.4812	0
	High	vALLLLNR	1	1	1	Q9FT97	N-Term(iTRAQ4plex)	0	0.554277	1		0.614208	1		0.864968	1		0.766353	1		0.480622	1		0.006	0.1415	32.53	0.000557147	2	1055.71	1.35134	45.2115	0
O23255	Adenosylhomocysteinase 1 OS=Arabidopsis thaliana GN=SAHH1 PE=1 SV=1 - [SAHH1_ARATH]	288.796	20.41	1	9	9	10	1.68967	9	15.8387	1.06689	9	28.8948	1.15838	9	22.3232	1.47092	9	8.56205	1.68943	9	17.773	485	53.3441	5.97314
	A3	Sequence	# PSMs	# Proteins	# Protein Groups	Protein Group Accessions	Modifications	ΔCn	114/117	114/117 Count	114/117 Variability [%]	115/117	115/117 Count	115/117 Variability [%]	116/114	116/114 Count	116/114 Variability [%]	116/115	116/115 Count	116/115 Variability [%]	116/117	116/117 Count	116/117 Variability [%]	q-Value	PEP	IonScore	Exp Value	Charge	MH+ [Da]	ΔM [ppm]	RT [min]	# Missed Cleavages
	High	lVGVSEETTTGVk	1	1	1	O23255	N-Term(iTRAQ4plex); K13(iTRAQ4plex)	0	1.68967	1		1.06689	1		0.997379	1		1.55082	1		1.68943	1		0	8.184e-06	84.58	5.6779e-08	2	1607.91	0.983289	29.4596	0
	High	aGIIVLAEGR	1	1	1	O23255	N-Term(iTRAQ4plex)	0	1.47171	1		1.39873	1		1.34415	1		1.38853	1		1.98312	1		0	0.002623	70.26	5.69843e-07	2	1142.7	0.13248	36.6309	0
	High	wcScNIFSTQDHAAAAIAR	1	1	1	O23255	N-Term(iTRAQ4plex); C2(Carbamidomethyl); C4(Carbamidomethyl)	0	1.87893	1		1.0163	1		1.15838	1		2.1026	1		2.18192	1		0	1.976e-05	57.41	6.3543e-06	3	2323.09	2.02201	40.4406	0
	High	aTDVmIAGk	1	1	1	O23255	N-Term(iTRAQ4plex); M5(Oxidation); K9(iTRAQ4plex)	0	1.72016	1		0.881391	1		0.869831	1		1.66669	1		1.49997	1		0	0.003048	51.35	0.000110657	2	1209.68	3.05726	21.7423	0
	High	gETLQEYWWcTER	1	1	1	O23255	N-Term(iTRAQ4plex); C10(Carbamidomethyl)	0	2.01975	1		1.72736	1		1.22962	1		1.41157	1		2.48969	1		0	0.004719	49.43	2.2805e-05	2	1901.86	1.33165	44.7539	0
	High	tEFGPSQPFk	1	1	1	O23255	N-Term(iTRAQ4plex); K10(iTRAQ4plex)	0	1.25557	1		1.03345	1		1.23316	1		1.47092	1		1.55216	1		0	0.002856	45.6	0.000352541	2	1425.77	2.63098	30.398	0
	High	skFDNLYGcR	1	1	1	O23255	N-Term(iTRAQ4plex); K2(iTRAQ4plex); C9(Carbamidomethyl)	0	1.39516	1		0.80545	1		1.23997	1		2.1087	1		1.73425	1		0	0.002386	30.36	0.00717951	3	1547.79	1.20607	27.6877	1
	High	kVYVLPk	1	1	1	O23255	N-Term(iTRAQ4plex); K1(iTRAQ4plex); K7(iTRAQ4plex)	0	1.55962	1		1.346	1		0.882794	1		1.00428	1		1.38024	1		0	0.01113	29.05	0.00827602	3	1278.85	0.131828	25.1287	1
	High	vALLHLGk	2	1	1	O23255	N-Term(iTRAQ4plex); K8(iTRAQ4plex)	0	1.72803	1		1.10048	1		0.953153	1		1.46944	1		1.65117	1		0	0.02836	20.18	0.0124722	3	1138.76	0.296768	34.5514	0
Q9FFN4	Beta-galactosidase 6 OS=Arabidopsis thaliana GN=BGAL6 PE=2 SV=1 - [BGAL6_ARATH]	284.439	19.08	1	12	13	17	1.03296	12	12.0656	0.8036	12	19.0873	0.856372	12	15.203	0.934534	12	25.481	0.856035	12	20.5445	718	79.7083	8.83643
	A3	Sequence	# PSMs	# Proteins	# Protein Groups	Protein Group Accessions	Modifications	ΔCn	114/117	114/117 Count	114/117 Variability [%]	115/117	115/117 Count	115/117 Variability [%]	116/114	116/114 Count	116/114 Variability [%]	116/115	116/115 Count	116/115 Variability [%]	116/117	116/117 Count	116/117 Variability [%]	q-Value	PEP	IonScore	Exp Value	Charge	MH+ [Da]	ΔM [ppm]	RT [min]	# Missed Cleavages
	High	eTIPAFPGTSLk	2	1	1	Q9FFN4	N-Term(iTRAQ4plex); K12(iTRAQ4plex)	0	0.953426	2	19.685	0.888118	2	11.811	0.841091	2	5.57581	0.886497	2	2.15683	0.803908	2	13.9945	0	0.002051	60.43	1.20915e-05	2	1548.89	1.57852	40.5859	0
	High	sSANPLLQGk	2	1	1	Q9FFN4	N-Term(iTRAQ4plex); K10(iTRAQ4plex)	0	0.813889	1		0.704806	1		0.857208	1		0.971851	1		0.699404	1		0	0.001558	55.99	2.2785e-05	2	1302.76	1.03316	24.2361	0
	High	sIGILQNck	1	1	1	Q9FFN4	N-Term(iTRAQ4plex); C8(Carbamidomethyl); K9(iTRAQ4plex)	0	0.988989	1		0.686348	1		0.842841	1		1.19237	1		0.835629	1		0	0.004614	49.21	0.000197917	2	1320.76	1.2917	28.6978	0
	High	eGGIDVIQTYVFWNLHEPk	2	1	1	Q9FFN4	N-Term(iTRAQ4plex); K19(iTRAQ4plex)	0	1.05156	1		0.787204	1		0.925491	1		1.21377	1		0.975627	1		0	0.0005474	48.31	0.000211026	3	2533.33	-0.154966	56.5899	0
	High	lGQYDFSGR	1	1	1	Q9FFN4	N-Term(iTRAQ4plex)	0	1.02248	1		1.01028	1		0.855537	1		0.850101	1		0.87694	1		0	0.01798	43.36	0.000269871	2	1186.6	0.208561	30.5548	0
	High	sQGLYVcLR	1	1	1	Q9FFN4	N-Term(iTRAQ4plex); C7(Carbamidomethyl)	0	0.927552	1		0.785246	1		1.06268	1		1.23241	1		0.988142	1		0	0.01178	41.15	0.000798056	2	1239.66	-0.308708	31.6788	0
	High	lLFSGSIHYPR	1	1	1	Q9FFN4	N-Term(iTRAQ4plex)	0																0	0.002202	40.37	0.00131781	3	1433.8	1.55682	40.9671	0
	High	sAEDIAFHAALFVAk	2	1	1	Q9FFN4	N-Term(iTRAQ4plex); K15(iTRAQ4plex)	0	1.04355	1		0.837485	1		0.754767	1		0.923347	1		0.789588	1		0	0.002639	39.55	0.0014752	3	1878.04	1.45385	48.6335	0
	High	dkTDYLWYTSSFk	1	1	1	Q9FFN4	N-Term(iTRAQ4plex); K2(iTRAQ4plex); K13(iTRAQ4plex)	0	0.916058	1		0.673592	1		0.976357	1		1.30362	1		0.896619	1		0	0.002446	37.75	0.00209851	3	2086.09	1.60307	42.4137	1
	High	vQIScGGTkPIDLSR	1	1	1	Q9FFN4	N-Term(iTRAQ4plex); C5(Carbamidomethyl); K9(iTRAQ4plex)	0	1.22395	1		0.767843	1		0.604389	1		0.945856	1		0.741577	1		0	0.001045	37.5	0.00264964	3	1919.06	1.12866	32.1752	0
	High	tDNEPFk	1	4	3	Q9FFN4;F4IIQ3;Q9LFA6	N-Term(iTRAQ4plex); K7(iTRAQ4plex)	0																0	0.05889	36.02	0.00277538	2	1138.6	0.988524	19.1194	0
	High	kLLFSGSIHYPR	1	1	1	Q9FFN4	N-Term(iTRAQ4plex); K1(iTRAQ4plex)	0	1.2388	1		2.01625	1		1.08671	1		0.655528	1		1.34957	1		0	0.02744	10.63	1.36665	4	1706	-2.31966	37.0142	1
	High	eLHAAIk	1	1	1	Q9FFN4	N-Term(iTRAQ4plex); K7(iTRAQ4plex)	0	1.09086	1		0.909692	1		0.619056	1		0.728825	1		0.676981	1		0.009	0.1884	15.49	0.120057	3	1069.66	-0.595421	18.7144	0
O64757	Disease resistance-like protein/LRR domain-containing protein OS=Arabidopsis thaliana GN=AT2G34930 PE=2 SV=1 - [O64757_ARATH]	282.202	11.93	1	10	10	12	0.681484	11	24.2321	0.295668	11	63.303	0.528068	11	27.77	1.17164	11	29.3741	0.344789	11	51.102	905	100.22	8.6167
	A3	Sequence	# PSMs	# Proteins	# Protein Groups	Protein Group Accessions	Modifications	ΔCn	114/117	114/117 Count	114/117 Variability [%]	115/117	115/117 Count	115/117 Variability [%]	116/114	116/114 Count	116/114 Variability [%]	116/115	116/115 Count	116/115 Variability [%]	116/117	116/117 Count	116/117 Variability [%]	q-Value	PEP	IonScore	Exp Value	Charge	MH+ [Da]	ΔM [ppm]	RT [min]	# Missed Cleavages
	High	gTNNEVFQNLVFIVTR	2	1	1	O64757	N-Term(iTRAQ4plex)	0	0.879471	2	27.0778	0.485536	2	221.574	0.614436	2	47.731	1.09268	2	67.6466	0.54172	2	82.2813	0	1.966e-05	77.83	2.37335e-07	2	1995.08	2.56289	61.4179	0
	High	fSGAIPQSFAAISSLQR	1	1	1	O64757	N-Term(iTRAQ4plex)	0	0.563067	1		0.26662	1		0.465412	1		0.964987	1		0.262708	1		0	1.229e-05	69.19	1.78948e-06	2	1924.05	2.46751	51.3398	0
	High	eILGLLYLR	2	1	1	O64757	N-Term(iTRAQ4plex)	0	0.585759	1		0.138039	1		0.436387	1		1.81806	1		0.256252	1		0	0.003169	56.81	1.8552e-05	2	1233.77	1.74856	56.3317	0
	High	vTYLILANNR	1	1	1	O64757	N-Term(iTRAQ4plex)	0	0.60563	1		0.437373	1		0.861825	1		1.17164	1		0.523243	1		0	0.005649	55.14	4.3633e-05	2	1320.78	0.036391	39.4101	0
	High	lAGTLPESLGSLR	1	1	1	O64757	N-Term(iTRAQ4plex)	0	0.489992	1		0.163624	1		0.502168	1		1.47642	1		0.246669	1		0	0.0003117	53.36	5.23595e-05	2	1457.85	1.62915	44.0318	0
	High	eLHLFNSELk	1	1	1	O64757	N-Term(iTRAQ4plex); K10(iTRAQ4plex)	0	0.825922	1		0.296583	1		0.634643	1		1.73516	1		0.525466	1		0	0.02342	31.95	0.00695707	3	1517.86	2.3288	37.7354	0
	High	iLDLSGNk	1	1	1	O64757	N-Term(iTRAQ4plex); K8(iTRAQ4plex)	0	0.681484	1		0.423872	1		0.698423	1		1.10245	1		0.477146	1		0.004	0.1064	39.61	0.00180503	2	1147.69	2.04281	32.6106	0
	High	lTTEPYR	1	1	1	O64757	N-Term(iTRAQ4plex)	0	0.800624	1		0.556366	1		0.747297	1		1.05579	1		0.599788	1		0.007	0.1614	27.92	0.0171929	2	1023.56	1.41679	21.1681	0
	High	lPSTWIPPFR	1	1	1	O64757	N-Term(iTRAQ4plex)	0	0.744342	1		0.295668	1		0.462066	1		1.14206	1		0.344789	1		0.008	0.176	41.86	0.000762405	2	1357.78	2.71602	51.5773	0
	High	lSSLFmLR	1	1	1	O64757	N-Term(iTRAQ4plex); M6(Oxidation)	0	0.558107	1		0.21314	1		0.528068	1		1.35756	1		0.29545	1		0.008	0.1806	21.35	0.0813435	2	1126.64	0.894821	48.3573	0
Q9SG80	Alpha-L-arabinofuranosidase 1 OS=Arabidopsis thaliana GN=ASD1 PE=1 SV=1 - [ASD1_ARATH]	281.078	14.9	1	10	10	13	0.831311	13	18.2568	0.178988	13	94.8767	0.401406	13	27.5445	2.03452	13	45.206	0.277724	13	40.0316	678	74.997	5.77002
	A3	Sequence	# PSMs	# Proteins	# Protein Groups	Protein Group Accessions	Modifications	ΔCn	114/117	114/117 Count	114/117 Variability [%]	115/117	115/117 Count	115/117 Variability [%]	116/114	116/114 Count	116/114 Variability [%]	116/115	116/115 Count	116/115 Variability [%]	116/117	116/117 Count	116/117 Variability [%]	q-Value	PEP	IonScore	Exp Value	Charge	MH+ [Da]	ΔM [ppm]	RT [min]	# Missed Cleavages
	High	aFVSEYAVTGk	2	1	1	Q9SG80	N-Term(iTRAQ4plex); K11(iTRAQ4plex)	0	0.936127	2	20.6536	0.32286	2	256.249	0.594054	2	103.208	1.69108	2	37.926	0.55749	2	143.173	0	0.000199	82.95	5.729e-08	2	1459.81	2.32569	33.114	0
	High	iIASASDVSk	1	1	1	Q9SG80	N-Term(iTRAQ4plex); K10(iTRAQ4plex)	0	0.939301	1		0.193702	1		0.427341	1		2.03452	1		0.402399	1		0	0.001665	74.11	5.47292e-07	2	1278.76	4.01146	25.6668	0
	High	yVAIGNEDcGk	1	1	1	Q9SG80	N-Term(iTRAQ4plex); C9(Carbamidomethyl); K11(iTRAQ4plex)	0	0.831311	1		0.0730094	1		0.320572	1		3.58367	1		0.267157	1		0	0.004735	55.23	2.27936e-05	2	1513.76	5.9447	25.0631	0
	High	lQLTTTk	1	1	1	Q9SG80	N-Term(iTRAQ4plex); K7(iTRAQ4plex)	0	0.891646	1		0.198612	1		0.401406	1		1.76925	1		0.358801	1		0	0.04128	52.05	5.67599e-05	2	1092.69	3.68277	24.2217	0
	High	kGSIWIDQVSAmPVDTHk	1	1	1	Q9SG80	N-Term(iTRAQ4plex); K1(iTRAQ4plex); M12(Oxidation); K18(iTRAQ4plex)	0	0.925094	1		0.248541	1		0.41748	1		1.5256	1		0.387167	1		0	0.0004845	41.9	0.000910372	4	2460.34	3.01451	34.0219	1
	High	eTVGPWEERPGHFGDVWk	1	1	1	Q9SG80	N-Term(iTRAQ4plex); K18(iTRAQ4plex)	0	1.04802	1		0.0698775	1		0.230926	1		3.40035	1		0.242616	1		0	0.0003093	34.93	0.0035993	4	2414.22	2.33843	40.4321	0
	High	kEVLLEAk	2	1	1	Q9SG80	N-Term(iTRAQ4plex); K1(iTRAQ4plex); K8(iTRAQ4plex)	0	0.679915	2	12.6951	0.0911871	2	5.53402	0.335424	2	2.93416	2.45546	2	15.3296	0.228626	2	9.73384	0	0.03425	34.48	0.00194266	3	1361.88	3.32901	25.2705	1
	High	fFAESSGATLLTSTLk	1	1	1	Q9SG80	N-Term(iTRAQ4plex); K16(iTRAQ4plex)	0	1.10043	1		0.917224	1		0.969096	1		1.14149	1		1.06907	1		0	0.01041	26.22	0.0334294	3	1961.09	1.63977	52.0336	0
	High	wkETVGPWEERPGHFGDVWk	2	1	1	Q9SG80	N-Term(iTRAQ4plex); K2(iTRAQ4plex); K20(iTRAQ4plex)	0	0.526426	2	26.3939	0.160398	2	70.9636	0.399296	2	15.067	1.28662	2	23.2346	0.210721	2	42.7094	0	0.02173	21.37	0.0908175	5	2872.51	6.74641	42.9155	1
	High	eVLLEAk	1	1	1	Q9SG80	N-Term(iTRAQ4plex); K7(iTRAQ4plex)	0	0.820287	1		0.178988	1		0.48729	1		2.19254	1		0.40071	1		0.006	0.1492	45.09	0.000387177	2	1089.68	3.48334	26.7315	0
Q9FLG1	Beta-D-xylosidase 4 OS=Arabidopsis thaliana GN=BXL4 PE=1 SV=1 - [BXL4_ARATH]	280.9	14.92	1	9	9	13	0.933639	9	11.9629	0.880006	9	16.0693	1.09183	11	18.3413	0.960278	11	29.0596	0.9156	9	14.7381	784	84.2548	7.66455
	A3	Sequence	# PSMs	# Proteins	# Protein Groups	Protein Group Accessions	Modifications	ΔCn	114/117	114/117 Count	114/117 Variability [%]	115/117	115/117 Count	115/117 Variability [%]	116/114	116/114 Count	116/114 Variability [%]	116/115	116/115 Count	116/115 Variability [%]	116/117	116/117 Count	116/117 Variability [%]	q-Value	PEP	IonScore	Exp Value	Charge	MH+ [Da]	ΔM [ppm]	RT [min]	# Missed Cleavages
	High	lGFFDGNPk	3	1	1	Q9FLG1	N-Term(iTRAQ4plex); K9(iTRAQ4plex)	0	0.973667	3	6.22978	0.98007	3	7.1807	0.901322	3	5.92431	0.842985	3	19.4959	0.843599	3	2.51648	0	0.002284	67.9	1.93806e-06	2	1282.7	1.12597	37.7816	0
	High	gLQETDGGDSNR	1	1	1	Q9FLG1	N-Term(iTRAQ4plex)	0	0.708807	1		0.7697	1		1.22863	1		1.11083	1		0.873026	1		0	0.002045	67.46	2.96131e-07	2	1392.65	0.905324	13.8313	0
	High	sGLVNEAAIDk	2	1	1	Q9FLG1	N-Term(iTRAQ4plex); K11(iTRAQ4plex)	0	0.955255	1		0.917711	1		1.03377	2	8.11462	0.790461	2	35.9945	0.937321	1		0	0.0002596	66.78	2.3823e-06	2	1404.79	0.543775	28.0212	0
	High	aISNNFLTLMR	1	1	1	Q9FLG1	N-Term(iTRAQ4plex)	0	1.01766	1		0.808429	1		1.15537	1		1.42791	1		1.17869	1		0	0.000557	58.1	2.02895e-05	2	1423.79	1.10989	48.4294	0
	High	iGFLVSk	1	1	1	Q9FLG1	N-Term(iTRAQ4plex); K7(iTRAQ4plex)	0	0.87897	1		0.723121	1		1.25172	1		1.49378	1		1.10295	1		0	0.05946	40.15	0.00104333	2	1051.68	0.507399	38.1422	0
	High	nTGcLPLSPk	2	1	1	Q9FLG1	N-Term(iTRAQ4plex); C4(Carbamidomethyl); K10(iTRAQ4plex)	0	0.861511	1		0.65846	1		1.23435	1		1.58558	1		1.06604	1		0	0.02833	37.84	0.00180881	2	1374.77	3.49724	26.2696	0
	High	nQIYGGLGPTDVcTSANQELAADAAR	1	1	1	Q9FLG1	N-Term(iTRAQ4plex); C13(Carbamidomethyl)	0																0	0.0152	22.98	0.032224	3	2836.37	1.44573	43.2672	0
	High	hYTAYDVDNWk	1	1	1	Q9FLG1	N-Term(iTRAQ4plex); K11(iTRAQ4plex)	0	0.735695	1		0.880006	1		1.01024	1		0.829193	1		0.745075	1		0	0.009034	13.78	0.257558	3	1699.83	0.266052	32.2768	0
	High	dRVDLHLPGQQQELVIQVAk	1	1	1	Q9FLG1	N-Term(iTRAQ4plex); K20(iTRAQ4plex)	0							1.33647	1		0.792488	1					0	0.05023	10.28	0.810991	4	2574.46	0.816466	43.99	1
Q9C5C2	Myrosinase 2 OS=Arabidopsis thaliana GN=TGG2 PE=2 SV=1 - [BGL37_ARATH]	276.191	22.67	1	10	11	17	0.745627	15	22.6473	0.45271	15	27.7863	0.836401	15	28.8445	1.18284	15	32.2784	0.600923	15	31.475	547	62.6921	7.44482
	A3	Sequence	# PSMs	# Proteins	# Protein Groups	Protein Group Accessions	Modifications	ΔCn	114/117	114/117 Count	114/117 Variability [%]	115/117	115/117 Count	115/117 Variability [%]	116/114	116/114 Count	116/114 Variability [%]	116/115	116/115 Count	116/115 Variability [%]	116/117	116/117 Count	116/117 Variability [%]	q-Value	PEP	IonScore	Exp Value	Charge	MH+ [Da]	ΔM [ppm]	RT [min]	# Missed Cleavages
	High	wFLPYDDTLESk	1	1	1	Q9C5C2	N-Term(iTRAQ4plex); K12(iTRAQ4plex)	0	0.86703	1		0.569136	1		0.639546	1		0.956549	1		0.555881	1		0	4.864e-05	65.72	2.67917e-06	2	1801.93	1.14007	50.5276	0
	High	hWITINQLFTVPTR	3	1	1	Q9C5C2	N-Term(iTRAQ4plex)	0	0.288845	2	0.314037	0.398988	2	8.55869	1.62538	2	4.73303	1.15526	2	3.49973	0.470649	2	5.04763	0	3.943e-05	63.03	7.11764e-06	2	1870.05	0.041494	52.2108	0
	High	iDYLcSHLcFLR	1	1	1	Q9C5C2	N-Term(iTRAQ4plex); C5(Carbamidomethyl); C9(Carbamidomethyl)	0	1.38434	1		0.45271	1		0.832577	1		2.49956	1		1.15543	1		0	0.0001423	54.29	2.68122e-05	3	1740.87	0.746	48.5128	0
	High	gYALGTDAPGR	1	3	2	Q9C5C2;P37702-2	N-Term(iTRAQ4plex)	0																0	0.07111	52.05	5.73836e-05	2	1221.64	2.18417	22.4903	0
	High	akEFFLGWFmEPLTk	1	1	1	Q9C5C2	N-Term(iTRAQ4plex); K2(iTRAQ4plex); M10(Oxidation); K15(iTRAQ4plex)	0	0.745627	1		0.404459	1		0.871161	1		1.57675	1		0.651173	1		0	7.843e-05	44.52	0.000520945	3	2292.25	-0.121467	57.292	1
	High	aSGLWYQSFLR	1	1	1	Q9C5C2	N-Term(iTRAQ4plex)	0	0.689448	1		0.578271	1		1.01526	1		1.18841	1		0.701708	1		0	0.003956	41.54	0.000750557	2	1471.78	1.63528	50.9285	0
	High	gLNVWDGFTHR	2	1	1	Q9C5C2	N-Term(iTRAQ4plex)	0	0.73862	2	14.8111	0.475116	2	8.74372	0.740431	2	10.2275	1.13012	2	4.199	0.548255	2	4.53225	0	0.001475	34.52	0.00319631	3	1445.74	0.781679	40.7172	0
	High	tIIDDFkDYADLcFER	3	1	1	Q9C5C2	N-Term(iTRAQ4plex); K7(iTRAQ4plex); C13(Carbamidomethyl)	0	0.805397	3	4.8728	0.40758	3	20.673	0.824872	3	10.4022	1.6003	3	36.8696	0.665998	3	15.3332	0	0.008436	24.37	0.0263228	3	2309.14	0.468553	57.7211	1
	High	gmLNVmEHFk	1	1	1	Q9C5C2	N-Term(iTRAQ4plex); M2(Oxidation); M6(Oxidation); K10(iTRAQ4plex)	0	0.709347	1		0.169345	1		0.658702	1		2.70891	1		0.468409	1		0	0.004609	19.72	0.0991934	3	1525.78	2.36901	25.642	0
	High	gMLNVMEHFk	1	1	1	Q9C5C2	N-Term(iTRAQ4plex); K10(iTRAQ4plex)	0	0.920248	1		0.837722	1		0.836401	1		0.902064	1		0.771607	1		0	0.02462	18.95	0.12544	3	1493.79	0.535092	44.3656	0
	High	gLNVWDGFTHRYPEk	1	1	1	Q9C5C2	N-Term(iTRAQ4plex); K15(iTRAQ4plex)	0	0.374867	1		0.690361	1		1.25069	1		0.66676	1		0.470007	1		0	0.03461	12.21	0.823608	4	2107.09	-0.836271	39.6303	1
	High	cSQWVDkR	1	1	1	Q9C5C2	N-Term(iTRAQ4plex); C1(Carbamidomethyl); K7(iTRAQ4plex)	0	0.591177	1		0.738581	1		1.24754	1		0.980375	1		0.739348	1		0.009	0.1835	17.22	0.207689	3	1366.72	1.01367	18.5959	1
Q9LXU5	Leucine-rich repeat-containing protein OS=Arabidopsis thaliana GN=T24H18_110 PE=2 SV=1 - [Q9LXU5_ARATH]	269.74	19.68	1	7	7	11	0.818275	10	13.088	1.12879	10	18.7781	1.13311	10	2.39912	0.803771	10	14.5087	0.922784	10	17.4035	371	39.9272	9.40771
	A3	Sequence	# PSMs	# Proteins	# Protein Groups	Protein Group Accessions	Modifications	ΔCn	114/117	114/117 Count	114/117 Variability [%]	115/117	115/117 Count	115/117 Variability [%]	116/114	116/114 Count	116/114 Variability [%]	116/115	116/115 Count	116/115 Variability [%]	116/117	116/117 Count	116/117 Variability [%]	q-Value	PEP	IonScore	Exp Value	Charge	MH+ [Da]	ΔM [ppm]	RT [min]	# Missed Cleavages
	High	lNEPYIGVFNTWk	1	1	1	Q9LXU5	N-Term(iTRAQ4plex); K13(iTRAQ4plex)	0	0.867424	1		1.28639	1		1.3061	1		0.864674	1		1.13576	1		0	0.001712	88.84	1.73068e-08	2	1869.02	1.96091	51.7145	0
	High	sYFTVLDLANNR	2	1	1	Q9LXU5	N-Term(iTRAQ4plex)	0	0.718597	2	1.02203	1.09238	2	19.8193	1.0898	2	8.08539	0.703841	2	12.6284	0.785071	2	7.05899	0	0.0004092	73.62	4.19302e-07	2	1556.82	0.81816	48.9646	0
	High	lVSLSHLDLR	1	1	1	Q9LXU5	N-Term(iTRAQ4plex)	0	0.926981	1		1.35763	1		1.11844	1		0.749759	1		1.03935	1		0	0.0005551	63.66	4.52053e-06	3	1296.78	-0.0986832	41.055	0
	High	gESEDPLFQk	2	1	1	Q9LXU5	N-Term(iTRAQ4plex); K10(iTRAQ4plex)	0	0.863583	1		1.14399	1		1.13454	1		0.840852	1		0.982205	1		0	0.001856	50.85	7.72908e-05	2	1437.75	-0.538504	28.8075	0
	High	lSGIIIADWk	2	1	1	Q9LXU5	N-Term(iTRAQ4plex); K10(iTRAQ4plex)	0	0.848512	2	12.0811	0.940939	2	26.0449	1.1252	2	0.851363	0.996194	2	39.9801	0.957115	2	12.9425	0	0.0008513	43.2	0.000457092	2	1403.85	0.0270364	50.1698	0
	High	fSGVIPANIGk	2	1	1	Q9LXU5	N-Term(iTRAQ4plex); K11(iTRAQ4plex)	0	0.660874	2	30.9585	0.600747	2	87.8933	1.17325	2	2.65819	1.26717	2	44.7759	0.777295	2	33.8222	0	0.021	32.16	0.00860511	2	1390.83	-1.89336	38.6205	0
	High	aALLEFR	1	1	1	Q9LXU5	N-Term(iTRAQ4plex)	0	0.826154	1		1.13926	1		0.999625	1		0.711696	1		0.827894	1		0.005	0.1143	37.76	0.00344201	2	963.574	-0.290607	37.6853	0
Q9SKI0	At2g10940/F15K19.1 OS=Arabidopsis thaliana GN=At2g10940/F15K19.1 PE=2 SV=1 - [Q9SKI0_ARATH]	268.044	11	1	3	3	7	1.16623	6	22.795	1.23182	6	18.8361	0.995604	6	18.2469	0.92337	6	14.0017	1.18538	6	20.7731	291	29.6289	9.39307
	A3	Sequence	# PSMs	# Proteins	# Protein Groups	Protein Group Accessions	Modifications	ΔCn	114/117	114/117 Count	114/117 Variability [%]	115/117	115/117 Count	115/117 Variability [%]	116/114	116/114 Count	116/114 Variability [%]	116/115	116/115 Count	116/115 Variability [%]	116/117	116/117 Count	116/117 Variability [%]	q-Value	PEP	IonScore	Exp Value	Charge	MH+ [Da]	ΔM [ppm]	RT [min]	# Missed Cleavages
	High	lGAcVDLLGGLVk	4	1	1	Q9SKI0	N-Term(iTRAQ4plex); C4(Carbamidomethyl); K13(iTRAQ4plex)	0	1.2697	3	25.611	1.23533	3	0.842621	0.920122	3	9.50004	0.839812	3	12.6765	1.17118	3	15.8244	0	1.592e-05	85.72	3.40254e-08	2	1602.95	1.64604	52.8482	0
	High	iGLGDPAVNk	2	1	1	Q9SKI0	N-Term(iTRAQ4plex); K10(iTRAQ4plex)	0	0.979347	2	54.3664	1.12639	2	43.4902	1.17839	2	23.0778	1.00589	2	13.5747	1.15691	2	28.6726	0	0.001067	80.05	8.45213e-08	2	1271.76	0.627719	29.1807	0
	High	aTcPIDTLk	1	1	1	Q9SKI0	N-Term(iTRAQ4plex); C3(Carbamidomethyl); K9(iTRAQ4plex)	0	1.01892	1		1.15936	1		1.17455	1		1.01348	1		1.19975	1		0	0.002341	74.31	5.80115e-07	2	1306.73	1.60459	26.6604	0
Q9LRJ9	Cysteine-rich repeat secretory protein 38 OS=Arabidopsis thaliana GN=CRRSP38 PE=2 SV=1 - [CRR38_ARATH]	261.717	24.6	1	8	8	11	0.817338	11	22.5954	0.909166	11	14.7237	0.793688	11	26.252	0.670016	11	17.1541	0.571718	11	29.8264	252	27.846	8.74854
	A3	Sequence	# PSMs	# Proteins	# Protein Groups	Protein Group Accessions	Modifications	ΔCn	114/117	114/117 Count	114/117 Variability [%]	115/117	115/117 Count	115/117 Variability [%]	116/114	116/114 Count	116/114 Variability [%]	116/115	116/115 Count	116/115 Variability [%]	116/117	116/117 Count	116/117 Variability [%]	q-Value	PEP	IonScore	Exp Value	Charge	MH+ [Da]	ΔM [ppm]	RT [min]	# Missed Cleavages
	High	aLLTELTk	2	1	1	Q9LRJ9	N-Term(iTRAQ4plex); K8(iTRAQ4plex)	0	0.775849	2	14.2094	0.711628	2	5.74231	0.609161	2	15.9437	0.652039	2	4.03394	0.47379	2	1.70541	0	0.007508	63.75	3.35249e-06	2	1176.74	0.174264	37.7456	0
	High	ySSTNFFGk	1	1	1	Q9LRJ9	N-Term(iTRAQ4plex); K9(iTRAQ4plex)	0	1.04134	1		0.951778	1		0.66685	1		0.716312	1		0.69614	1		0	0.002336	63.12	6.31349e-06	2	1338.69	0.856234	33.2981	0
	High	scLETAIPELR	1	1	1	Q9LRJ9	N-Term(iTRAQ4plex); C2(Carbamidomethyl)	0	1.2827	1		1.16856	1		0.842251	1		0.907685	1		1.08304	1		0	0.008526	54.18	4.58333e-05	2	1432.76	1.38154	39.8087	0
	High	lYGLVQcTR	1	1	1	Q9LRJ9	N-Term(iTRAQ4plex); C7(Carbamidomethyl)	0	0.617302	1		0.909166	1		0.904858	1		0.603188	1		0.559957	1		0	0.01216	45.01	0.000392798	2	1253.68	0.161651	33.4546	0
	High	yEIYPFVk	3	1	1	Q9LRJ9	N-Term(iTRAQ4plex); K8(iTRAQ4plex)	0	0.950096	3	3.67975	0.576016	3	4.1928	1.33263	3	12.5132	2.21992	3	11.995	1.26927	3	16.2489	0	0.03268	39.6	0.00140897	2	1346.76	0.873672	42.8922	0
	High	aLLTELTkk	1	1	1	Q9LRJ9	N-Term(iTRAQ4plex); K8(iTRAQ4plex); K9(iTRAQ4plex)	0	0.247147	1		0.921206	1		1.36765	1		0.360239	1		0.338849	1		0	0.0463	27.32	0.00824822	3	1448.94	-2.69801	34.6529	1
	High	vVGGScNFR	1	1	1	Q9LRJ9	N-Term(iTRAQ4plex); C6(Carbamidomethyl)	0	0.729418	1		0.938122	1		0.781859	1		0.596848	1		0.571718	1		0.003	0.09022	44.65	0.000224513	2	1139.58	1.42624	20.8547	0
	High	fYLYNVk	1	1	1	Q9LRJ9	N-Term(iTRAQ4plex); K7(iTRAQ4plex)	0	0.790213	1		0.915536	1		0.793688	1		0.672568	1		0.62874	1		0.004	0.1113	36.42	0.00426424	2	1234.71	1.20887	39.0639	0
P94072	Germin-like protein subfamily 3 member 3 OS=Arabidopsis thaliana GN=GER3 PE=1 SV=1 - [GL33_ARATH]	259.207	29.38	1	4	4	6	0.633426	6	37.8596	0.879847	6	36.6303	1.56245	6	27.0976	1.16682	6	22.5157	0.992154	6	15.8785	211	21.8223	6.75635
	A3	Sequence	# PSMs	# Proteins	# Protein Groups	Protein Group Accessions	Modifications	ΔCn	114/117	114/117 Count	114/117 Variability [%]	115/117	115/117 Count	115/117 Variability [%]	116/114	116/114 Count	116/114 Variability [%]	116/115	116/115 Count	116/115 Variability [%]	116/117	116/117 Count	116/117 Variability [%]	q-Value	PEP	IonScore	Exp Value	Charge	MH+ [Da]	ΔM [ppm]	RT [min]	# Missed Cleavages
	High	aAVTPAFAPAYAGINGLGVSLAR	3	1	1	P94072	N-Term(iTRAQ4plex)	0	0.650219	3	16.4239	0.791158	3	16.4768	1.56286	3	34.3438	1.12386	3	11.1581	0.907893	3	5.24652	0	0.0001325	82.47	6.17201e-08	3	2331.3	2.89718	53.8466	0
	High	gPQSPSGYSck	1	1	1	P94072	N-Term(iTRAQ4plex); C10(Carbamidomethyl); K11(iTRAQ4plex)	0	0.617067	1		0.441965	1		1.56204	1		2.14119	1		0.966278	1		0	0.003922	72.38	3.72872e-07	2	1455.72	1.99575	17.0243	0
	High	gDSMVFPQGLLHFQLNSGk	1	1	1	P94072	N-Term(iTRAQ4plex); K19(iTRAQ4plex)	0	0.960042	1		0.978478	1		1.36633	1		1.31617	1		1.31499	1		0	0.0001281	56.34	3.61186e-05	3	2363.25	3.17766	53.7498	0
	High	lkGVLGGTN	1	1	1	P94072	N-Term(iTRAQ4plex); K2(iTRAQ4plex)	0	0.405903	1		1.14341	1		2.79765	1		0.975058	1		1.13839	1		0.009	0.1895	29.86	0.0118768	2	1146.71	-0.828607	28.4435	1
Q9M356	Aspartyl protease OS=Arabidopsis thaliana GN=F15G16.210 PE=4 SV=1 - [Q9M356_ARATH]	257.56	18.01	1	7	7	9	1.00813	9	18.6836	1.03743	9	19.8749	0.811294	9	10.438	0.809976	9	18.2753	0.769518	9	26.8193	483	51.4288	8.42627
	A3	Sequence	# PSMs	# Proteins	# Protein Groups	Protein Group Accessions	Modifications	ΔCn	114/117	114/117 Count	114/117 Variability [%]	115/117	115/117 Count	115/117 Variability [%]	116/114	116/114 Count	116/114 Variability [%]	116/115	116/115 Count	116/115 Variability [%]	116/117	116/117 Count	116/117 Variability [%]	q-Value	PEP	IonScore	Exp Value	Charge	MH+ [Da]	ΔM [ppm]	RT [min]	# Missed Cleavages
	High	rLDDSSEcVTR	2	1	1	Q9M356	N-Term(iTRAQ4plex); C8(Carbamidomethyl)	0	0.98899	2	13.4927	1.04038	2	19.442	0.874539	2	4.2634	0.816202	2	1.56868	0.867057	2	17.8327	0	7.132e-05	66.66	8.4152e-07	3	1481.71	0.540108	17.4836	1
	High	vPGVSESQFk	1	1	1	Q9M356	N-Term(iTRAQ4plex); K10(iTRAQ4plex)	0	1.00813	1		0.935587	1		0.637417	1		0.674334	1		0.644196	1		0	0.02715	61.92	1.00259e-05	2	1365.76	1.22713	30.0457	0
	High	tSVFTPLLTNPk	1	1	1	Q9M356	N-Term(iTRAQ4plex); K12(iTRAQ4plex)	0	0.880501	1		0.713686	1		0.870305	1		1.05417	1		0.768206	1		0	0.001093	52.87	6.55849e-05	3	1605.95	0.729221	42.9268	0
	High	vDHVPLGcGHDNEGLFVGAAGLLGLGR	2	1	1	Q9M356	N-Term(iTRAQ4plex); C8(Carbamidomethyl)	0	1.30802	2	16.2862	1.57212	2	36.1772	0.996373	2	39.1161	0.813897	2	19.01	1.30651	2	58.0775	0	0.0001049	51.55	7.9782e-05	3	2874.49	1.84747	53.855	0
	High	vAYDLVGSR	1	1	1	Q9M356	N-Term(iTRAQ4plex)	0	0.889728	1		0.636449	1		0.590148	1		0.809976	1		0.526374	1		0	0.00424	49.79	0.000129094	2	1123.63	2.08732	30.5974	0
	High	lTQPAYVALR	1	1	1	Q9M356	N-Term(iTRAQ4plex)	0	0.854953	1		1.03743	1		0.758667	1		0.613837	1		0.650235	1		0	0.02941	43.2	0.000674868	2	1275.75	0.401308	33.8149	0
	High	fSYcLVDR	1	1	1	Q9M356	N-Term(iTRAQ4plex); C4(Carbamidomethyl)	0	1.14025	1		1.1116	1		0.811294	1		0.817048	1		0.927371	1		0	0.02159	32.25	0.00268048	2	1203.6	0.716539	34.8174	0
Q9ZVS5	Aspartyl protease-like protein OS=Arabidopsis thaliana GN=F15K9.16 PE=2 SV=1 - [Q9ZVS5_ARATH]	256.486	18.2	1	2	6	10	0.995663	3	21.5155	0.839891	3	23.5864	1.029	3	36.5053	1.18162	3	0.0931051	1.01272	3	23.6834	434	46.1188	9.14404
	A3	Sequence	# PSMs	# Proteins	# Protein Groups	Protein Group Accessions	Modifications	ΔCn	114/117	114/117 Count	114/117 Variability [%]	115/117	115/117 Count	115/117 Variability [%]	116/114	116/114 Count	116/114 Variability [%]	116/115	116/115 Count	116/115 Variability [%]	116/117	116/117 Count	116/117 Variability [%]	q-Value	PEP	IonScore	Exp Value	Charge	MH+ [Da]	ΔM [ppm]	RT [min]	# Missed Cleavages
	High	tPLVPASVVFDLGGR	2	2	2	Q9ZVS4;Q9ZVS5	N-Term(iTRAQ4plex)	0																0	0.0008099	76.25	2.60851e-07	2	1671.96	1.10797	54.5701	0
	High	fGFSSTLLGR	2	2	2	Q9ZVS4;Q9ZVS5	N-Term(iTRAQ4plex)	0																0	0.001342	51.27	6.83001e-05	2	1228.68	0.618373	45.1642	0
	High	vASVkPFGAcFSTk	1	2	2	Q9ZVS4;Q9ZVS5	N-Term(iTRAQ4plex); K5(iTRAQ4plex); C10(Carbamidomethyl); K14(iTRAQ4plex)	0																0	0.0004257	38.9	0.00160387	3	1931.08	2.21302	35.0398	0
	High	tPLLINPGTTVFEFSk	2	1	1	Q9ZVS5	N-Term(iTRAQ4plex); K16(iTRAQ4plex)	0	0.942771	2	30.01	0.908452	2	11.6734	1.15937	2	17.8241	1.18125	2	0.0465525	1.09573	2	11.7205	0	0.01598	36.58	0.00286821	3	2052.16	-0.444103	55.4045	0
	High	iSSVNPYTVLESSIYk	1	1	1	Q9ZVS5	N-Term(iTRAQ4plex); K16(iTRAQ4plex)	0	0.995663	1		0.489028	1		0.669698	1		1.33868	1		0.668449	1		0	0.01273	12.22	0.782727	3	2088.15	1.44917	54.2126	0
	High	aLLLPVTk	2	2	2	Q9ZVS4;Q9ZVS5	N-Term(iTRAQ4plex); K8(iTRAQ4plex)	0																0.003	0.08984	25.9	0.00655451	2	1142.78	2.39971	37.6378	0
Q9XI11	F8K7.9 OS=Arabidopsis thaliana GN=F8K7.9 PE=2 SV=1 - [Q9XI11_ARATH]	252.818	23.04	1	11	11	13	1.03986	12	11.0563	0.886646	12	20.7991	0.995052	13	19.075	1.04026	12	10.5764	0.983255	12	18.7776	703	77.2402	9.29053
	A3	Sequence	# PSMs	# Proteins	# Protein Groups	Protein Group Accessions	Modifications	ΔCn	114/117	114/117 Count	114/117 Variability [%]	115/117	115/117 Count	115/117 Variability [%]	116/114	116/114 Count	116/114 Variability [%]	116/115	116/115 Count	116/115 Variability [%]	116/117	116/117 Count	116/117 Variability [%]	q-Value	PEP	IonScore	Exp Value	Charge	MH+ [Da]	ΔM [ppm]	RT [min]	# Missed Cleavages
	High	fDGAFPSISPEGDR	1	1	1	Q9XI11	N-Term(iTRAQ4plex)	0	1.12193	1		0.878403	1		0.995052	1		1.24778	1		1.11915	1		0	0.0004958	65.26	1.16162e-06	2	1638.79	0.694335	41.033	0
	High	vTPPGLHAFTPATSPNNNNFIAVATR	1	1	1	Q9XI11	N-Term(iTRAQ4plex)	0							1.27991	1								0	6.992e-07	64.33	4.46463e-06	3	2851.5	0.889255	45.7559	0
	High	hGIVYTSSGPALAPGk	1	1	1	Q9XI11	N-Term(iTRAQ4plex); K16(iTRAQ4plex)	0	0.753286	1		0.742177	1		1.15291	1		1.14886	1		0.870626	1		0	9.008e-05	53.89	5.4919e-05	3	1843.03	0.95662	28.7498	0
	High	vVEQGGWPR	1	1	1	Q9XI11	N-Term(iTRAQ4plex)	0	1.07278	1		0.894967	1		0.915469	1		1.07737	1		0.98453	1		0	0.01961	50.66	6.70031e-05	2	1171.64	1.77674	26.3356	0
	High	qLLPQmGFGTVWDPIR	2	1	1	Q9XI11	N-Term(iTRAQ4plex); M6(Oxidation)	0	0.919704	2	13.8712	1.11519	2	14.0196	1.02331	2	20.4648	0.828564	2	20.3141	0.943477	2	35.0726	0	0.004444	47.9	0.000188941	2	2018.07	1.40699	53.1231	0
	High	sQIDILAINVDAPSPATAVk	1	1	1	Q9XI11	N-Term(iTRAQ4plex); K20(iTRAQ4plex)	0	1.07766	1		1.0656	1		1.06793	1		1.06035	1		1.15373	1		0	0.00231	45.26	0.000369336	3	2311.31	1.01434	49.8108	0
	High	sHHFNPFLSPDSSR	1	1	1	Q9XI11	N-Term(iTRAQ4plex)	0	0.696339	1		0.663839	1		1.28205	1		1.32033	1		0.89496	1		0	0.0002959	32.79	0.00281419	3	1771.87	1.01087	30.6173	0
	High	kSDDGWISVYR	1	1	1	Q9XI11	N-Term(iTRAQ4plex); K1(iTRAQ4plex)	0	1.07118	1		1.00646	1		0.953783	1		0.996626	1		1.02421	1		0	0.0162	22.86	0.0551251	3	1613.85	-0.367693	32.7405	1
	High	wVDDSTLYFHR	1	1	1	Q9XI11	N-Term(iTRAQ4plex)	0	1.1183	1		0.875991	1		0.875928	1		1.09786	1		0.981982	1		0	0.01046	22.49	0.0270546	3	1582.78	0.988983	40.8429	0
	High	hVELFDLk	2	1	1	Q9XI11	N-Term(iTRAQ4plex); K8(iTRAQ4plex)	0	0.896445	2	27.1186	0.75757	2	2.6659	0.848544	2	19.008	0.985811	2	5.13731	0.762562	2	7.81123	0	0.008114	21.17	0.0832581	3	1288.75	1.20189	37.544	0
	High	rTQIQPQDVHLIYVTER	1	1	1	Q9XI11	N-Term(iTRAQ4plex)	0	0.867911	1		1.01811	1		1.18614	1		0.992732	1		1.03202	1		0.005	0.1311	10.76	1.31375	4	2240.23	1.46366	36.3331	1
O24603	Chitinase class 4-like protein OS=Arabidopsis thaliana GN=CHI PE=2 SV=1 - [O24603_ARATH]	243.898	28.52	1	7	7	11	0.525309	11	61.1624	1.64549	11	43.375	0.864825	11	50.6901	0.177892	11	118.868	0.292207	11	92.8431	277	29.756	6.04932
	A3	Sequence	# PSMs	# Proteins	# Protein Groups	Protein Group Accessions	Modifications	ΔCn	114/117	114/117 Count	114/117 Variability [%]	115/117	115/117 Count	115/117 Variability [%]	116/114	116/114 Count	116/114 Variability [%]	116/115	116/115 Count	116/115 Variability [%]	116/117	116/117 Count	116/117 Variability [%]	q-Value	PEP	IonScore	Exp Value	Charge	MH+ [Da]	ΔM [ppm]	RT [min]	# Missed Cleavages
	High	aLDENLLASPEk	2	1	1	O24603	N-Term(iTRAQ4plex); K12(iTRAQ4plex)	0	0.729466	2	7.70645	1.99219	2	48.8667	0.582999	2	71.4074	0.209585	2	174.351	0.426334	2	82.2545	0	0.0007026	92.69	5.75949e-09	2	1587.88	-0.7177	36.1069	0
	High	vAQDQVLAFk	2	1	1	O24603	N-Term(iTRAQ4plex); K10(iTRAQ4plex)	0	0.667365	2	57.4667	1.36591	2	84.3861	0.692369	2	33.8912	0.332121	2	343.828	0.46321	2	105.326	0	0.0146	55.31	4.62274e-05	2	1406.82	-1.0304	35.5163	0
	High	tAFWFWTTNVR	2	1	1	O24603	N-Term(iTRAQ4plex)	0	0.602983	2	142.725	2.10952	2	45.3103	0.898212	2	72.9231	0.252069	2	980.356	0.54295	2	417.463	0	0.007556	43.69	0.000316397	2	1572.81	0.243455	56.3017	0
	High	yFQDYcGk	1	1	1	O24603	N-Term(iTRAQ4plex); C6(Carbamidomethyl); K8(iTRAQ4plex)	0	0.525309	1		1.5433	1		0.53232	1		0.177892	1		0.280327	1		0	0.06053	37.48	0.000482352	2	1368.65	-1.83318	28.7562	0
	High	aASGEYcDTEkPEFPcAQGk	1	1	1	O24603	N-Term(iTRAQ4plex); C7(Carbamidomethyl); K11(iTRAQ4plex); C16(Carbamidomethyl); K20(iTRAQ4plex)	0	0.814429	1		1.24358	1		1.19401	1		0.767729	1		0.974854	1		0	0.0002582	33.41	0.00132251	4	2677.26	-1.54647	29.3692	0
	High	sGFGATIR	2	1	1	O24603	N-Term(iTRAQ4plex)	0	0.45492	2	0.478962	2.21078	2	3.56533	0.842685	2	42.8972	0.170245	2	38.3651	0.384306	2	42.3547	0.005	0.123	31	0.00953194	2	952.533	-0.227479	21.0273	0
	High	ecSGGDSTAk	1	1	1	O24603	N-Term(iTRAQ4plex); C2(Carbamidomethyl); K10(iTRAQ4plex)	0	0.227394	1		1.64549	1		1.01487	1		0.137693	1		0.231348	1		0.005	0.1369	28.72	0.00409543	2	1299.61	-1.97788	8.95704	0
Q9SZJ5	Serine hydroxymethyltransferase 1, mitochondrial OS=Arabidopsis thaliana GN=SHM1 PE=1 SV=1 - [GLYM1_ARATH]	241.442	20.89	1	9	9	10	1.45754	9	27.2942	1.05881	9	35.7698	1.16304	10	27.4163	1.41186	10	29.2044	1.41033	9	37.5239	517	57.3643	8.1333
	A3	Sequence	# PSMs	# Proteins	# Protein Groups	Protein Group Accessions	Modifications	ΔCn	114/117	114/117 Count	114/117 Variability [%]	115/117	115/117 Count	115/117 Variability [%]	116/114	116/114 Count	116/114 Variability [%]	116/115	116/115 Count	116/115 Variability [%]	116/117	116/117 Count	116/117 Variability [%]	q-Value	PEP	IonScore	Exp Value	Charge	MH+ [Da]	ΔM [ppm]	RT [min]	# Missed Cleavages
	High	iSAVSIFFETMPYR	1	1	1	Q9SZJ5	N-Term(iTRAQ4plex)	0							1.47422	1		1.7455	1					0	0.0007781	63.97	4.44962e-06	2	1804.94	1.12541	60.8999	0
	High	qLNAPLEEVDPEIADIIEHEk	1	1	1	Q9SZJ5	N-Term(iTRAQ4plex); K21(iTRAQ4plex)	0	1.63274	1		0.624445	1		1.46474	1		3.76011	1		2.39747	1		0	4.551e-06	61.11	8.7127e-06	3	2690.42	3.04277	55.6589	0
	High	lIVAGASAYAR	1	1	1	Q9SZJ5	N-Term(iTRAQ4plex)	0	1.26324	1		1.33801	1		1.11367	1		1.03229	1		1.41033	1		0	0.002145	56.92	3.1908e-05	2	1235.72	-0.0472444	32.7973	0
	High	gYELVSGGTDNHLVLVNLkPk	1	1	1	Q9SZJ5	N-Term(iTRAQ4plex); K19(iTRAQ4plex); K21(iTRAQ4plex)	0	1.45754	1		1.05881	1		1.06408	1		1.43811	1		1.55478	1		0	3.59e-05	54.02	2.7145e-05	4	2685.53	1.59453	42.1531	0
	High	qATTSEYk	1	1	1	Q9SZJ5	N-Term(iTRAQ4plex); K8(iTRAQ4plex)	0	1.78529	1		1.56314	1		1.25468	1		1.4069	1		2.24553	1		0	0.006549	43.62	0.000358471	2	1215.65	0.681789	14.0907	0
	High	lRHEVEEFAk	1	1	1	Q9SZJ5	N-Term(iTRAQ4plex); K10(iTRAQ4plex)	0	1.74638	1		0.91123	1		0.630645	1		1.18663	1		1.10408	1		0	0.00347	34.24	0.00435093	3	1545.87	1.75654	29.8079	1
	High	vAEYFDk	1	1	1	Q9SZJ5	N-Term(iTRAQ4plex); K7(iTRAQ4plex)	0	1.50162	1		1.46409	1		1.40706	1		1.41685	1		2.11811	1		0.003	0.0959	38.77	0.00120793	2	1159.62	0.0513922	31.33	0
	High	fAQTLmER	2	1	1	Q9SZJ5	N-Term(iTRAQ4plex); M6(Oxidation)	0	0.965326	2	19.5438	0.799211	2	15.2056	1.06122	2	20.2173	1.25844	2	24.6186	1.02696	2	40.9529	0.004	0.1095	21.27	0.0485192	2	1155.6	2.31264	24.9691	0
	High	sATLFRPk	1	1	1	Q9SZJ5	N-Term(iTRAQ4plex); K8(iTRAQ4plex)	0	1.15356	1		1.32978	1		0.978574	1		0.833434	1		1.13165	1		0.005	0.1208	17.91	0.254848	3	1207.74	0.277254	22.9858	0
Q9SRZ6	Cytosolic isocitrate dehydrogenase [NADP] OS=Arabidopsis thaliana GN=CICDH PE=2 SV=1 - [ICDHC_ARATH]	240.72	23.41	1	9	9	10	1.0834	9	13.1533	1.0111	9	14.2171	0.936112	10	12.3916	1.05916	10	10.606	1.07186	9	17.375	410	45.7171	6.56592
	A3	Sequence	# PSMs	# Proteins	# Protein Groups	Protein Group Accessions	Modifications	ΔCn	114/117	114/117 Count	114/117 Variability [%]	115/117	115/117 Count	115/117 Variability [%]	116/114	116/114 Count	116/114 Variability [%]	116/115	116/115 Count	116/115 Variability [%]	116/117	116/117 Count	116/117 Variability [%]	q-Value	PEP	IonScore	Exp Value	Charge	MH+ [Da]	ΔM [ppm]	RT [min]	# Missed Cleavages
	High	gGETSTNSIASIFAWTR	1	1	1	Q9SRZ6	N-Term(iTRAQ4plex)	0	1.0818	1		1.0111	1		1.01293	1		1.06402	1		1.09851	1		0	1.219e-05	104.91	3.40606e-10	2	1941.98	2.79825	54.9426	0
	High	lIDDMVAYALk	2	1	1	Q9SRZ6	N-Term(iTRAQ4plex); K11(iTRAQ4plex)	0	1.09957	2	16.9445	0.947941	2	24.0457	1.10291	2	19.27	1.25603	2	12.2564	1.21574	2	37.1097	0	0.0003126	66.71	2.77296e-06	2	1539.87	3.18854	59.4034	0
	High	dATDDkVTIESAEATk	1	1	1	Q9SRZ6	N-Term(iTRAQ4plex); K6(iTRAQ4plex); K16(iTRAQ4plex)	0	1.49143	1		1.02402	1		0.831365	1		1.18879	1		1.243	1		0	1.012e-06	55.65	3.40338e-05	3	2126.12	0.655723	27.4893	1
	High	dATDDkVTIESAEATkk	1	1	1	Q9SRZ6	N-Term(iTRAQ4plex); K6(iTRAQ4plex); K16(iTRAQ4plex); K17(iTRAQ4plex)	0	1.29162	1		0.935213	1		0.788861	1		1.06966	1		1.02144	1		0	3.561e-05	39.52	0.00155244	4	2398.32	1.05443	26.4345	2
	High	tIEAEAAHGTVTR	1	1	1	Q9SRZ6	N-Term(iTRAQ4plex)	0	1.0834	1		0.697005	1		0.555185	1		0.847242	1		0.602979	1		0	0.006483	39.23	0.00123578	3	1499.8	2.94835	20.1831	0
	High	kWPLYLSTk	1	1	1	Q9SRZ6	N-Term(iTRAQ4plex); K1(iTRAQ4plex); K9(iTRAQ4plex)	0	1.18346	1		1.12679	1		0.972615	1		1.00293	1		1.1539	1		0	0.009146	32.79	0.00465525	3	1567.96	-0.144094	37.669	1
	High	yFDLGLPHR	1	1	1	Q9SRZ6	N-Term(iTRAQ4plex)	0	1.06965	1		0.856506	1		0.859887	1		1.05431	1		0.922058	1		0	0.005517	23.39	0.0519991	3	1261.68	0.773296	40.186	0
	High	lEAAcVGTVESGk	1	1	1	Q9SRZ6	N-Term(iTRAQ4plex); C5(Carbamidomethyl); K13(iTRAQ4plex)	0							0.903751	1		0.725345	1					0.003	0.09475	15.72	0.367046	3	1608.85	1.19394	28.8079	0
	High	vTEFGLk	1	1	1	Q9SRZ6	N-Term(iTRAQ4plex); K7(iTRAQ4plex)	0	1.05269	1		1.01421	1		1.01569	1		1.03503	1		1.07186	1		0.006	0.1441	17.38	0.243137	2	1081.65	0.326023	32.0655	0
Q9LF98	Fructose-bisphosphate aldolase OS=Arabidopsis thaliana GN=F8J2_100 PE=2 SV=1 - [Q9LF98_ARATH]	237.225	15.08	1	4	4	7	0.890823	4	14.6185	0.927406	4	20.5126	0.932383	6	31.8045	1.07641	6	22.1815	1.04595	4	20.3799	358	38.5159	6.45557
	A3	Sequence	# PSMs	# Proteins	# Protein Groups	Protein Group Accessions	Modifications	ΔCn	114/117	114/117 Count	114/117 Variability [%]	115/117	115/117 Count	115/117 Variability [%]	116/114	116/114 Count	116/114 Variability [%]	116/115	116/115 Count	116/115 Variability [%]	116/117	116/117 Count	116/117 Variability [%]	q-Value	PEP	IonScore	Exp Value	Charge	MH+ [Da]	ΔM [ppm]	RT [min]	# Missed Cleavages
	High	tVPAAVPAIVFLSGGQSEEEATR	4	1	1	Q9LF98	N-Term(iTRAQ4plex)	0	0.758341	1		1.10457	1		0.735546	3	0.602918	0.937924	3	37.1141	1.05784	1		0	2.612e-05	80	1.265e-07	3	2473.31	0.926363	54.0897	0
	High	vLAAcYk	1	1	1	Q9LF98	N-Term(iTRAQ4plex); C5(Carbamidomethyl); K7(iTRAQ4plex)	0	0.92269	1		0.803488	1		1.11807	1		1.26055	1		1.03419	1		0	0.04084	33.92	0.00541354	2	1112.64	1.51759	23.9498	0
	High	fADELIANAAYIGTPGk	1	1	1	Q9LF98	N-Term(iTRAQ4plex); K17(iTRAQ4plex)	0	0.860057	1		0.813995	1		0.934614	1		0.969518	1		0.805817	1		0.002	0.08426	18.49	0.223695	3	2039.11	1.567	51.417	0
	High	lFVDILk	1	1	1	Q9LF98	N-Term(iTRAQ4plex); K7(iTRAQ4plex)	0	2.1312	1		1.05662	1		0.930158	1		1.84196	1		1.98727	1		0.004	0.1128	45.06	0.000360232	2	1135.74	2.27512	49.1562	0
Q9SAJ4	Phosphoglycerate kinase OS=Arabidopsis thaliana GN=T8K14.3 PE=2 SV=1 - [Q9SAJ4_ARATH]	234.291	14.96	1	2	4	5	2.01241	1		3.06668	1		1.70644	2	8.11912	1.16869	2	17.2936	3.25942	1		401	42.1054	5.68115
	A3	Sequence	# PSMs	# Proteins	# Protein Groups	Protein Group Accessions	Modifications	ΔCn	114/117	114/117 Count	114/117 Variability [%]	115/117	115/117 Count	115/117 Variability [%]	116/114	116/114 Count	116/114 Variability [%]	116/115	116/115 Count	116/115 Variability [%]	116/117	116/117 Count	116/117 Variability [%]	q-Value	PEP	IonScore	Exp Value	Charge	MH+ [Da]	ΔM [ppm]	RT [min]	# Missed Cleavages
	High	gVTTIIGGGDSVAAVEk	2	2	2	Q9LD57;Q9SAJ4	N-Term(iTRAQ4plex); K17(iTRAQ4plex)	0																0	2.8e-06	92.85	6.97786e-09	2	1862.05	1.84289	38.387	0
	High	lAALADVYVNDAFGTAHR	1	1	1	Q9SAJ4	N-Term(iTRAQ4plex)	0							1.80233	1		1.31215	1					0	2.532e-07	78.5	1.7798e-07	3	2048.07	2.19363	54.2092	0
	High	lVAGLPEGGVLLLENVR	1	1	1	Q9SAJ4	N-Term(iTRAQ4plex)	0	2.01241	1		3.06668	1		1.61565	1		1.04091	1		3.25942	1		0	0.0009453	60.12	8.94927e-06	2	1893.13	1.36023	58.2138	0
	High	fAPDANSk	1	2	2	Q9LD57;Q9SAJ4	N-Term(iTRAQ4plex); K8(iTRAQ4plex)	0																0.005	0.1295	35.46	0.00337069	2	1137.62	2.27808	18.4621	0
P48491	Triosephosphate isomerase, cytosolic OS=Arabidopsis thaliana GN=CTIMC PE=1 SV=2 - [TPIS_ARATH]	231.746	28.35	1	6	7	9	0.953844	8	48.4131	1.02974	8	25.5228	1.20369	8	60.0681	1.05341	8	25.386	1.06469	8	31.7603	254	27.1521	5.50342
	A3	Sequence	# PSMs	# Proteins	# Protein Groups	Protein Group Accessions	Modifications	ΔCn	114/117	114/117 Count	114/117 Variability [%]	115/117	115/117 Count	115/117 Variability [%]	116/114	116/114 Count	116/114 Variability [%]	116/115	116/115 Count	116/115 Variability [%]	116/117	116/117 Count	116/117 Variability [%]	q-Value	PEP	IonScore	Exp Value	Charge	MH+ [Da]	ΔM [ppm]	RT [min]	# Missed Cleavages
	High	aILNESSEFVGDk	1	1	1	P48491	N-Term(iTRAQ4plex); K13(iTRAQ4plex)	0	1.4592	1		0.678905	1		1.12244	1		2.36857	1		1.64193	1		0	0.008169	69.41	1.31161e-06	2	1696.9	2.48034	36.397	0
	High	vAYALAQGLk	2	1	1	P48491	N-Term(iTRAQ4plex); K10(iTRAQ4plex)	0	0.854522	2	49.2428	0.902354	2	12.0001	1.13301	2	46.5874	1.05341	2	9.70377	0.970585	2	2.27645	0	0.004391	54.08	6.17529e-05	2	1321.81	0.9597	38.0747	0
	High	vIAcVGETLEER	1	1	1	P48491	N-Term(iTRAQ4plex); C4(Carbamidomethyl)	0	0.800509	1		0.889237	1		0.769129	1		0.679776	1		0.617223	1		0	0.005877	51.4	8.18613e-05	2	1519.79	0.943258	39.764	0
	High	sDFFVAAQNcWVk	1	1	1	P48491	N-Term(iTRAQ4plex); C10(Carbamidomethyl); K13(iTRAQ4plex)	0	1.15801	1		1.24793	1		1.29082	1		1.17599	1		1.49849	1		0	1.886e-05	45.18	0.00023816	3	1859.94	0.992851	45.4193	0
	High	aILNESSEFVGDkVAYALAQGLk	2	1	1	P48491	N-Term(iTRAQ4plex); K13(iTRAQ4plex); K23(iTRAQ4plex)	0	0.538427	2	23.6192	1.54349	2	40.801	2.36065	2	8.12619	0.808485	2	58.7184	1.27419	2	15.2746	0	0.0006559	44.14	0.000348858	3	2855.59	0.582528	59.32	1
	High	vASPAQAQEVHDELRk	1	1	1	P48491	N-Term(iTRAQ4plex); K16(iTRAQ4plex)	0	1.13655	1		1.08405	1		0.815526	1		0.83945	1		0.929186	1		0	0.0005156	42.89	0.000771065	4	2066.13	0.98717	26.853	1
	High	fFVGGNWk	1	2	2	Q9SKP6;P48491	N-Term(iTRAQ4plex); K8(iTRAQ4plex)	0																0	0.03999	36.9	0.00165381	2	1242.69	1.40599	41.3778	0
Q9S7Y7	Alpha-xylosidase 1 OS=Arabidopsis thaliana GN=XYL1 PE=1 SV=1 - [XYL1_ARATH]	227.638	10.71	1	8	8	8	1.03052	8	23.3421	0.794999	8	39.4627	0.830569	8	37.0559	1.07027	8	12.5734	0.904619	8	48.3692	915	102.333	6.771
	A3	Sequence	# PSMs	# Proteins	# Protein Groups	Protein Group Accessions	Modifications	ΔCn	114/117	114/117 Count	114/117 Variability [%]	115/117	115/117 Count	115/117 Variability [%]	116/114	116/114 Count	116/114 Variability [%]	116/115	116/115 Count	116/115 Variability [%]	116/117	116/117 Count	116/117 Variability [%]	q-Value	PEP	IonScore	Exp Value	Charge	MH+ [Da]	ΔM [ppm]	RT [min]	# Missed Cleavages
	High	qELYQWDTVADSAR	1	1	1	Q9S7Y7	N-Term(iTRAQ4plex)	0	0.827974	1		0.585672	1		0.843064	1		1.17015	1		0.699768	1		0	1.658e-05	92.17	3.4584e-09	2	1825.89	1.37674	40.0544	0
	High	tTPFSLVIAFPAGASEGYATGk	1	1	1	Q9S7Y7	N-Term(iTRAQ4plex); K22(iTRAQ4plex)	0	1.21161	1		1.16292	1		1.09333	1		1.11835	1		1.32797	1		0	1.207e-05	49.72	0.00015039	3	2473.32	-1.17473	56.8153	0
	High	dHANYYSPR	1	1	1	Q9S7Y7	N-Term(iTRAQ4plex)	0	1.39466	1		1.45064	1		1.11972	1		1.0569	1		1.5655	1		0	0.03394	40.97	0.000219954	3	1266.6	0.0624048	15.5984	0
	High	wEVPYNLLPR	1	1	1	Q9S7Y7	N-Term(iTRAQ4plex)	0	1.15151	1		0.853537	1		0.818259	1		1.08381	1		0.944574	1		0	0.04668	39.55	0.00131437	2	1430.79	1.03293	52.1755	0
	High	tVSWWGDEIkR	1	1	1	Q9S7Y7	N-Term(iTRAQ4plex); K10(iTRAQ4plex)	0	0.888015	1		0.650323	1		0.707721	1		0.948793	1		0.630027	1		0	0.0001724	39.41	0.00168963	3	1664.9	0.928028	39.2907	1
	High	eYDAHSIYGFSETIATHk	1	1	1	Q9S7Y7	N-Term(iTRAQ4plex); K18(iTRAQ4plex)	0	0.906626	1		1.02298	1		1.02739	1		0.893949	1		0.933768	1		0	0.0003433	34.32	0.00332845	4	2357.17	1.11578	40.212	0
	High	rPFILSR	1	1	1	Q9S7Y7	N-Term(iTRAQ4plex)	0	0.922232	1		0.612331	1		0.598241	1		0.884604	1		0.553087	1		0.001	0.07669	41.15	0.00134672	3	1032.65	1.58906	26.3408	0
	High	lLAFLDk	1	1	1	Q9S7Y7	N-Term(iTRAQ4plex); K7(iTRAQ4plex)	0	1.38048	1		0.740476	1		0.633264	1		1.1591	1		0.876379	1		0.006	0.1427	41.5	0.000796439	2	1107.7	1.49622	49.8198	0
Q9C9W5	Glycerate dehydrogenase HPR, peroxisomal OS=Arabidopsis thaliana GN=HPR PE=1 SV=1 - [HPR1_ARATH]	227.049	27.72	1	9	9	10	1.02378	8	23.4444	0.911825	8	19.791	0.976094	8	23.3881	0.995245	8	10.2794	0.957657	8	35.4034	386	42.2209	7.15186
	A3	Sequence	# PSMs	# Proteins	# Protein Groups	Protein Group Accessions	Modifications	ΔCn	114/117	114/117 Count	114/117 Variability [%]	115/117	115/117 Count	115/117 Variability [%]	116/114	116/114 Count	116/114 Variability [%]	116/115	116/115 Count	116/115 Variability [%]	116/117	116/117 Count	116/117 Variability [%]	q-Value	PEP	IonScore	Exp Value	Charge	MH+ [Da]	ΔM [ppm]	RT [min]	# Missed Cleavages
	High	eGMATLAALNVLGR	1	1	1	Q9C9W5	N-Term(iTRAQ4plex)	0	1.00414	1		0.918219	1		1.18151	1		1.26854	1		1.18935	1		0	3.254e-06	94.37	4.91725e-09	2	1559.87	0.633878	51.2018	0
	High	gPVIDEAALVEHLk	1	1	1	Q9C9W5	N-Term(iTRAQ4plex); K14(iTRAQ4plex)	0	1.31171	1		1.26285	1		0.989471	1		1.00904	1		1.30112	1		0	1.592e-05	57.23	2.39381e-05	3	1779.03	1.17747	44.1129	0
	High	gQTVGVIGAGR	1	1	1	Q9C9W5	N-Term(iTRAQ4plex)	0	0.868666	1		0.987315	1		0.962898	1		0.831754	1		0.838512	1		0	0.004475	50.88	7.63505e-05	2	1158.67	-1.2678	20.7925	0
	High	wINLLVDQGcR	1	1	1	Q9C9W5	N-Term(iTRAQ4plex); C10(Carbamidomethyl)	0	1.04381	1		1.12878	1		1.17148	1		1.06356	1		1.22583	1		0	0.003813	47.24	0.000181247	2	1517.8	0.404086	51.2469	0
	High	eADLISLHPVLDk	2	1	1	Q9C9W5	N-Term(iTRAQ4plex); K13(iTRAQ4plex)	0	1.18678	1		0.860359	1		0.849346	1		1.15025	1		1.01049	1		0	0.006483	35.04	0.00390094	3	1738	1.7025	41.2752	0
	High	eAILVNcSR	1	1	1	Q9C9W5	N-Term(iTRAQ4plex); C7(Carbamidomethyl)	0	0.823956	1		0.706638	1		0.821672	1		0.940639	1		0.678702	1		0	0.01591	28.93	0.01241	2	1205.64	1.17481	22.8128	0
	High	vGLDVFEEEPFmkPGLADTk	1	1	1	Q9C9W5	N-Term(iTRAQ4plex); M12(Oxidation); K13(iTRAQ4plex); K20(iTRAQ4plex)	0	0.863117	1		0.905476	1		1.04892	1		0.981641	1		0.907587	1		0	0.03605	10.27	1.26393	4	2670.42	3.82609	48.4264	0
	High	vEIcHLk	1	1	1	Q9C9W5	N-Term(iTRAQ4plex); C4(Carbamidomethyl); K7(iTRAQ4plex)	0	1.1862	1		0.757916	1		0.602762	1		0.926187	1		0.716768	1		0.007	0.161	19.83	0.0972325	3	1186.69	2.52973	24.889	0
	High	aLGLPVSk	1	1	1	Q9C9W5	N-Term(iTRAQ4plex); K8(iTRAQ4plex)	0																0.008	0.1783	33.68	0.00130707	2	1072.7	2.33161	30.9384	0
O65396	Aminomethyltransferase, mitochondrial OS=Arabidopsis thaliana GN=GDCST PE=1 SV=1 - [GCST_ARATH]	218.469	17.16	1	6	6	11	1.12774	10	30.919	0.943369	10	30.9301	0.999542	10	13.3149	1.23274	10	28.4718	1.15595	10	31.9352	408	44.4168	8.36768
	A3	Sequence	# PSMs	# Proteins	# Protein Groups	Protein Group Accessions	Modifications	ΔCn	114/117	114/117 Count	114/117 Variability [%]	115/117	115/117 Count	115/117 Variability [%]	116/114	116/114 Count	116/114 Variability [%]	116/115	116/115 Count	116/115 Variability [%]	116/117	116/117 Count	116/117 Variability [%]	q-Value	PEP	IonScore	Exp Value	Charge	MH+ [Da]	ΔM [ppm]	RT [min]	# Missed Cleavages
	High	sLLALQGPLAAPVLQHLTk	3	1	1	O65396	N-Term(iTRAQ4plex); K19(iTRAQ4plex)	0	0.944199	2	28.5218	0.738978	2	21.039	1.05715	2	7.89352	1.32613	2	61.5253	1.00064	2	37.0303	0	1.622e-07	85.2	5.73791e-09	3	2258.39	1.49439	55.4527	0
	High	rAEGGFLGADVILQQLk	2	1	1	O65396	N-Term(iTRAQ4plex); K17(iTRAQ4plex)	0	0.729473	2	57.4027	0.611591	2	60.7163	1.21413	2	29.3068	1.42178	2	32.1446	0.887875	2	25.0419	0	5.916e-06	60.94	8.57728e-06	3	2103.22	2.11301	51.9515	1
	High	sHSEVHDESGNk	1	1	1	O65396	N-Term(iTRAQ4plex); K12(iTRAQ4plex)	0	1.29966	1		1.05828	1		1.25315	1		1.51095	1		1.63271	1		0	0.009343	39.18	0.000609946	4	1613.78	0.126649	8.32944	0
	High	aEGGFLGADVILQQLk	1	1	1	O65396	N-Term(iTRAQ4plex); K16(iTRAQ4plex)	0	1.11542	1		0.99725	1		0.932309	1		1.02379	1		1.0425	1		0	0.0171	32.85	0.00529176	3	1947.12	1.92976	57.2484	0
	High	gkPYEGSITk	1	1	1	O65396	N-Term(iTRAQ4plex); K2(iTRAQ4plex); K10(iTRAQ4plex)	0	1.91793	1		1.26744	1		0.781885	1		1.16163	1		1.50333	1		0	0.01207	30.26	0.0132806	3	1511.88	1.28348	20.4459	0
	High	dkDLAHIEEHmk	1	1	1	O65396	N-Term(iTRAQ4plex); K2(iTRAQ4plex); M11(Oxidation); K12(iTRAQ4plex)	0	1.84442	1		1.01311	1		0.731911	1		1.30822	1		1.3533	1		0	0.0002487	24.98	0.0411405	4	1914.02	1.94053	21.3873	1
	High	dkDLAHIEEHMk	2	1	1	O65396	N-Term(iTRAQ4plex); K2(iTRAQ4plex); K12(iTRAQ4plex)	0	1.07119	2	30.919	0.865573	2	60.9085	0.990492	2	1.21901	1.20346	2	25.1203	1.06364	2	32.2277	0	0.0005212	22.4	0.0920704	4	1898.02	0.0495458	28.1136	1
Q9FXA1	AT1G49750 protein OS=Arabidopsis thaliana GN=F14J22.4 PE=2 SV=1 - [Q9FXA1_ARATH]	217.381	14.78	1	7	7	9	0.704076	9	29.3105	0.681472	9	20.2971	0.86923	9	20.8608	0.74902	9	8.61382	0.587498	9	26.1477	494	54.3731	8.104
	A3	Sequence	# PSMs	# Proteins	# Protein Groups	Protein Group Accessions	Modifications	ΔCn	114/117	114/117 Count	114/117 Variability [%]	115/117	115/117 Count	115/117 Variability [%]	116/114	116/114 Count	116/114 Variability [%]	116/115	116/115 Count	116/115 Variability [%]	116/117	116/117 Count	116/117 Variability [%]	q-Value	PEP	IonScore	Exp Value	Charge	MH+ [Da]	ΔM [ppm]	RT [min]	# Missed Cleavages
	High	lTGDFPTSVLk	1	1	1	Q9FXA1	N-Term(iTRAQ4plex); K11(iTRAQ4plex)	0	0.704076	1		0.835455	1		0.873466	1		0.722703	1		0.616512	1		0	0.000194	73.64	6.12007e-07	2	1465.85	1.75846	42.9521	0
	High	fLYELDLSNNk	1	1	1	Q9FXA1	N-Term(iTRAQ4plex); K11(iTRAQ4plex)	0	0.694365	1		0.780377	1		0.843999	1		0.737298	1		0.587498	1		0	0.007075	65.41	3.29462e-06	2	1643.89	3.28309	46.0945	0
	High	fTGPIPESIGNIk	2	1	1	Q9FXA1	N-Term(iTRAQ4plex); K13(iTRAQ4plex)	0	1.07957	2	23.2717	1.26367	2	6.68618	0.866084	2	37.3613	0.726426	2	20.0584	0.937315	2	13.2397	0	2.346e-05	62.78	6.03678e-06	2	1660.95	0.914588	43.3695	0
	High	yLQEVLFLNNk	1	1	1	Q9FXA1	N-Term(iTRAQ4plex); K11(iTRAQ4plex)	0	0.732735	1		0.666482	1		1.19072	1		1.28525	1		0.874648	1		0	0.004831	41.77	0.000908098	3	1668.96	-0.228005	51.809	0
	High	fkDLVADDkLk	2	1	1	Q9FXA1	N-Term(iTRAQ4plex); K2(iTRAQ4plex); K9(iTRAQ4plex); K11(iTRAQ4plex)	0	0.573448	2	1.71711	0.644455	2	8.29437	0.882606	2	2.26451	0.771056	2	4.30094	0.507385	2	3.98278	0	4.116e-05	35.59	0.00184959	3	1868.13	-0.232992	33.2845	2
	High	kVYPVLQR	1	1	1	Q9FXA1	N-Term(iTRAQ4plex); K1(iTRAQ4plex)	0	0.895123	1		0.545138	1		0.638883	1		1.02995	1		0.573298	1		0	0.04848	21.87	0.0565613	3	1290.82	1.60416	24.2031	1
	High	kQTcPNSk	1	1	1	Q9FXA1	N-Term(iTRAQ4plex); K1(iTRAQ4plex); C4(Carbamidomethyl); K8(iTRAQ4plex)	0	0.585642	1		0.611081	1		0.75627	1		0.711588	1		0.444003	1		0.001	0.07592	23.49	0.0682763	3	1394.78	0.842062	8.88764	1
O24658	At2g43590 OS=Arabidopsis thaliana GN=AT2G43590 PE=2 SV=1 - [O24658_ARATH]	217.044	18.56	1	3	3	6	1.16764	6	21.6261	0.841975	6	73.6167	0.741457	6	62.442	0.984282	6	13.1256	0.914267	6	70.2401	264	28.3343	8.04541
	A3	Sequence	# PSMs	# Proteins	# Protein Groups	Protein Group Accessions	Modifications	ΔCn	114/117	114/117 Count	114/117 Variability [%]	115/117	115/117 Count	115/117 Variability [%]	116/114	116/114 Count	116/114 Variability [%]	116/115	116/115 Count	116/115 Variability [%]	116/117	116/117 Count	116/117 Variability [%]	q-Value	PEP	IonScore	Exp Value	Charge	MH+ [Da]	ΔM [ppm]	RT [min]	# Missed Cleavages
	High	dSFVNAANTFPNFANSVTR	3	1	1	O24658	N-Term(iTRAQ4plex)	0	1.34131	3	1.64434	1.22118	3	21.605	0.618306	3	67.3982	0.848117	3	25.9476	0.840668	3	65.243	0	1.999e-05	102.76	3.97248e-10	2	2216.09	2.4925	49.1262	0
	High	qPELVGSNPTVAFR	2	1	1	O24658	N-Term(iTRAQ4plex)	0	0.951205	2	38.4869	0.410909	2	105.529	0.622146	2	145.22	1.41396	2	62.1587	0.593257	2	262.254	0	0.0006313	72.99	7.00768e-07	2	1658.9	2.39012	37.5495	0
	High	nYcQSSNTQYPcAPGk	1	1	1	O24658	N-Term(iTRAQ4plex); C3(Carbamidomethyl); C12(Carbamidomethyl); K16(iTRAQ4plex)	0	1.11552	1		0.962584	1		0.889137	1		1.01164	1		0.99431	1		0	0.001901	30	0.00275	3	2162.99	2.5787	23.0137	0
Q8W493-2	Isoform 2 of Ferredoxin--NADP reductase, leaf isozyme 2, chloroplastic OS=Arabidopsis thaliana GN=LFNR2 - [FNRL2_ARATH]	214.546	10.29	3	3	3	7	1.14833	7	15.667	1.333	7	20.7761	1.04161	7	23.9343	0.880967	7	24.2918	1.19908	7	40.8902	350	39.2077	8.47021
	A3	Sequence	# PSMs	# Proteins	# Protein Groups	Protein Group Accessions	Modifications	ΔCn	114/117	114/117 Count	114/117 Variability [%]	115/117	115/117 Count	115/117 Variability [%]	116/114	116/114 Count	116/114 Variability [%]	116/115	116/115 Count	116/115 Variability [%]	116/117	116/117 Count	116/117 Variability [%]	q-Value	PEP	IonScore	Exp Value	Charge	MH+ [Da]	ΔM [ppm]	RT [min]	# Missed Cleavages
	High	dPNATVIMLATGTGIAPFR	2	3	1	Q8W493-2	N-Term(iTRAQ4plex)	0	1.11328	2	62.9459	0.986176	2	72.8327	1.0777	2	29.2496	1.19445	2	21.4285	1.20276	2	105.379	0	4.984e-06	104.48	4.65169e-10	2	2089.13	2.57304	56.6659	0
	High	kNEEGVIVNR	2	3	1	Q8W493-2	N-Term(iTRAQ4plex); K1(iTRAQ4plex)	0	1.18117	2	4.18254	1.40374	2	7.67715	1.15624	2	15.5726	0.955199	2	12.0376	1.36911	2	19.8517	0	0.0001518	53.51	5.61527e-05	3	1445.83	0.58289	17.964	1
	High	dPNATVImLATGTGIAPFR	2	3	1	Q8W493-2	N-Term(iTRAQ4plex); M8(Oxidation)	0	1.10277	2	9.59173	1.36297	2	34.672	0.942406	2	11.7064	0.748608	2	12.505	1.04183	2	21.478	0	0.006841	41.08	0.00111126	3	2105.12	1.77334	53.3711	0
	High	vDYAISR	1	3	1	Q8W493-2	N-Term(iTRAQ4plex)	0	0.986242	1		1.31932	1		1.18075	1		0.866582	1		1.16739	1		0.006	0.147	33.74	0.00350815	2	967.535	2.21954	22.3553	0
Q9LU14	GDSL esterase/lipase APG OS=Arabidopsis thaliana GN=APG PE=1 SV=1 - [APG2_ARATH]	211.424	20.96	1	6	6	7	1.18661	7	55.5919	0.945161	7	10.698	1.07716	7	14.3233	1.27853	7	14.9809	1.28134	7	23.5009	353	38.1754	8.30908
	A3	Sequence	# PSMs	# Proteins	# Protein Groups	Protein Group Accessions	Modifications	ΔCn	114/117	114/117 Count	114/117 Variability [%]	115/117	115/117 Count	115/117 Variability [%]	116/114	116/114 Count	116/114 Variability [%]	116/115	116/115 Count	116/115 Variability [%]	116/117	116/117 Count	116/117 Variability [%]	q-Value	PEP	IonScore	Exp Value	Charge	MH+ [Da]	ΔM [ppm]	RT [min]	# Missed Cleavages
	High	lATDITAETLGFTk	2	1	1	Q9LU14	N-Term(iTRAQ4plex); K14(iTRAQ4plex)	0	1.09131	2	45.0191	0.875234	2	22.3346	1.02646	2	17.5902	1.25657	2	3.44012	1.12298	2	25.9228	0	1.54e-06	102.25	7.77339e-10	2	1769	2.43247	48.1988	0
	High	aALLNHAIPLYQQVEYFk	1	1	1	Q9LU14	N-Term(iTRAQ4plex); K18(iTRAQ4plex)	0	1.72127	1		0.945161	1		1.18583	1		2.12023	1		2.0462	1		0	3.725e-05	65.72	2.88011e-06	3	2406.35	3.10028	51.879	0
	High	nLLIGANFASAASGYDDk	1	1	1	Q9LU14	N-Term(iTRAQ4plex); K18(iTRAQ4plex)	0	0.836172	1		0.904023	1		1.07347	1		0.974822	1		0.899837	1		0	0.0004306	52.51	6.53621e-05	3	2115.1	2.49929	46.1866	0
	High	sGFTEATk	1	1	1	Q9LU14	N-Term(iTRAQ4plex); K8(iTRAQ4plex)	0	1.18661	1		0.887671	1		1.07716	1		1.41368	1		1.28134	1		0	0.02331	36.92	0.00160556	2	1128.61	0.326162	17.3292	0
	High	tLFGFHEk	1	1	1	Q9LU14	N-Term(iTRAQ4plex); K8(iTRAQ4plex)	0	1.75671	1		1.6474	1		0.686846	1		0.719081	1		1.20958	1		0	0.06894	19.87	0.141678	3	1266.71	0.427679	33.3475	0
	High	qVYAVGAR	1	1	1	Q9LU14	N-Term(iTRAQ4plex)	0	0.978256	1		1.14765	1		1.52774	1		1.27853	1		1.49824	1		0.001	0.07452	32.07	0.00835069	2	1007.57	-0.471954	18.2905	0
Q9LTX9	Heat shock 70 kDa protein 7, chloroplastic OS=Arabidopsis thaliana GN=HSP70-7 PE=1 SV=1 - [HSP7G_ARATH]	203.275	7.8	1	6	6	6	1.30048	5	29.1372	1.19222	5	21.4523	1.23847	5	37.9112	1.24457	5	17.0774	1.6146	5	37.8435	718	76.9497	5.30029
	A3	Sequence	# PSMs	# Proteins	# Protein Groups	Protein Group Accessions	Modifications	ΔCn	114/117	114/117 Count	114/117 Variability [%]	115/117	115/117 Count	115/117 Variability [%]	116/114	116/114 Count	116/114 Variability [%]	116/115	116/115 Count	116/115 Variability [%]	116/117	116/117 Count	116/117 Variability [%]	q-Value	PEP	IonScore	Exp Value	Charge	MH+ [Da]	ΔM [ppm]	RT [min]	# Missed Cleavages
	High	aVITVPAYFNDSQR	1	1	1	Q9LTX9	N-Term(iTRAQ4plex)	0																0	0.0004943	82.17	7.15949e-08	2	1724.91	1.27777	42.1339	0
	High	vVDWLASTFk	1	1	1	Q9LTX9	N-Term(iTRAQ4plex); K10(iTRAQ4plex)	0	1.34042	1		1.3756	1		1.58573	1		1.51704	1		2.13082	1		0	0.0008608	60.11	1.25774e-05	2	1453.83	1.52925	56.3876	0
	High	dIDEVILVGGSTR	1	1	1	Q9LTX9	N-Term(iTRAQ4plex)	0	1.71172	1		1.19222	1		0.882931	1		1.24457	1		1.51508	1		0	0.0006934	59.91	1.11282e-05	2	1517.83	0.111344	40.7195	0
	High	lSFkDIDEVILVGGSTR	1	1	1	Q9LTX9	N-Term(iTRAQ4plex); K4(iTRAQ4plex)	0	0.948523	1		2.00521	1		2.17324	1		1.00929	1		2.06649	1		0	1.687e-05	37.36	0.00274562	3	2137.21	0.0338207	54.0754	1
	High	lTEAAEk	1	1	1	Q9LTX9	N-Term(iTRAQ4plex); K7(iTRAQ4plex)	0	1.30048	1		1.13324	1		1.23847	1		1.39536	1		1.6146	1		0.002	0.08721	41.44	0.00151455	2	1049.61	1.11778	17.6775	0
	High	kLVDDASR	1	1	1	Q9LTX9	N-Term(iTRAQ4plex); K1(iTRAQ4plex)	0	1.07272	1		0.973167	1		1.0362	1		1.1214	1		1.11431	1		0.002	0.08402	26.52	0.0329808	3	1191.69	-0.862427	15.452	1
Q9XFT3-2	Isoform 2 of Oxygen-evolving enhancer protein 3-1, chloroplastic OS=Arabidopsis thaliana GN=PSBQ1 - [PSBQ1_ARATH]	192.195	34.53	1	5	7	9	1.77288	6	57.3263	1.6988	6	29.3593	0.998798	7	9.07402	0.939918	7	27.557	1.60755	6	49.3767	223	23.7807	9.64209
	A3	Sequence	# PSMs	# Proteins	# Protein Groups	Protein Group Accessions	Modifications	ΔCn	114/117	114/117 Count	114/117 Variability [%]	115/117	115/117 Count	115/117 Variability [%]	116/114	116/114 Count	116/114 Variability [%]	116/115	116/115 Count	116/115 Variability [%]	116/117	116/117 Count	116/117 Variability [%]	q-Value	PEP	IonScore	Exp Value	Charge	MH+ [Da]	ΔM [ppm]	RT [min]	# Missed Cleavages
	High	fYLQPLPPTEAAAR	2	1	1	Q9XFT3-2	N-Term(iTRAQ4plex)	0	3.00805	1		3.33623	1		1.13926	2	4.38307	0.959318	2	3.02973	3.33542	1		0	0.002017	66.91	3.03519e-06	2	1717.94	1.88612	44.3332	0
	High	aWPYVQNDLR	1	2	2	Q41932;Q9XFT3-2	N-Term(iTRAQ4plex)	0																0	0.005964	45.93	0.000232296	2	1405.74	0.376067	37.4668	0
	High	yDLNTIISSkPk	1	1	1	Q9XFT3-2	N-Term(iTRAQ4plex); K10(iTRAQ4plex); K12(iTRAQ4plex)	0	2.27401	1		2.20763	1		0.958172	1		0.969005	1		2.1843	1		0	0.0001513	39.4	0.00112519	3	1811.07	1.03735	37.5159	0
	High	vGPPPAPSGGLPGTDNSDQAR	2	1	1	Q9XFT3-2	N-Term(iTRAQ4plex)	0	1.06943	2	5.24219	1.41482	2	9.92167	0.996368	2	8.71063	0.739419	2	4.03704	1.06819	2	14.0007	0	0.003059	36.37	0.00217988	3	2134.07	0.646117	32.8454	0
	High	kSPSQAEk	1	1	1	Q9XFT3-2	N-Term(iTRAQ4plex); K1(iTRAQ4plex); K8(iTRAQ4plex)	0	1.42824	1		1.47951	1		0.826301	1		0.783142	1		1.18309	1		0	0.03485	31	0.0118752	3	1306.77	-1.02194	10.2438	1
	High	dIINVkPLIDR	1	1	1	Q9XFT3-2	N-Term(iTRAQ4plex); K6(iTRAQ4plex)	0	2.20068	1		1.90807	1		0.998798	1		1.13099	1		2.20349	1		0	0.02714	25.76	0.0168567	3	1583.97	1.48188	40.0803	0
	High	kAWPYVQNDLR	1	2	2	Q41932;Q9XFT3-2	N-Term(iTRAQ4plex); K1(iTRAQ4plex)	0																0	0.03475	12.81	0.628321	3	1677.93	-2.24609	33.4969	1
Q9LVA4	Invertase/pectin methylesterase inhibitor family protein / DC 1.2-like protein OS=Arabidopsis thaliana GN=MMI9.18 PE=2 SV=1 - [Q9LVA4_ARATH]	187.158	21.29	1	4	4	5	0.73198	5	19.2171	0.877799	5	13.7329	1.28392	5	25.8226	1.17226	5	17.1896	1.11691	5	23.0253	202	22.1653	9.05615
	A3	Sequence	# PSMs	# Proteins	# Protein Groups	Protein Group Accessions	Modifications	ΔCn	114/117	114/117 Count	114/117 Variability [%]	115/117	115/117 Count	115/117 Variability [%]	116/114	116/114 Count	116/114 Variability [%]	116/115	116/115 Count	116/115 Variability [%]	116/117	116/117 Count	116/117 Variability [%]	q-Value	PEP	IonScore	Exp Value	Charge	MH+ [Da]	ΔM [ppm]	RT [min]	# Missed Cleavages
	High	lAETAIAVTLSR	1	1	1	Q9LVA4	N-Term(iTRAQ4plex)	0	0.73198	1		1.07943	1		1.52391	1		1.01457	1		1.11824	1		0	0.0004178	89.97	9.91828e-09	2	1388.82	0.908717	44.5331	0
	High	aINFIQSSck	2	1	1	Q9LVA4	N-Term(iTRAQ4plex); C9(Carbamidomethyl); K10(iTRAQ4plex)	0	0.849331	2	40.0992	0.88639	2	1.44406	1.47828	2	21.1295	1.39068	2	19.336	1.25866	2	17.8548	0	0.001084	59.11	1.51589e-05	2	1455.79	1.81002	31.3178	0
	High	imNVGHETSNALSLINAFAk	1	1	1	Q9LVA4	N-Term(iTRAQ4plex); M2(Oxidation); K20(iTRAQ4plex)	0	0.957967	1		0.800489	1		0.997729	1		1.17226	1		0.958164	1		0	0.003949	49.91	0.000128128	3	2434.31	2.87715	51.6702	0
	High	rLAETAIAVTLSR	1	1	1	Q9LVA4	N-Term(iTRAQ4plex)	0	0.643749	1		0.661875	1		1.09416	1		1.04481	1		0.706111	1		0	0.0009021	45.25	0.000261221	3	1544.93	2.27982	39.2494	1
Q9LJE4	Chaperonin 60 subunit beta 2, chloroplastic OS=Arabidopsis thaliana GN=CPN60B2 PE=1 SV=1 - [CPNB2_ARATH]	185.379	11.41	2	6	6	6	1.61437	6	13.3808	1.40363	6	15.6891	1.23518	6	12.199	1.34932	6	1.71833	2.01081	6	18.3778	596	63.3024	5.73193
	A3	Sequence	# PSMs	# Proteins	# Protein Groups	Protein Group Accessions	Modifications	ΔCn	114/117	114/117 Count	114/117 Variability [%]	115/117	115/117 Count	115/117 Variability [%]	116/114	116/114 Count	116/114 Variability [%]	116/115	116/115 Count	116/115 Variability [%]	116/117	116/117 Count	116/117 Variability [%]	q-Value	PEP	IonScore	Exp Value	Charge	MH+ [Da]	ΔM [ppm]	RT [min]	# Missed Cleavages
	High	vEDALNATk	1	2	1	Q9LJE4	N-Term(iTRAQ4plex); K9(iTRAQ4plex)	0	2.27671	1		1.73833	1		1.05011	1		1.35029	1		2.39672	1		0	0.001713	70.87	1.25225e-06	2	1248.71	1.5286	24.8862	0
	High	vVAAGANPVLITR	1	2	1	Q9LJE4	N-Term(iTRAQ4plex)	0	1.39833	1		1.05041	1		1.03984	1		1.35905	1		1.45765	1		0	0.0005337	64.2	3.4027e-06	2	1424.87	1.29824	34.4013	0
	High	dLVGVLEDAIR	1	2	1	Q9LJE4	N-Term(iTRAQ4plex)	0	1.57571	1		1.44311	1		1.23873	1		1.32791	1		1.95672	1		0	0.000619	62.44	6.55689e-06	2	1343.77	0.196581	56.7888	0
	High	kSQYLDDIAILTGATVIR	1	2	1	Q9LJE4	N-Term(iTRAQ4plex); K1(iTRAQ4plex)	0	1.08428	1		1.36522	1		1.38157	1		1.07728	1		1.50173	1		0	0.0006036	43.04	0.000439484	3	2265.31	3.32814	53.7475	1
	High	kGVVTLEEGk	1	2	1	Q9LJE4	N-Term(iTRAQ4plex); K1(iTRAQ4plex); K10(iTRAQ4plex)	0	1.67361	1		1.5009	1		1.23164	1		1.34835	1		2.0664	1		0.003	0.09771	20.85	0.0986691	3	1491.91	2.48106	23.291	1
	High	lLLVDkk	1	2	1	Q9LJE4	N-Term(iTRAQ4plex); K6(iTRAQ4plex); K7(iTRAQ4plex)	0	1.65399	1		1.21617	1		1.30105	1		1.73719	1		2.15725	1		0.007	0.1667	27.16	0.00375003	3	1260.86	-0.560586	29.9172	1
Q56YA5	Serine--glyoxylate aminotransferase OS=Arabidopsis thaliana GN=AGT1 PE=1 SV=2 - [SGAT_ARATH]	183.786	20.45	1	6	6	7	1.05275	7	12.2194	1	7	28.2173	1.03114	7	25.4894	1.02377	7	17.8665	1.09246	7	29.1906	401	44.1801	7.82568
	A3	Sequence	# PSMs	# Proteins	# Protein Groups	Protein Group Accessions	Modifications	ΔCn	114/117	114/117 Count	114/117 Variability [%]	115/117	115/117 Count	115/117 Variability [%]	116/114	116/114 Count	116/114 Variability [%]	116/115	116/115 Count	116/115 Variability [%]	116/117	116/117 Count	116/117 Variability [%]	q-Value	PEP	IonScore	Exp Value	Charge	MH+ [Da]	ΔM [ppm]	RT [min]	# Missed Cleavages
	High	aIcIVHNETATGVTNDISAVR	2	1	1	Q56YA5	N-Term(iTRAQ4plex); C3(Carbamidomethyl)	0	1.08428	2	16.6639	1.22406	2	30.6599	1.10887	2	22.5667	0.964361	2	8.88061	1.20531	2	40.3486	0	1.781e-06	70.11	1.13586e-06	3	2385.23	1.32604	38.5442	0
	High	hPALLLVDGVSSIcALDFR	1	1	1	Q56YA5	N-Term(iTRAQ4plex); C14(Carbamidomethyl)	0	1.12718	1		1.13366	1		0.966795	1		0.94376	1		1.09246	1		0	0.0001204	62.52	8.25642e-06	3	2227.21	1.38484	57.9862	0
	High	lAVEAWGLk	1	1	1	Q56YA5	N-Term(iTRAQ4plex); K9(iTRAQ4plex)	0	0.87145	1		0.829701	1		1.03114	1		1.06331	1		0.900821	1		0	0.04084	33.46	0.00619873	3	1274.77	-0.243712	43.1814	0
	High	aLSLPTGLGIVcASPk	1	1	1	Q56YA5	N-Term(iTRAQ4plex); C12(Carbamidomethyl); K16(iTRAQ4plex)	0	1.64455	1		1.31604	1		1.37413	1		1.68586	1		2.26543	1		0	0.002806	31.31	0.0088013	3	1872.09	0.88765	48.6028	0
	High	tLLDHYk	1	1	1	Q56YA5	N-Term(iTRAQ4plex); K7(iTRAQ4plex)	0	1.01635	1		0.825793	1		0.694727	1		0.839466	1		0.707837	1		0	0.07001	12.45	0.918697	3	1177.68	0.424917	25.4996	0
	High	lSQDENHTIk	1	1	1	Q56YA5	N-Term(iTRAQ4plex); K10(iTRAQ4plex)	0	1.05275	1		0.906349	1		1.22127	1		1.39271	1		1.28889	1		0.004	0.1125	11.02	0.857886	3	1472.8	0.652953	17.9305	0
Q94F40-2	Isoform 2 of GDSL esterase/lipase At1g28600 OS=Arabidopsis thaliana GN=At1g28600 - [GDL9_ARATH]	180.797	17.79	2	4	4	6	0.842353	5	3.74602	0.634945	5	21.0589	1.21986	5	4.53234	1.01398	5	17.5496	1.06061	5	4.68736	298	33.045	8.38232
	A3	Sequence	# PSMs	# Proteins	# Protein Groups	Protein Group Accessions	Modifications	ΔCn	114/117	114/117 Count	114/117 Variability [%]	115/117	115/117 Count	115/117 Variability [%]	116/114	116/114 Count	116/114 Variability [%]	116/115	116/115 Count	116/115 Variability [%]	116/117	116/117 Count	116/117 Variability [%]	q-Value	PEP	IonScore	Exp Value	Charge	MH+ [Da]	ΔM [ppm]	RT [min]	# Missed Cleavages
	High	gVNFAVAGATALk	3	2	1	Q94F40-2	N-Term(iTRAQ4plex); K13(iTRAQ4plex)	0	0.851267	2	2.18442	0.806832	2	45.5266	1.01045	2	29.0941	1.04668	2	12.7626	0.862297	2	31.4263	0	0.0002945	94.48	5.77451e-09	2	1506.89	2.87242	39.58	0
	High	lYPHVNIIYADYYNSLLR	1	2	1	Q94F40-2	N-Term(iTRAQ4plex)	0	0.89514	1		1.05727	1		1.21986	1		1.01398	1		1.09465	1		0	0.004393	53.35	6.01095e-05	3	2371.24	-7.45031	53.9332	0
	High	tSNkDEYDPSTGcLk	1	2	1	Q94F40-2	N-Term(iTRAQ4plex); K4(iTRAQ4plex); C13(Carbamidomethyl); K15(iTRAQ4plex)	0	0.842353	1		0.551717	1		1.25771	1		1.88528	1		1.06206	1		0	0.002497	42.42	0.00054702	3	2147.07	4.06197	22.8194	1
	High	lkVELNR	1	2	1	Q94F40-2	N-Term(iTRAQ4plex); K2(iTRAQ4plex)	0	0.758348	1		0.634945	1		0.747672	1		0.876721	1		0.568402	1		0	0.06775	22.95	0.0641343	3	1159.74	0.209786	24.7101	1
Q9T076	Early nodulin-like protein 2 OS=Arabidopsis thaliana GN=At4g27520 PE=1 SV=1 - [ENL2_ARATH]	177.722	9.17	1	4	4	4	0.825175	4	17.4302	0.886131	4	23.4642	0.933623	4	37.3311	0.880708	4	12.7813	0.809108	4	18.8394	349	35.0422	9.31982
	A3	Sequence	# PSMs	# Proteins	# Protein Groups	Protein Group Accessions	Modifications	ΔCn	114/117	114/117 Count	114/117 Variability [%]	115/117	115/117 Count	115/117 Variability [%]	116/114	116/114 Count	116/114 Variability [%]	116/115	116/115 Count	116/115 Variability [%]	116/117	116/117 Count	116/117 Variability [%]	q-Value	PEP	IonScore	Exp Value	Charge	MH+ [Da]	ΔM [ppm]	RT [min]	# Missed Cleavages
	High	gADSVLEVNk	1	1	1	Q9T076	N-Term(iTRAQ4plex); K10(iTRAQ4plex)	0	0.786522	1		0.620239	1		0.696796	1		0.867512	1		0.549406	1		0	0.000782	75.53	3.80661e-07	2	1319.75	3.10319	26.4047	0
	High	rVDDGDSEISLDR	1	1	1	Q9T076	N-Term(iTRAQ4plex)	0	0.62925	1		0.789043	1		1.35627	1		1.06191	1		0.855554	1		0	8.061e-05	59.98	5.47516e-06	3	1620.79	-1.23249	24.6337	1
	High	lNVVVISAR	1	1	1	Q9T076	N-Term(iTRAQ4plex)	0	0.993262	1		0.995166	1		0.768466	1		0.753028	1		0.765183	1		0	0.06907	53.95	3.04051e-05	2	1114.71	0.405917	35.8799	0
	High	vDDGDSEISLDR	1	1	1	Q9T076	N-Term(iTRAQ4plex)	0	0.865727	1		1.07827	1		1.13428	1		0.894104	1		0.98441	1		0	0.009634	51.46	2.32211e-05	2	1464.69	0.426776	28.2891	0
P93819	Malate dehydrogenase, cytoplasmic 1 OS=Arabidopsis thaliana GN=At1g04410 PE=1 SV=2 - [MDHC1_ARATH]	177.516	25.6	1	7	7	8	1.01237	8	19.7629	0.945927	8	25.4257	1.033	8	10.3148	1.24433	8	27.3823	1.04864	8	10.1164	332	35.5483	6.55127
	A3	Sequence	# PSMs	# Proteins	# Protein Groups	Protein Group Accessions	Modifications	ΔCn	114/117	114/117 Count	114/117 Variability [%]	115/117	115/117 Count	115/117 Variability [%]	116/114	116/114 Count	116/114 Variability [%]	116/115	116/115 Count	116/115 Variability [%]	116/117	116/117 Count	116/117 Variability [%]	q-Value	PEP	IonScore	Exp Value	Charge	MH+ [Da]	ΔM [ppm]	RT [min]	# Missed Cleavages
	High	vLVTGAAGQIGYALVPmIAR	1	1	1	P93819	N-Term(iTRAQ4plex); M17(Oxidation)	0	1.05155	1		1.01309	1		0.951917	1		0.970061	1		1.00347	1		0	0.01375	55.05	3.01667e-05	3	2160.24	1.53968	54.1207	0
	High	sQAAALEk	1	1	1	P93819	N-Term(iTRAQ4plex); K8(iTRAQ4plex)	0	1.61872	1		1.14332	1		0.766437	1		1.06537	1		1.24373	1		0	0.04032	54.81	5.83102e-05	2	1105.65	0.753047	16.7772	0
	High	eFAPSIPEk	1	1	1	P93819	N-Term(iTRAQ4plex); K9(iTRAQ4plex)	0	1.32828	1		1.00626	1		1.03533	1		1.34177	1		1.37862	1		0	0.0169	53.66	6.11348e-05	2	1305.73	0.170392	31.4841	0
	High	vQTSSGEkPVR	1	1	1	P93819	N-Term(iTRAQ4plex); K8(iTRAQ4plex)	0	0.974652	1		0.7196	1		1.01999	1		1.35635	1		0.996603	1		0	0.01148	51.23	0.000115263	3	1475.84	1.04601	14.2765	0
	High	mELIDAAFPLLk	1	1	1	P93819	N-Term(iTRAQ4plex); K12(iTRAQ4plex)	0	0.505996	1		0.44915	1		1.54256	1		1.70614	1		0.782464	1		0	0.00632	34.92	0.00397802	3	1648.96	0.0837631	60.8363	0
	High	mELIDAAFPLLk	1	1	1	P93819	N-Term(iTRAQ4plex); M1(Oxidation); K12(iTRAQ4plex)	0	0.955683	1		0.889214	1		1.09363	1		1.15397	1		1.04776	1		0	0.002837	32.6	0.00799582	3	1664.96	1.23084	55.4864	0
	High	vLVVANPANTNALILk	1	1	1	P93819	N-Term(iTRAQ4plex); K16(iTRAQ4plex)	0	0.848727	1		1.09693	1		1.23353	1		0.937035	1		1.04953	1		0.005	0.1154	25.63	0.0114881	3	1938.2	2.13749	47.0545	0
	High	lSVPVSDVk	1	1	1	P93819	N-Term(iTRAQ4plex); K9(iTRAQ4plex)	0	1.10521	1		0.730384	1		1.03067	1		1.53119	1		1.14193	1		0.006	0.1489	31.1	0.0107122	2	1231.75	0.297552	31.9408	0
Q9LNU3	Expansin-A11 OS=Arabidopsis thaliana GN=EXPA11 PE=2 SV=1 - [EXP11_ARATH]	177.193	15.08	1	3	3	5	0.954953	5	8.92211	1.11234	5	20.9544	0.851086	5	4.53176	1.07217	5	46.814	0.791073	5	10.1223	252	26.744	8.60205
	A3	Sequence	# PSMs	# Proteins	# Protein Groups	Protein Group Accessions	Modifications	ΔCn	114/117	114/117 Count	114/117 Variability [%]	115/117	115/117 Count	115/117 Variability [%]	116/114	116/114 Count	116/114 Variability [%]	116/115	116/115 Count	116/115 Variability [%]	116/117	116/117 Count	116/117 Variability [%]	q-Value	PEP	IonScore	Exp Value	Charge	MH+ [Da]	ΔM [ppm]	RT [min]	# Missed Cleavages
	High	dYFELVNIQNVGGAGSIk	2	1	1	Q9LNU3	N-Term(iTRAQ4plex); K18(iTRAQ4plex)	0	1.10058	2	29.3487	1.20046	2	9.44775	1.0829	2	40.8965	0.974717	2	64.0663	1.19477	2	76.7727	0	3.214e-07	98.55	1.94095e-09	2	2212.19	1.13663	51.6249	0
	High	iTcDHAADSR	2	1	1	Q9LNU3	N-Term(iTRAQ4plex); C3(Carbamidomethyl)	0	0.983676	2	13.3569	0.72938	2	1.38668	0.864186	2	2.26501	1.14426	2	9.66909	0.852189	2	11.0669	0	0.01024	55.19	3.48095e-06	2	1289.6	1.19665	12.7053	0
	High	gGIVPVVFQR	1	1	1	Q9LNU3	N-Term(iTRAQ4plex)	0	0.954953	1		1.11234	1		0.771938	1		0.650645	1		0.738994	1		0	0.001469	29.93	0.00711374	2	1215.73	-0.288456	40.3713	0
Q9SUQ8	Dirigent protein 6 OS=Arabidopsis thaliana GN=DIR6 PE=1 SV=1 - [DIR6_ARATH]	177.106	13.9	1	2	2	5	0.72129	4	10.5333	0.302541	4	249.348	0.485681	4	109.579	1.1221	4	43.1538	0.349938	4	122.962	187	21.3977	8.35303
	A3	Sequence	# PSMs	# Proteins	# Protein Groups	Protein Group Accessions	Modifications	ΔCn	114/117	114/117 Count	114/117 Variability [%]	115/117	115/117 Count	115/117 Variability [%]	116/114	116/114 Count	116/114 Variability [%]	116/115	116/115 Count	116/115 Variability [%]	116/117	116/117 Count	116/117 Variability [%]	q-Value	PEP	IonScore	Exp Value	Charge	MH+ [Da]	ΔM [ppm]	RT [min]	# Missed Cleavages
	High	gIATFVTDLFQGAk	4	1	1	Q9SUQ8	N-Term(iTRAQ4plex); K14(iTRAQ4plex)	0	0.692093	3	8.7727	0.11984	3	6.58893	0.285372	3	36.4548	1.38487	3	30.3169	0.197994	3	23.3816	0	5.321e-06	99.12	1.80631e-09	2	1755.99	2.3884	63.016	0
	High	fVIFDGPITmDk	1	1	1	Q9SUQ8	N-Term(iTRAQ4plex); M10(Oxidation); K12(iTRAQ4plex)	0	0.967965	1		0.864004	1		0.82659	1		0.909184	1		0.802096	1		0	0.01105	41.74	0.000803862	3	1686.91	4.45754	47.029	0
Q9S726	Putative ribose 5-phosphate isomerase OS=Arabidopsis thaliana GN=F7O18.28 PE=2 SV=1 - [Q9S726_ARATH]	175.622	17.39	1	3	3	4	0.998947	4	5.58291	1.25622	4	20.7373	1.22382	4	25.8758	1.13146	4	1.53068	1.18031	4	13.5488	276	29.2874	6.02393
	A3	Sequence	# PSMs	# Proteins	# Protein Groups	Protein Group Accessions	Modifications	ΔCn	114/117	114/117 Count	114/117 Variability [%]	115/117	115/117 Count	115/117 Variability [%]	116/114	116/114 Count	116/114 Variability [%]	116/115	116/115 Count	116/115 Variability [%]	116/117	116/117 Count	116/117 Variability [%]	q-Value	PEP	IonScore	Exp Value	Charge	MH+ [Da]	ΔM [ppm]	RT [min]	# Missed Cleavages
	High	lLSSGELYDIVGIPTSk	2	1	1	Q9S726	N-Term(iTRAQ4plex); K17(iTRAQ4plex)	0	0.962058	2	2.81487	1.01115	2	12.0913	1.22382	2	7.96029	1.1432	2	1.28543	1.18031	2	10.7933	0	4.95e-05	73.17	6.67498e-07	2	2080.18	1.39339	55.107	0
	High	sLGIPLVGLDTHPR	1	1	1	Q9S726	N-Term(iTRAQ4plex)	0	1.17947	1		1.43888	1		0.894837	1		0.720147	1		1.05805	1		0	1.547e-05	72.8	7.13738e-07	3	1618.94	0.576723	43.2103	0
	High	mVEAVADkFIVVADDTk	1	1	1	Q9S726	N-Term(iTRAQ4plex); K8(iTRAQ4plex); K17(iTRAQ4plex)	0	1.01775	1		1.4465	1		1.63524	1		1.12959	1		1.66839	1		0	0.0001322	37.82	0.00204843	3	2283.26	0.385809	55.6544	1
O65581	Fructose-bisphosphate aldolase OS=Arabidopsis thaliana GN=M3E9.40 PE=2 SV=1 - [O65581_ARATH]	171.187	7.82	1	2	2	3	1.2165	3	41.2386	1.40558	3	15.4764	1.15508	3	17.828	1.11776	3	1.58623	1.58715	3	40.218	358	38.2698	5.80811
	A3	Sequence	# PSMs	# Proteins	# Protein Groups	Protein Group Accessions	Modifications	ΔCn	114/117	114/117 Count	114/117 Variability [%]	115/117	115/117 Count	115/117 Variability [%]	116/114	116/114 Count	116/114 Variability [%]	116/115	116/115 Count	116/115 Variability [%]	116/117	116/117 Count	116/117 Variability [%]	q-Value	PEP	IonScore	Exp Value	Charge	MH+ [Da]	ΔM [ppm]	RT [min]	# Missed Cleavages
	High	vAPEVIAEYTVTALR	1	1	1	O65581	N-Term(iTRAQ4plex)	0	1.77972	1		1.55927	1		1.15508	1		1.29437	1		2.06082	1		0	2.621e-06	107.96	2.1834e-10	2	1776	0.924333	55.2285	0
	High	fASINVENIESNR	2	1	1	O65581	N-Term(iTRAQ4plex)	0	1.06431	2	20.0113	1.04238	2	46.5898	1.10909	2	24.0505	1.1118	2	0.793079	1.18334	2	45.674	0	0.0002389	80.09	1.04316e-07	2	1636.84	1.90096	39.3994	0
Q8LER3	Probable xyloglucan endotransglucosylase/hydrolase protein 7 OS=Arabidopsis thaliana GN=XTH7 PE=2 SV=2 - [XTH7_ARATH]	167.343	23.89	1	5	6	6	1.15217	5	4.19869	1.13346	5	40.2485	0.931016	5	9.64504	0.941416	5	5.56892	0.990667	5	16.4673	293	33.6594	7.40088
	A3	Sequence	# PSMs	# Proteins	# Protein Groups	Protein Group Accessions	Modifications	ΔCn	114/117	114/117 Count	114/117 Variability [%]	115/117	115/117 Count	115/117 Variability [%]	116/114	116/114 Count	116/114 Variability [%]	116/115	116/115 Count	116/115 Variability [%]	116/117	116/117 Count	116/117 Variability [%]	q-Value	PEP	IonScore	Exp Value	Charge	MH+ [Da]	ΔM [ppm]	RT [min]	# Missed Cleavages
	High	sGQPYTVQTNVFAHGk	1	1	1	Q8LER3	N-Term(iTRAQ4plex); K16(iTRAQ4plex)	0	1.18981	1		1.01716	1		0.819738	1		0.941416	1		0.977752	1		0	9.134e-07	73.73	5.31672e-07	3	2022.07	0.661151	30.9119	0
	High	iVFYVDNVPIR	1	1	1	Q8LER3	N-Term(iTRAQ4plex)	0	1.18525	1		1.47474	1		0.931016	1		0.73463	1		1.10622	1		0	0.00511	65.81	4.14627e-06	2	1478.85	0.734905	48.6282	0
	High	aPFYAYYk	1	2	2	Q8LF99;Q8LER3	N-Term(iTRAQ4plex); K8(iTRAQ4plex)	0																0	0.03127	53.99	5.48659e-05	2	1310.71	2.32132	37.1854	0
	High	iAWSDTHITQIDGGR	1	1	1	Q8LER3	N-Term(iTRAQ4plex)	0	1.13714	1		1.13346	1		0.992328	1		0.977422	1		1.13122	1		0	0.001228	35.74	0.0023335	3	1813.93	0.894879	37.8339	0
	High	dFHEYAISWNHLR	1	1	1	Q8LER3	N-Term(iTRAQ4plex)	0	0.779374	1		0.794997	1		0.993447	1		0.956188	1		0.776189	1		0	0.0001131	30.76	0.00533057	4	1831.9	0.0691519	39.7094	0
	High	kQYLFGR	1	1	1	Q8LER3	N-Term(iTRAQ4plex); K1(iTRAQ4plex)	0	1.15217	1		1.47201	1		0.857701	1		0.659112	1		0.990667	1		0.006	0.155	19.15	0.100335	3	1199.71	-1.0308	24.307	1
Q8LF99	Probable xyloglucan endotransglucosylase/hydrolase protein 6 OS=Arabidopsis thaliana GN=XTH6 PE=2 SV=2 - [XTH6_ARATH]	165.431	21.23	1	4	5	6	0.992798	4	2.96897	0.926939	4	16.7468	0.892476	4	14.3271	0.955904	4	18.7962	0.888248	4	14.0784	292	33.6704	7.10791
	A3	Sequence	# PSMs	# Proteins	# Protein Groups	Protein Group Accessions	Modifications	ΔCn	114/117	114/117 Count	114/117 Variability [%]	115/117	115/117 Count	115/117 Variability [%]	116/114	116/114 Count	116/114 Variability [%]	116/115	116/115 Count	116/115 Variability [%]	116/117	116/117 Count	116/117 Variability [%]	q-Value	PEP	IonScore	Exp Value	Charge	MH+ [Da]	ΔM [ppm]	RT [min]	# Missed Cleavages
	High	sGQPYSVQTNIFAHGk	2	1	1	Q8LF99	N-Term(iTRAQ4plex); K16(iTRAQ4plex)	0	1.0112	1		0.680106	1		0.951196	1		1.38851	1		0.964239	1		0	2.782e-06	70.36	1.17357e-06	3	2022.07	1.47613	33.0098	0
	High	aIQLVLDQSTGcGFASk	1	1	1	Q8LF99	N-Term(iTRAQ4plex); C12(Carbamidomethyl); K17(iTRAQ4plex)	0	0.974729	1		1.05032	1		0.837382	1		0.762961	1		0.818246	1		0	3.058e-05	56.83	2.91525e-05	3	2083.11	1.63215	46.0819	0
	High	aPFYAYYk	1	2	2	Q8LF99;Q8LER3	N-Term(iTRAQ4plex); K8(iTRAQ4plex)	0																0	0.03127	53.99	5.48659e-05	2	1310.71	2.32132	37.1854	0
	High	hIVFYVDDVPIR	1	1	1	Q8LF99	N-Term(iTRAQ4plex)	0	0.807745	1		1.0238	1		1.26645	1		0.980994	1		1.02551	1		0	5.336e-05	48.7	0.000163899	3	1616.89	1.25404	43.0542	0
	High	aAWSESHIR	1	1	1	Q8LF99	N-Term(iTRAQ4plex)	0	1.01455	1		0.839245	1		0.784801	1		0.931456	1		0.798197	1		0	0.008752	27.96	0.0104771	3	1200.63	0.801616	21.1708	0
Q41932	Oxygen-evolving enhancer protein 3-2, chloroplastic OS=Arabidopsis thaliana GN=PSBQ2 PE=1 SV=2 - [PSBQ2_ARATH]	165.402	25.65	1	3	5	6	3.64083	2	32.1689	3.97546	2	16.8521	0.959616	4	31.0128	0.946076	4	16.7651	4.29677	2	25.69	230	24.6281	9.71533
	A3	Sequence	# PSMs	# Proteins	# Protein Groups	Protein Group Accessions	Modifications	ΔCn	114/117	114/117 Count	114/117 Variability [%]	115/117	115/117 Count	115/117 Variability [%]	116/114	116/114 Count	116/114 Variability [%]	116/115	116/115 Count	116/115 Variability [%]	116/117	116/117 Count	116/117 Variability [%]	q-Value	PEP	IonScore	Exp Value	Charge	MH+ [Da]	ΔM [ppm]	RT [min]	# Missed Cleavages
	High	fYIQPLSPTEAAAR	2	1	1	Q41932	N-Term(iTRAQ4plex)	0	4.49906	1		4.45048	1		0.870311	2	40.18	1.00222	2	16.7651	5.09561	1		0	0.0001417	67.31	2.77742e-06	2	1707.92	0.961043	43.7728	0
	High	lFQTIDNLDYAAR	1	1	1	Q41932	N-Term(iTRAQ4plex)	0	2.94631	1		3.55114	1		1.22668	1		0.99922	1		3.62317	1		0	0.002422	54.6	4.17818e-05	2	1683.88	1.34498	48.7799	0
	High	aWPYVQNDLR	1	2	2	Q41932;Q9XFT3-2	N-Term(iTRAQ4plex)	0																0	0.005964	45.93	0.000232296	2	1405.74	0.376067	37.4668	0
	High	kAWPYVQNDLR	1	2	2	Q41932;Q9XFT3-2	N-Term(iTRAQ4plex); K1(iTRAQ4plex)	0																0	0.03475	12.81	0.628321	3	1677.93	-2.24609	33.4969	1
	High	vGGPPLPSGGLPGTDNSDQAR	1	1	1	Q41932	N-Term(iTRAQ4plex)	0							0.815075	1		0.627644	1					0.002	0.08119	19.31	0.131286	3	2136.08	0.548083	37.5766	0
Q9FWR4	Glutathione S-transferase DHAR1, mitochondrial OS=Arabidopsis thaliana GN=DHAR1 PE=1 SV=1 - [DHAR1_ARATH]	160.559	37.09	2	6	6	7	0.884169	7	19.2274	0.872273	7	61.974	0.853193	7	21.2836	0.862	7	18.8517	0.867115	7	20.4946	213	23.6262	5.90967
	A3	Sequence	# PSMs	# Proteins	# Protein Groups	Protein Group Accessions	Modifications	ΔCn	114/117	114/117 Count	114/117 Variability [%]	115/117	115/117 Count	115/117 Variability [%]	116/114	116/114 Count	116/114 Variability [%]	116/115	116/115 Count	116/115 Variability [%]	116/117	116/117 Count	116/117 Variability [%]	q-Value	PEP	IonScore	Exp Value	Charge	MH+ [Da]	ΔM [ppm]	RT [min]	# Missed Cleavages
	High	tLFSLDSFEk	1	2	1	Q9FWR4	N-Term(iTRAQ4plex); K10(iTRAQ4plex)	0	1.10711	1		0.872273	1		0.781286	1		0.973567	1		0.867115	1		0	0.0004027	62.81	5.8905e-06	2	1474.8	1.03593	49.0385	0
	High	aLLTLEEk	1	2	1	Q9FWR4	N-Term(iTRAQ4plex); K8(iTRAQ4plex)	0	0.897929	1		0.775373	1		0.740271	1		0.841667	1		0.666361	1		0	0.01252	56.96	2.33592e-05	2	1204.74	1.44847	34.18	0
	High	aAVGAPDHLGDcPFSQR	1	2	1	Q9FWR4	N-Term(iTRAQ4plex); C12(Carbamidomethyl)	0	1.00542	1		0.842245	1		0.850766	1		0.997096	1		0.8575	1		0	8.271e-05	51.3	4.11427e-05	3	1941.94	1.21386	31.3213	0
	High	lYHLQVALGHFk	2	2	1	Q9FWR4	N-Term(iTRAQ4plex); K12(iTRAQ4plex)	0	0.691011	2	8.29579	1.53467	2	27.2365	1.52591	2	0.802781	0.674555	2	17.8051	1.05704	2	9.10311	0	0.002181	30.03	0.0110732	4	1714	-1.85412	42.0881	0
	High	iHLINLSDkPQWFLDISPQGk	1	1	1	Q9FWR4	N-Term(iTRAQ4plex); K9(iTRAQ4plex); K21(iTRAQ4plex)	0	0.858947	1		1.39221	1		1.42307	1		0.862	1		1.22538	1		0.001	0.07895	12.97	0.408776	4	2881.63	-0.873158	53.2219	0
	High	vSAVDLSLAPk	1	2	1	Q9FWR4	N-Term(iTRAQ4plex); K11(iTRAQ4plex)	0	0.884169	1		0.495933	1		0.853193	1		1.4934	1		0.756239	1		0.006	0.1448	36.1	0.00244244	3	1387.84	1.36451	36.8872	0
Q96291	2-Cys peroxiredoxin BAS1, chloroplastic OS=Arabidopsis thaliana GN=BAS1 PE=1 SV=2 - [BAS1A_ARATH]	157.852	22.93	1	5	5	7	1.11592	6	14.5329	0.784302	6	24.8981	0.980768	6	15.0463	1.42356	6	17.1835	1.20433	6	15.2488	266	29.074	7.44482
	A3	Sequence	# PSMs	# Proteins	# Protein Groups	Protein Group Accessions	Modifications	ΔCn	114/117	114/117 Count	114/117 Variability [%]	115/117	115/117 Count	115/117 Variability [%]	116/114	116/114 Count	116/114 Variability [%]	116/115	116/115 Count	116/115 Variability [%]	116/117	116/117 Count	116/117 Variability [%]	q-Value	PEP	IonScore	Exp Value	Charge	MH+ [Da]	ΔM [ppm]	RT [min]	# Missed Cleavages
	High	gLFIIDkEGVIQHSTINNLGIGR	3	1	1	Q96291	N-Term(iTRAQ4plex); K7(iTRAQ4plex)	0	1.06461	2	4.46533	0.664728	2	9.06904	0.962424	2	1.31448	1.51333	2	5.90693	1.02715	2	3.14946	0	1.024e-05	56.14	1.6539e-05	3	2782.59	2.283	49.9161	1
	High	sGGLGDLNYPLISDVTk	1	1	1	Q96291	N-Term(iTRAQ4plex); K17(iTRAQ4plex)	0	0.991868	1		1.15971	1		1.29465	1		1.08711	1		1.2873	1		0	0.005141	51.34	0.000105035	3	2037.12	2.89821	49.6336	0
	High	sFGVLIHDQGIALR	1	1	1	Q96291	N-Term(iTRAQ4plex)	0	1.13502	1		0.792189	1		0.99064	1		1.39351	1		1.12719	1		0	1.177e-05	45.75	0.000339242	3	1669.95	1.37833	42.487	0
	High	gLFIIDk	1	1	1	Q96291	N-Term(iTRAQ4plex); K7(iTRAQ4plex)	0	2.42552	1		1.00729	1		0.52919	1		1.25107	1		1.28675	1		0.002	0.08595	45.02	0.00039819	2	1093.69	2.09632	41.3258	0
	High	lSDYIGk	1	1	1	Q96291	N-Term(iTRAQ4plex); K7(iTRAQ4plex)	0	1.34961	1		0.776493	1		1.16727	1		1.99187	1		1.57928	1		0.005	0.1352	43.3	0.000409268	2	1083.63	1.78807	32.3357	0
Q9SVG3	AT4G20840 protein OS=Arabidopsis thaliana GN=F21C20.190 PE=2 SV=1 - [Q9SVG3_ARATH]	157.477	9.46	1	4	5	7	0.959506	4	0.288744	1.10385	4	8.74534	1.4236	4	6.97668	1.16307	4	6.7614	1.37201	4	6.68693	539	60.1058	8.99756
	A3	Sequence	# PSMs	# Proteins	# Protein Groups	Protein Group Accessions	Modifications	ΔCn	114/117	114/117 Count	114/117 Variability [%]	115/117	115/117 Count	115/117 Variability [%]	116/114	116/114 Count	116/114 Variability [%]	116/115	116/115 Count	116/115 Variability [%]	116/117	116/117 Count	116/117 Variability [%]	q-Value	PEP	IonScore	Exp Value	Charge	MH+ [Da]	ΔM [ppm]	RT [min]	# Missed Cleavages
	High	aTVVALFLGR	1	1	1	Q9SVG3	N-Term(iTRAQ4plex)	0	0.958855	1		1.25215	1		1.50366	1		1.13048	1		1.44537	1		0	0.006443	64.96	2.95217e-06	2	1190.74	0.637159	52.7496	0
	High	iGLVFNPYGGk	3	3	2	Q9SVG4-2;Q9SVG3	N-Term(iTRAQ4plex); K11(iTRAQ4plex)	0																0	0.0003184	61.49	1.09275e-05	2	1452.85	1.28594	43.7864	0
	High	kFGLSVDNLIDAk	1	1	1	Q9SVG3	N-Term(iTRAQ4plex); K1(iTRAQ4plex); K13(iTRAQ4plex)	0	0.898821	1		1.00194	1		1.10763	1		0.975537	1		0.998029	1		0	0.0007156	49.24	0.000118529	3	1852.09	1.03129	43.2927	1
	High	dGIESLFk	1	1	1	Q9SVG3	N-Term(iTRAQ4plex); K8(iTRAQ4plex)	0	0.962597	1		1.08105	1		1.36876	1		1.19659	1		1.32083	1		0	0.02067	38.62	0.00188244	2	1196.68	1.43978	41.753	0
	High	kYFGDNFDR	1	1	1	Q9SVG3	N-Term(iTRAQ4plex); K1(iTRAQ4plex)	0	0.960159	1		1.12714	1		1.48064	1		1.23832	1		1.42518	1		0	0.003949	26.85	0.0148707	3	1449.74	1.13504	26.968	1
Q7Y208	Probable glycerophosphoryl diester phosphodiesterase 3 OS=Arabidopsis thaliana GN=GPDL3 PE=1 SV=2 - [GLPQ3_ARATH]	156.482	6.82	2	4	4	5	0.956853	5	17.2499	1.26336	5	41.7361	0.946757	5	14.122	0.676506	5	16.2146	0.889536	5	9.1234	763	83.7357	5.17334
	A3	Sequence	# PSMs	# Proteins	# Protein Groups	Protein Group Accessions	Modifications	ΔCn	114/117	114/117 Count	114/117 Variability [%]	115/117	115/117 Count	115/117 Variability [%]	116/114	116/114 Count	116/114 Variability [%]	116/115	116/115 Count	116/115 Variability [%]	116/117	116/117 Count	116/117 Variability [%]	q-Value	PEP	IonScore	Exp Value	Charge	MH+ [Da]	ΔM [ppm]	RT [min]	# Missed Cleavages
	High	lISLSQFLDLAk	2	2	1	Q7Y208	N-Term(iTRAQ4plex); K12(iTRAQ4plex)	0	0.811378	2	33.618	1.1986	2	78.7566	1.05244	2	15.7862	0.699462	2	21.2927	0.856044	2	51.3913	0	1.654e-05	85.02	2.94314e-08	2	1635.99	0.336322	62.4933	0
	High	sQLPVYVELFR	1	2	1	Q7Y208	N-Term(iTRAQ4plex)	0	0.956853	1		1.3081	1		0.942	1		0.676506	1		0.903593	1		0	0.0002812	60.82	1.25847e-05	2	1494.85	1.11063	53.2976	0
	High	dSVFPNSDSFLTGQTNVVER	1	2	1	Q7Y208	N-Term(iTRAQ4plex)	0	1.24242	1		1.26336	1		0.671657	1		0.648497	1		0.836554	1		0	1.889e-05	38.75	0.000900127	3	2356.15	-0.121694	46.9221	0
	High	dSAIEDIkk	1	2	1	Q7Y208	N-Term(iTRAQ4plex); K8(iTRAQ4plex); K9(iTRAQ4plex)	0	0.852482	1		0.964151	1		1.04088	1		0.903566	1		0.889536	1		0.003	0.09932	17.99	0.233516	3	1450.85	0.0149258	24.3811	1
O65398	AT1G11840 protein OS=Arabidopsis thaliana GN=F12F1.32 PE=2 SV=1 - [O65398_ARATH]	148.663	15.19	2	4	4	5	0.949288	5	4.58004	1.07389	5	10.8324	1.07889	5	6.55259	0.974938	5	6.71864	1.06046	5	7.91812	283	31.9083	5.2749
	A3	Sequence	# PSMs	# Proteins	# Protein Groups	Protein Group Accessions	Modifications	ΔCn	114/117	114/117 Count	114/117 Variability [%]	115/117	115/117 Count	115/117 Variability [%]	116/114	116/114 Count	116/114 Variability [%]	116/115	116/115 Count	116/115 Variability [%]	116/117	116/117 Count	116/117 Variability [%]	q-Value	PEP	IonScore	Exp Value	Charge	MH+ [Da]	ΔM [ppm]	RT [min]	# Missed Cleavages
	High	iVSFLDPDGWk	2	2	1	O65398	N-Term(iTRAQ4plex); K11(iTRAQ4plex)	0	1.10339	2	22.7352	1.07537	2	0.205346	0.98996	2	19.4803	0.997255	2	3.35648	1.09503	2	3.15097	0	0.0005829	58.95	1.87205e-05	2	1564.86	1.22793	54.9973	0
	High	iVNQELGGk	1	2	1	O65398	N-Term(iTRAQ4plex); K9(iTRAQ4plex)	0	0.860961	1		0.953387	1		1.07889	1		0.956552	1		0.931187	1		0	0.006003	56.21	2.36938e-05	2	1245.74	0.374954	23.9872	0
	High	eAGPLPGLGTk	1	2	1	O65398	N-Term(iTRAQ4plex); K11(iTRAQ4plex)	0	0.949288	1		0.920183	1		1.02966	1		1.04288	1		0.979866	1		0	0.0001431	55.93	2.62928e-05	2	1327.78	-0.391141	30.7087	0
	High	dPDGYTFELIQR	1	2	1	O65398	N-Term(iTRAQ4plex)	0	0.979055	1		1.15504	1		1.08047	1		0.899164	1		1.06046	1		0	0.004513	42.18	0.000490326	2	1597.8	1.75396	42.4377	0
Q9SMU8	Peroxidase 34 OS=Arabidopsis thaliana GN=PER34 PE=1 SV=1 - [PER34_ARATH]	144.807	17.56	1	6	6	6	0.836316	6	4.87245	0.915131	6	7.67238	0.617339	6	13.9089	0.592025	6	5.95292	0.525369	6	10.2404	353	38.8075	7.63525
	A3	Sequence	# PSMs	# Proteins	# Protein Groups	Protein Group Accessions	Modifications	ΔCn	114/117	114/117 Count	114/117 Variability [%]	115/117	115/117 Count	115/117 Variability [%]	116/114	116/114 Count	116/114 Variability [%]	116/115	116/115 Count	116/115 Variability [%]	116/117	116/117 Count	116/117 Variability [%]	q-Value	PEP	IonScore	Exp Value	Charge	MH+ [Da]	ΔM [ppm]	RT [min]	# Missed Cleavages
	High	nQcQFILDR	1	1	1	Q9SMU8	N-Term(iTRAQ4plex); C3(Carbamidomethyl)	0	0.832722	1		0.937451	1		0.702188	1		0.612383	1		0.586179	1		0	0.01908	57.43	1.37345e-05	2	1337.68	0.411571	29.6345	0
	High	eTIVNELR	1	1	1	Q9SMU8	N-Term(iTRAQ4plex)	0	0.836671	1		0.92474	1		0.644324	1		0.572345	1		0.540426	1		0	0.02012	51.17	0.000100062	2	1117.63	1.05113	29.5099	0
	High	sALVDFDLR	1	1	1	Q9SMU8	N-Term(iTRAQ4plex)	0	0.93071	1		0.829727	1		0.561034	1		0.617855	1		0.523457	1		0	0.008941	43.27	0.000713531	2	1179.65	0.448804	41.8552	0
	High	nVGLDRPSDLVALSGGHTFGk	1	1	1	Q9SMU8	N-Term(iTRAQ4plex); K21(iTRAQ4plex)	0	0.889259	1		0.905623	1		0.591484	1		0.570219	1		0.527288	1		0	0.04784	38.81	0.00169006	4	2428.32	1.49531	40.6189	0
	High	iAASILR	1	1	1	Q9SMU8	N-Term(iTRAQ4plex)	0	0.689581	1		0.990607	1		0.676216	1		0.462154	1		0.467463	1		0	0.04546	29.03	0.00656386	2	887.58	0.356304	32.4866	0
	High	tPTVFDNk	1	1	1	Q9SMU8	N-Term(iTRAQ4plex); K8(iTRAQ4plex)	0	0.835962	1		0.682982	1		0.529031	1		0.635735	1		0.443347	1		0.004	0.1061	37.05	0.00249511	2	1209.67	1.62552	24.3958	0
Q94B78	Glycine dehydrogenase [decarboxylating] 1, mitochondrial OS=Arabidopsis thaliana GN=GLDP1 PE=1 SV=2 - [GCSP1_ARATH]	144.788	6.75	1	6	6	8	1.05904	7	11.5426	1.23661	7	38.8814	1.25403	8	44.1855	1.17833	8	22.9447	1.52373	7	57.9984	1037	112.853	6.97607
	A3	Sequence	# PSMs	# Proteins	# Protein Groups	Protein Group Accessions	Modifications	ΔCn	114/117	114/117 Count	114/117 Variability [%]	115/117	115/117 Count	115/117 Variability [%]	116/114	116/114 Count	116/114 Variability [%]	116/115	116/115 Count	116/115 Variability [%]	116/117	116/117 Count	116/117 Variability [%]	q-Value	PEP	IonScore	Exp Value	Charge	MH+ [Da]	ΔM [ppm]	RT [min]	# Missed Cleavages
	High	nTAGIEPEDVAk	1	1	1	Q94B78	N-Term(iTRAQ4plex); K12(iTRAQ4plex)	0	1.86105	1		1.66697	1		0.902067	1		0.988752	1		1.68296	1		0	3.337e-05	80.58	9.88732e-08	2	1531.82	1.95107	24.9274	0
	High	eYAAFPAPWLR	2	1	1	Q94B78	N-Term(iTRAQ4plex)	0	1.21625	2	9.03352	1.47068	2	15.5936	1.61131	2	10.2973	1.30828	2	3.78668	1.96462	2	19.466	0	0.03879	40.61	0.00101234	2	1464.78	1.35255	50.0191	0
	High	lGVAEVQELPFFDTVk	2	1	1	Q94B78	N-Term(iTRAQ4plex); K16(iTRAQ4plex)	0	1.05904	1		1.02222	1		1.19954	2	40.1317	1.43014	2	68.717	0.981317	1		0	0.005462	36.93	0.00297056	2	2080.16	3.79548	57.7052	0
	High	vHGLAGIFSLGLNk	1	1	1	Q94B78	N-Term(iTRAQ4plex); K14(iTRAQ4plex)	0	0.895092	1		1.23661	1		1.6981	1		1.20674	1		1.52373	1		0	0.00499	33.25	0.00387984	3	1714.03	1.65466	48.6692	0
	High	hYPVLFR	1	1	1	Q94B78	N-Term(iTRAQ4plex)	0	0.982955	1		0.960115	1		0.96062	1		0.965562	1		0.94659	1		0	0.02749	25.92	0.0296796	3	1075.62	-0.0449426	30.5323	0
	High	gNINIEEVRk	1	1	1	Q94B78	N-Term(iTRAQ4plex); K10(iTRAQ4plex)	0	1.01058	1		0.901973	1		1.04598	1		1.15058	1		1.05967	1		0	0.02191	17.96	0.203944	3	1459.85	1.31273	24.5682	1
F4JM86	Catalase OS=Arabidopsis thaliana GN=CAT2 PE=2 SV=1 - [F4JM86_ARATH]	144.292	12.03	2	1	4	5	1.20349	1		1.12122	1		1.33114	1		1.40279	1		1.60599	1		474	54.9602	6.82959
	A3	Sequence	# PSMs	# Proteins	# Protein Groups	Protein Group Accessions	Modifications	ΔCn	114/117	114/117 Count	114/117 Variability [%]	115/117	115/117 Count	115/117 Variability [%]	116/114	116/114 Count	116/114 Variability [%]	116/115	116/115 Count	116/115 Variability [%]	116/117	116/117 Count	116/117 Variability [%]	q-Value	PEP	IonScore	Exp Value	Charge	MH+ [Da]	ΔM [ppm]	RT [min]	# Missed Cleavages
	High	lGPNYLQLPVNAPk	2	4	2	F4JM86;B9DG18	N-Term(iTRAQ4plex); K14(iTRAQ4plex)	0																0	0.0006947	70.41	1.14194e-06	2	1812.06	1.2546	44.6776	0
	High	aPGVQTPVIVR	1	4	2	F4JM86;B9DG18	N-Term(iTRAQ4plex)	0																0	0.007176	46.3	0.000219185	2	1280.78	0.813238	30.759	0
	High	gPILLEDYHLVEk	1	2	1	F4JM86	N-Term(iTRAQ4plex); K13(iTRAQ4plex)	0	1.20349	1		1.12122	1		1.33114	1		1.40279	1		1.60599	1		0	0.001118	43.89	0.000481817	3	1814.03	2.21472	43.0189	0
	High	gFFEVTHDISNLTcADFLR	1	4	2	F4JM86;B9DG18	N-Term(iTRAQ4plex); C14(Carbamidomethyl)	0																0	0.005262	39.63	0.00078403	3	2386.16	0.183698	58.1325	0
Q9SF85	Adenosine kinase 1 OS=Arabidopsis thaliana GN=ADK1 PE=1 SV=1 - [ADK1_ARATH]	143.998	26.16	1	7	7	8	0.991701	7	28.0001	0.786748	7	34.0824	0.847626	7	7.63284	1.0871	7	27.4825	0.898131	7	23.1271	344	37.8118	5.45264
	A3	Sequence	# PSMs	# Proteins	# Protein Groups	Protein Group Accessions	Modifications	ΔCn	114/117	114/117 Count	114/117 Variability [%]	115/117	115/117 Count	115/117 Variability [%]	116/114	116/114 Count	116/114 Variability [%]	116/115	116/115 Count	116/115 Variability [%]	116/117	116/117 Count	116/117 Variability [%]	q-Value	PEP	IonScore	Exp Value	Charge	MH+ [Da]	ΔM [ppm]	RT [min]	# Missed Cleavages
	High	aGcYASNVVIQR	2	1	1	Q9SF85	N-Term(iTRAQ4plex); C3(Carbamidomethyl)	0	1.52252	1		0.964303	1		0.842539	1		1.30604	1		1.28597	1		0	0.002544	60.71	8.10967e-06	2	1481.77	4.54853	26.0576	0
	High	lNNAILAEDk	1	1	1	Q9SF85	N-Term(iTRAQ4plex); K10(iTRAQ4plex)	0	1.30452	1		1.05131	1		0.89234	1		1.0871	1		1.16696	1		0	0.003822	52.8	5.90408e-05	2	1388.8	1.19912	30.5164	0
	High	fNVEYIAGGATQNSIk	1	1	1	Q9SF85	N-Term(iTRAQ4plex); K16(iTRAQ4plex)	0	0.908767	1		0.771093	1		0.877263	1		1.01506	1		0.799206	1		0	9.788e-06	46.67	0.000300313	3	2000.07	1.50515	41.6195	0
	High	kPENWALVEk	1	1	1	Q9SF85	N-Term(iTRAQ4plex); K1(iTRAQ4plex); K10(iTRAQ4plex)	0	1.37886	1		0.786748	1		0.757891	1		1.3041	1		1.04762	1		0	0.0004887	44.87	0.000364937	3	1645.97	2.99083	30.5227	0
	High	vHGWETDDVEQIAIk	1	1	1	Q9SF85	N-Term(iTRAQ4plex); K15(iTRAQ4plex)	0	0.991701	1		0.983881	1		0.847626	1		0.838804	1		0.842678	1		0	0.003964	25.74	0.033069	3	2028.07	1.69705	39.4824	0
	High	tTVITQGADPVVVAEDGk	1	1	1	Q9SF85	N-Term(iTRAQ4plex); K18(iTRAQ4plex)	0	0.823955	1		0.571411	1		0.735297	1		1.04096	1		0.607355	1		0	0.06693	19.58	0.146505	3	2088.15	1.59662	36.7802	0
	High	kYPVIPLPk	1	1	1	Q9SF85	N-Term(iTRAQ4plex); K1(iTRAQ4plex); K9(iTRAQ4plex)	0	0.861991	1		0.62108	1		1.03935	1		1.41623	1		0.898131	1		0	0.03717	16.04	0.0311107	3	1486.98	3.35289	35.652	1
P21238	Chaperonin 60 subunit alpha 1, chloroplastic OS=Arabidopsis thaliana GN=CPN60A1 PE=1 SV=2 - [CPNA1_ARATH]	143.928	10.24	1	6	6	7	1.83396	7	17.8787	1.6062	7	27.8045	1.15931	7	18.1546	1.03048	7	46.9521	1.89106	7	24.858	586	62.0338	5.18604
	A3	Sequence	# PSMs	# Proteins	# Protein Groups	Protein Group Accessions	Modifications	ΔCn	114/117	114/117 Count	114/117 Variability [%]	115/117	115/117 Count	115/117 Variability [%]	116/114	116/114 Count	116/114 Variability [%]	116/115	116/115 Count	116/115 Variability [%]	116/117	116/117 Count	116/117 Variability [%]	q-Value	PEP	IonScore	Exp Value	Charge	MH+ [Da]	ΔM [ppm]	RT [min]	# Missed Cleavages
	High	lADcVGLTLGPR	1	1	1	P21238	N-Term(iTRAQ4plex); C4(Carbamidomethyl)	0	1.90199	1		1.33618	1		1.09052	1		1.52404	1		2.07931	1		0	0.004916	57.52	1.77011e-05	2	1415.78	1.08018	40.4656	0
	High	dSTTLIADAASkDELQAR	1	1	1	P21238	N-Term(iTRAQ4plex); K12(iTRAQ4plex)	0	1.62715	1		1.79723	1		1.15931	1		1.03048	1		1.89106	1		0	0.001072	40.27	0.00121224	3	2193.16	0.748258	36.7408	1
	High	dIIPILEk	1	1	1	P21238	N-Term(iTRAQ4plex); K8(iTRAQ4plex)	0	2.56645	1		1.86399	1		1.23897	1		1.67482	1		3.18766	1		0	0.03776	38.98	0.000847373	2	1228.78	1.01214	44.1688	0
	High	iTAIkDIIPILEk	2	1	1	P21238	N-Term(iTRAQ4plex); K5(iTRAQ4plex); K13(iTRAQ4plex)	0	0.848949	2	37.7117	1.65031	2	33.6933	1.54648	2	73.489	0.781045	2	3.54475	1.31614	2	29.8848	0	0.004726	32.08	0.000617974	3	1899.22	-1.03485	54.8932	1
	High	eTFEDADER	1	1	1	P21238	N-Term(iTRAQ4plex)	0	1.9524	1		1.27153	1		1.30903	1		1.97337	1		2.56209	1		0	0.05227	31.88	0.000713498	2	1255.56	2.34253	18.9372	0
	High	lGADIVQk	1	1	1	P21238	N-Term(iTRAQ4plex); K8(iTRAQ4plex)	0	1.83396	1		1.6062	1		0.904896	1		1.01439	1		1.66366	1		0.002	0.08433	33.51	0.00554842	2	1131.7	4.36948	27.9268	0
P55228	Glucose-1-phosphate adenylyltransferase small subunit, chloroplastic OS=Arabidopsis thaliana GN=APS1 PE=2 SV=2 - [GLGS_ARATH]	143.828	13.08	1	6	6	6	0.984872	6	15.5531	1.18735	6	20.7237	1.3004	6	12.1047	1.05786	6	8.93811	1.2548	6	11.9091	520	56.6151	6.56592
	A3	Sequence	# PSMs	# Proteins	# Protein Groups	Protein Group Accessions	Modifications	ΔCn	114/117	114/117 Count	114/117 Variability [%]	115/117	115/117 Count	115/117 Variability [%]	116/114	116/114 Count	116/114 Variability [%]	116/115	116/115 Count	116/115 Variability [%]	116/117	116/117 Count	116/117 Variability [%]	q-Value	PEP	IonScore	Exp Value	Charge	MH+ [Da]	ΔM [ppm]	RT [min]	# Missed Cleavages
	High	iINSDNVQEAAR	1	1	1	P55228	N-Term(iTRAQ4plex)	0	1.36871	1		2.0348	1		1.26471	1		0.83522	1		1.73533	1		0	0.0001499	74.27	3.77852e-07	2	1473.78	2.92295	25.0339	0
	High	vDTTILGLDDQR	1	1	1	P55228	N-Term(iTRAQ4plex)	0	1.14813	1		1.57567	1		1.02063	1		0.730149	1		1.17472	1		0	0.0001499	65.99	2.87015e-06	2	1489.8	0.727275	40.0282	0
	High	dVMLDLLR	1	1	1	P55228	N-Term(iTRAQ4plex)	0	0.924449	1		1.16331	1		1.36963	1		1.06859	1		1.2693	1		0	0.02007	43.16	0.000512042	2	1118.64	-0.782083	48.6285	0
	High	kPVPDFSFYDR	1	1	1	P55228	N-Term(iTRAQ4plex); K1(iTRAQ4plex)	0	0.85173	1		1.07238	1		1.45281	1		1.13287	1		1.24048	1		0	0.01033	24.79	0.0389976	3	1658.88	0.722966	37.8268	0
	High	lIDIPVSNcLNSNISk	1	1	1	P55228	N-Term(iTRAQ4plex); C9(Carbamidomethyl); K16(iTRAQ4plex)	0	0.94306	1		0.996946	1		1.12762	1		1.04725	1		1.06606	1		0	0.00609	20.62	0.116173	3	2075.14	-1.46917	46.5591	0
	High	iIEFAEkPk	1	1	1	P55228	N-Term(iTRAQ4plex); K7(iTRAQ4plex); K9(iTRAQ4plex)	0	1.02854	1		1.21189	1		1.3371	1		1.11414	1		1.37867	1		0	0.07193	19.09	0.12701	3	1506.92	-1.30839	32.1025	0
B9DG18	AT1G20620 protein OS=Arabidopsis thaliana GN=CAT3 PE=2 SV=1 - [B9DG18_ARATH]	139.073	16.29	2	3	6	8	1.1659	4	4.99895	0.814862	4	1.67513	0.762265	4	8.47712	1.01455	4	0.464158	0.845848	4	1.38634	485	55.9322	7.63525
	A3	Sequence	# PSMs	# Proteins	# Protein Groups	Protein Group Accessions	Modifications	ΔCn	114/117	114/117 Count	114/117 Variability [%]	115/117	115/117 Count	115/117 Variability [%]	116/114	116/114 Count	116/114 Variability [%]	116/115	116/115 Count	116/115 Variability [%]	116/117	116/117 Count	116/117 Variability [%]	q-Value	PEP	IonScore	Exp Value	Charge	MH+ [Da]	ΔM [ppm]	RT [min]	# Missed Cleavages
	High	lGPNYLQLPVNAPk	2	4	2	F4JM86;B9DG18	N-Term(iTRAQ4plex); K14(iTRAQ4plex)	0																0	0.0006947	70.41	1.14194e-06	2	1812.06	1.2546	44.6776	0
	High	aPGVQTPVIVR	1	4	2	F4JM86;B9DG18	N-Term(iTRAQ4plex)	0																0	0.007176	46.3	0.000219185	2	1280.78	0.813238	30.759	0
	High	gFFEVTHDISNLTcADFLR	1	4	2	F4JM86;B9DG18	N-Term(iTRAQ4plex); C14(Carbamidomethyl)	0																0	0.005262	39.63	0.00078403	3	2386.16	0.183698	58.1325	0
	High	wVEILSEPR	1	2	1	B9DG18	N-Term(iTRAQ4plex)	0	1.20344	1		0.821106	1		0.704069	1		1.01311	1		0.849408	1		0	0.01945	39.15	0.00114321	2	1272.71	0.712631	44.6705	0
	High	iWPEDILPLQPVGR	1	2	1	B9DG18	N-Term(iTRAQ4plex)	0	1.12953	1		0.808666	1		0.736244	1		1.00964	1		0.833671	1		0	0.01343	24.48	0.0507943	2	1777.01	0.842759	57.5134	0
	High	vVGGANHSHATk	2	2	1	B9DG18	N-Term(iTRAQ4plex); K12(iTRAQ4plex)	0	1.08124	2	16.581	0.860075	2	10.2513	0.827846	2	7.09584	1.02177	2	0.842748	0.897325	2	9.40245	0	0.03617	16.05	0.329015	3	1465.81	2.38586	10.4804	0
Q9SGZ5	Probable beta-D-xylosidase 7 OS=Arabidopsis thaliana GN=BXL7 PE=2 SV=2 - [BXL7_ARATH]	138.96	5.35	1	4	4	4	0.745754	4	14.0138	0.852031	4	9.9587	1.01907	4	7.71043	0.903666	4	5.56911	0.809694	4	14.3455	767	83.8386	8.03076
	A3	Sequence	# PSMs	# Proteins	# Protein Groups	Protein Group Accessions	Modifications	ΔCn	114/117	114/117 Count	114/117 Variability [%]	115/117	115/117 Count	115/117 Variability [%]	116/114	116/114 Count	116/114 Variability [%]	116/115	116/115 Count	116/115 Variability [%]	116/117	116/117 Count	116/117 Variability [%]	q-Value	PEP	IonScore	Exp Value	Charge	MH+ [Da]	ΔM [ppm]	RT [min]	# Missed Cleavages
	High	iSQLVNTAPGIPR	1	1	1	Q9SGZ5	N-Term(iTRAQ4plex)	0	0.723247	1		0.930901	1		1.14644	1		0.874483	1		0.831215	1		0	2.183e-05	86.41	2.65129e-08	2	1509.89	0.408336	40.1187	0
	High	aLLNLFSVR	1	1	1	Q9SGZ5	N-Term(iTRAQ4plex)	0	0.768961	1		0.891675	1		1.02317	1		0.866289	1		0.78873	1		0	0.004971	54.7	3.67646e-05	2	1176.72	-0.0516713	52.9609	0
	High	sATGYPGR	1	1	1	Q9SGZ5	N-Term(iTRAQ4plex)	0	0.939733	1		0.814149	1		1.01499	1		1.15022	1		0.956191	1		0	0.04039	43.48	0.000392652	2	952.498	1.20645	13.111	0
	High	gLQGDSFDGRk	1	1	1	Q9SGZ5	N-Term(iTRAQ4plex); K11(iTRAQ4plex)	0	0.637093	1		0.61773	1		0.922237	1		0.933823	1		0.589009	1		0	0.06947	24.24	0.0442627	3	1467.78	0.738823	21.3991	1
Q9FH05	Serine carboxypeptidase-like 42 OS=Arabidopsis thaliana GN=SCPL42 PE=2 SV=1 - [SCP42_ARATH]	138.959	15.22	1	7	7	8	0.791054	8	7.14271	0.970727	8	18.4149	1.27642	8	7.50769	0.978682	8	17.4555	1.0244	8	19.6453	473	52.8404	7.07861
	A3	Sequence	# PSMs	# Proteins	# Protein Groups	Protein Group Accessions	Modifications	ΔCn	114/117	114/117 Count	114/117 Variability [%]	115/117	115/117 Count	115/117 Variability [%]	116/114	116/114 Count	116/114 Variability [%]	116/115	116/115 Count	116/115 Variability [%]	116/117	116/117 Count	116/117 Variability [%]	q-Value	PEP	IonScore	Exp Value	Charge	MH+ [Da]	ΔM [ppm]	RT [min]	# Missed Cleavages
	High	aLHLFSSFVSGR	2	1	1	Q9FH05	N-Term(iTRAQ4plex)	0	0.788888	2	1.08606	1.05926	2	9.9291	1.33206	2	3.76828	0.973992	2	7.23328	1.05345	2	2.68139	0	0.01372	45.34	0.000466402	2	1464.81	0.844752	47.8963	0
	High	sLFYYYVEAVk	1	1	1	Q9FH05	N-Term(iTRAQ4plex); K11(iTRAQ4plex)	0	0.79415	1		0.862655	1		1.0363	1		0.936629	1		0.825018	1		0	0.001332	43.54	0.000657244	3	1669.91	1.39838	56.2826	0
	High	lLTFATVR	1	1	1	Q9FH05	N-Term(iTRAQ4plex)	0	0.653785	1		0.98528	1		1.25458	1		0.817318	1		0.82226	1		0	0.02351	37.26	0.00462312	2	1064.66	0.12458	42.0505	0
	High	sTANDMLVFLLR	1	1	1	Q9FH05	N-Term(iTRAQ4plex)	0	1.03393	1		0.956389	1		1.31703	1		1.39789	1		1.36511	1		0	0.03296	36.24	0.00380294	2	1523.84	1.2302	58.7656	0
	High	tTVPYGAWFHk	1	1	1	Q9FH05	N-Term(iTRAQ4plex); K11(iTRAQ4plex)	0	1.18875	1		1.26961	1		0.851159	1		0.782435	1		1.01433	1		0	0.02211	29.45	0.0152659	3	1594.86	-0.620868	38.539	0
	High	eLAQDLNFk	1	1	1	Q9FH05	N-Term(iTRAQ4plex); K9(iTRAQ4plex)	0	0.725747	1		0.762781	1		1.1019	1		1.02931	1		0.801686	1		0	0.03657	28.97	0.0199655	2	1365.76	0.958989	35.968	0
	High	sSDYNTGDk	1	1	1	Q9FH05	N-Term(iTRAQ4plex); K9(iTRAQ4plex)	0	0.787971	1		0.853828	1		1.31932	1		1.19539	1		1.04217	1		0	0.05944	20.97	0.0155968	2	1274.61	1.80378	12.5211	0
C0Z2L8	AT1G09640 protein OS=Arabidopsis thaliana GN=AT1G09640 PE=2 SV=1 - [C0Z2L8_ARATH]	137.24	11.32	2	2	2	4	0.900182	4	10.7575	1.13078	4	12.7797	1.15962	4	11.8851	0.953721	4	14.7143	1.04646	4	5.92751	265	29.813	5.05908
	A3	Sequence	# PSMs	# Proteins	# Protein Groups	Protein Group Accessions	Modifications	ΔCn	114/117	114/117 Count	114/117 Variability [%]	115/117	115/117 Count	115/117 Variability [%]	116/114	116/114 Count	116/114 Variability [%]	116/115	116/115 Count	116/115 Variability [%]	116/117	116/117 Count	116/117 Variability [%]	q-Value	PEP	IonScore	Exp Value	Charge	MH+ [Da]	ΔM [ppm]	RT [min]	# Missed Cleavages
	High	vPVLETPEGSVFESNAIAR	3	2	1	C0Z2L8	N-Term(iTRAQ4plex)	0	0.962871	3	2.22292	1.10616	3	19.0993	1.1226	3	9.642	0.894744	3	29.9094	1.01059	3	1.5021	0	5.516e-05	66.13	3.48607e-06	3	2159.15	-0.360418	49.66	0
	High	vDISDEAQkER	1	2	1	C0Z2L8	N-Term(iTRAQ4plex); K9(iTRAQ4plex)	0	0.833155	1		1.15595	1		1.43661	1		1.01658	1		1.19989	1		0	0.00114	31.39	0.00896741	3	1577.84	0.579076	21.5547	1
O80852-2	Isoform 2 of Glutathione S-transferase F9 OS=Arabidopsis thaliana GN=GSTF9 - [GSTF9_ARATH]	136.847	24.7	2	3	4	4	1.47646	3	38.4927	3.50627	3	2.62566	1.25914	3	2.45162	0.721515	3	38.3554	1.73024	3	26.6104	166	18.6096	6.53662
	A3	Sequence	# PSMs	# Proteins	# Protein Groups	Protein Group Accessions	Modifications	ΔCn	114/117	114/117 Count	114/117 Variability [%]	115/117	115/117 Count	115/117 Variability [%]	116/114	116/114 Count	116/114 Variability [%]	116/115	116/115 Count	116/115 Variability [%]	116/117	116/117 Count	116/117 Variability [%]	q-Value	PEP	IonScore	Exp Value	Charge	MH+ [Da]	ΔM [ppm]	RT [min]	# Missed Cleavages
	High	lAGVLDVYEAHLSk	1	2	1	O80852-2	N-Term(iTRAQ4plex); K14(iTRAQ4plex)	0	2.01289	1		3.50627	1		1.28013	1		0.721515	1		2.58315	1		0	7.714e-05	70.89	1.05097e-06	3	1803.03	0.258895	46.7434	0
	High	aLVTLIEk	1	2	1	O80852-2	N-Term(iTRAQ4plex); K8(iTRAQ4plex)	0	1.47646	1		3.56891	1		1.16898	1		0.474803	1		1.73024	1		0	0.008494	55.37	1.46653e-05	2	1174.76	-0.958283	40.332	0
	High	sQGPDLLGk	1	3	2	O80852-2;P42761	N-Term(iTRAQ4plex); K9(iTRAQ4plex)	0																0	0.0079	52.24	5.28376e-05	2	1202.7	0.967149	25.8595	0
	High	vYGPHFASPk	1	2	1	O80852-2	N-Term(iTRAQ4plex); K10(iTRAQ4plex)	0	1.14905	1		1.53342	1		1.25914	1		0.926332	1		1.4504	1		0.003	0.09909	16.53	0.299035	3	1390.77	-0.729799	26.3332	0
F4I0N7	Gibberellin-regulated protein 1 OS=Arabidopsis thaliana GN=GASA1 PE=2 SV=1 - [F4I0N7_ARATH]	136.113	19.59	2	3	3	5	1.14691	5	2.51084	1.04973	5	12.5808	0.702382	5	18.5886	0.797404	5	18.1822	0.807571	5	21.1731	97	10.6383	9.11475
	A3	Sequence	# PSMs	# Proteins	# Protein Groups	Protein Group Accessions	Modifications	ΔCn	114/117	114/117 Count	114/117 Variability [%]	115/117	115/117 Count	115/117 Variability [%]	116/114	116/114 Count	116/114 Variability [%]	116/115	116/115 Count	116/115 Variability [%]	116/117	116/117 Count	116/117 Variability [%]	q-Value	PEP	IonScore	Exp Value	Charge	MH+ [Da]	ΔM [ppm]	RT [min]	# Missed Cleavages
	High	kIDcGSAcVAR	3	2	1	F4I0N7	K1(iTRAQ4plex); N-Term(iTRAQ4plex); C4(Carbamidomethyl); C8(Carbamidomethyl)	0	1.14691	3	9.94451	1.04973	3	2.50544	0.677239	3	5.4085	0.753431	3	18.4263	0.726094	3	15.8662	0	0.0109	47.47	0.000170108	3	1524.79	0.152163	16.9112	1
	High	iDcGSAcVAR	1	2	1	F4I0N7	N-Term(iTRAQ4plex); C3(Carbamidomethyl); C7(Carbamidomethyl)	0	1.13948	1		0.816608	1		1.01831	1		1.39505	1		1.16322	1		0	0.00112	45.08	8.38231e-05	2	1252.59	1.66697	19.4878	0
	High	acGTccYR	1	2	1	F4I0N7	N-Term(iTRAQ4plex); C2(Carbamidomethyl); C5(Carbamidomethyl); C6(Carbamidomethyl)	0	1.1665	1		1.14232	1		0.795359	1		0.797404	1		0.930088	1		0	0.01227	36.58	0.000219265	2	1191.48	0.217699	13.2363	0
Q8VY01	Serine carboxypeptidase-like 46 OS=Arabidopsis thaliana GN=SCPL46 PE=2 SV=1 - [SCP46_ARATH]	134.07	17.85	1	7	7	7	0.951706	7	11.9341	1.33206	7	23.98	1.00332	7	26.0778	0.784257	7	49.6742	1.10949	7	37.175	465	51.8507	8.44092
	A3	Sequence	# PSMs	# Proteins	# Protein Groups	Protein Group Accessions	Modifications	ΔCn	114/117	114/117 Count	114/117 Variability [%]	115/117	115/117 Count	115/117 Variability [%]	116/114	116/114 Count	116/114 Variability [%]	116/115	116/115 Count	116/115 Variability [%]	116/117	116/117 Count	116/117 Variability [%]	q-Value	PEP	IonScore	Exp Value	Charge	MH+ [Da]	ΔM [ppm]	RT [min]	# Missed Cleavages
	High	vLSQVGIETSR	1	1	1	Q8VY01	N-Term(iTRAQ4plex)	0	0.904154	1		1.52318	1		1.3457	1		0.784257	1		1.21974	1		0	0.007053	57.84	2.32679e-05	2	1332.76	-0.344403	32.6495	0
	High	aFLGGRPLPEEF	1	1	1	Q8VY01	N-Term(iTRAQ4plex)	0	0.951706	1		1.33206	1		0.91233	1		0.639956	1		0.870425	1		0	0.07234	45.62	0.00031391	2	1476.8	0.741375	46.4664	0
	High	lAEELGLR	1	1	1	Q8VY01	N-Term(iTRAQ4plex)	0	1.01715	1		1.56238	1		0.843923	1		0.539412	1		0.860529	1		0	0.02504	40.71	0.000675098	2	1044.62	0.201795	38.3321	0
	High	gSVSSmcTk	1	1	1	Q8VY01	N-Term(iTRAQ4plex); M6(Oxidation); C7(Carbamidomethyl); K9(iTRAQ4plex)	0	1.03119	1		0.777105	1		1.24001	1		1.61547	1		1.28185	1		0	0.008202	36.86	0.000659402	2	1260.62	1.71004	11.083	0
	High	aGVPVFVYSGDQDSVIPLTGSR	1	1	1	Q8VY01	N-Term(iTRAQ4plex)	0	0.818621	1		1.42546	1		2.26663	1		1.27798	1		1.86012	1		0	0.00506	31.47	0.00891066	3	2408.26	0.660353	51.2695	0
	High	gAAHEVPFSQPAR	1	1	1	Q8VY01	N-Term(iTRAQ4plex)	0	1.10308	1		1.00935	1		1.00332	1		1.07652	1		1.10949	1		0	0.005139	21.73	0.0741929	3	1510.79	0.188371	22.133	0
	High	kHNLFNLk	1	1	1	Q8VY01	N-Term(iTRAQ4plex); K1(iTRAQ4plex); K8(iTRAQ4plex)	0	0.584313	1		0.867057	1		0.909501	1		0.601754	1		0.532752	1		0	0.06185	12.25	0.455682	4	1445.89	-0.770841	28.3472	1
O81862	At4g19810 OS=Arabidopsis thaliana GN=T16H5.170 PE=1 SV=1 - [O81862_ARATH]	133.641	12.4	1	3	3	5	0.604544	4	13.1754	0.462504	4	111.242	0.715059	4	62.3519	0.983067	4	41.9586	0.437307	4	54.7216	379	41.1024	8.80713
	A3	Sequence	# PSMs	# Proteins	# Protein Groups	Protein Group Accessions	Modifications	ΔCn	114/117	114/117 Count	114/117 Variability [%]	115/117	115/117 Count	115/117 Variability [%]	116/114	116/114 Count	116/114 Variability [%]	116/115	116/115 Count	116/115 Variability [%]	116/117	116/117 Count	116/117 Variability [%]	q-Value	PEP	IonScore	Exp Value	Charge	MH+ [Da]	ΔM [ppm]	RT [min]	# Missed Cleavages
	High	sAVVAEASSSGkPR	2	1	1	O81862	N-Term(iTRAQ4plex); K12(iTRAQ4plex)	0	0.616519	1		0.143897	1		0.32699	1		1.37546	1		0.202096	1		0	0.0003831	62.57	8.46626e-06	3	1633.92	2.35992	17.8455	0
	High	vTGPPAALFDPSNAGPSGDAGTR	2	1	1	O81862	N-Term(iTRAQ4plex)	0	0.58535	2	28.6777	0.847212	2	7.82972	1.05248	2	19.4267	0.713929	2	16.8004	0.617598	2	8.88331	0	1.123e-06	61.2	6.67548e-06	3	2299.15	1.68358	41.9768	0
	High	fSTFTQTVQR	1	1	1	O81862	N-Term(iTRAQ4plex)	0	0.592802	1		0.266157	1		0.55316	1		1.20959	1		0.328728	1		0.004	0.1088	24.87	0.0347016	2	1358.72	1.46629	31.8059	0
P42643	14-3-3-like protein GF14 chi OS=Arabidopsis thaliana GN=GRF1 PE=1 SV=3 - [14331_ARATH]	133.049	28.09	2	6	6	6	0.997898	6	20.5724	1.05391	6	23.5476	1.15664	6	20.0896	1.13544	6	23.2782	1.17065	6	24.3472	267	29.9129	4.80518
	A3	Sequence	# PSMs	# Proteins	# Protein Groups	Protein Group Accessions	Modifications	ΔCn	114/117	114/117 Count	114/117 Variability [%]	115/117	115/117 Count	115/117 Variability [%]	116/114	116/114 Count	116/114 Variability [%]	116/115	116/115 Count	116/115 Variability [%]	116/117	116/117 Count	116/117 Variability [%]	q-Value	PEP	IonScore	Exp Value	Charge	MH+ [Da]	ΔM [ppm]	RT [min]	# Missed Cleavages
	High	nLLSVAYk	1	2	1	P42643	N-Term(iTRAQ4plex); K8(iTRAQ4plex)	0	1.24348	1		1.07292	1		1.21369	1		1.38102	1		1.51295	1		0	0.01404	60.08	1.10447e-05	2	1195.73	-0.483569	35.484	0
	High	aAQDIANSELAPTHPIR	1	2	1	P42643	N-Term(iTRAQ4plex)	0	0.944848	1		0.687474	1		0.922709	1		1.24505	1		0.873984	1		0	0.0002374	48.31	0.000193318	3	1948.04	0.264062	31.5769	0
	High	skIETELSDIcDGILk	1	2	1	P42643	N-Term(iTRAQ4plex); K2(iTRAQ4plex); C11(Carbamidomethyl); K16(iTRAQ4plex)	0	0.959893	1		1.03523	1		1.13746	1		1.03547	1		1.09455	1		0	0.0002473	45.17	0.000418122	3	2253.24	2.10996	49.9488	1
	High	dSTLIMQLLR	1	2	1	P42643	N-Term(iTRAQ4plex)	0	2.28792	1		0.783345	1		0.928058	1		2.66122	1		2.1286	1		0	0.02578	40.66	0.00126704	2	1333.76	1.42145	54.4757	0
	High	iISSIEQkEESR	1	2	1	P42643	N-Term(iTRAQ4plex); K8(iTRAQ4plex)	0	0.637823	1		1.28497	1		1.75223	1		0.85392	1		1.12039	1		0	0.001599	28.23	0.024877	3	1706.96	1.71316	33.4363	1
	High	aVDkDELTVEER	1	2	1	P42643	N-Term(iTRAQ4plex); K4(iTRAQ4plex)	0	1.03741	1		1.18252	1		1.17614	1		1.01302	1		1.22316	1		0	0.001645	26.1	0.0324022	3	1691.91	1.20429	25.4994	1
P32961	Nitrilase 1 OS=Arabidopsis thaliana GN=NIT1 PE=1 SV=2 - [NRL1_ARATH]	132.622	20.52	1	8	8	8	1.47928	7	31.0606	1.32441	7	17.8441	1.1885	7	14.4129	1.18071	7	34.3609	1.98948	7	37.3784	346	38.128	6.27783
	A3	Sequence	# PSMs	# Proteins	# Protein Groups	Protein Group Accessions	Modifications	ΔCn	114/117	114/117 Count	114/117 Variability [%]	115/117	115/117 Count	115/117 Variability [%]	116/114	116/114 Count	116/114 Variability [%]	116/115	116/115 Count	116/115 Variability [%]	116/117	116/117 Count	116/117 Variability [%]	q-Value	PEP	IonScore	Exp Value	Charge	MH+ [Da]	ΔM [ppm]	RT [min]	# Missed Cleavages
	High	sVTFVTk	1	1	1	P32961	N-Term(iTRAQ4plex); K7(iTRAQ4plex)	0	1.88045	1		1.10338	1		1.16851	1		1.95517	1		2.20277	1		0	0.05325	51.34	4.26018e-05	2	1069.65	3.99091	24.4376	0
	High	yIVEAASk	1	1	1	P32961	N-Term(iTRAQ4plex); K8(iTRAQ4plex)	0	1.56772	1		1.42302	1		0.884095	1		0.956257	1		1.38945	1		0	0.02284	50.6	8.70964e-05	2	1168.69	3.19422	25.2675	0
	High	lGAAIcWENR	1	1	1	P32961	N-Term(iTRAQ4plex); C6(Carbamidomethyl)	0																0	0.001763	47.26	0.000158802	2	1333.68	0.799129	36.547	0
	High	fGLAVGVHNEEGRDEFRk	1	1	1	P32961	N-Term(iTRAQ4plex); K18(iTRAQ4plex)	0	1.20546	1		1.4924	1		1.1885	1		0.942509	1		1.43624	1		0	0.001813	34.17	0.00514899	4	2348.24	1.43798	33.461	2
	High	fGLAVGVHNEEGRDEFR	1	1	1	P32961	N-Term(iTRAQ4plex)	0	1.44425	1		1.32441	1		1.3741	1		1.47115	1		1.98948	1		0	0.03456	26.47	0.0194992	4	2076.04	-0.484716	34.6749	1
	High	vEkAEDDSNk	1	1	1	P32961	N-Term(iTRAQ4plex); K3(iTRAQ4plex); K10(iTRAQ4plex)	0	1.99811	1		2.87746	1		1.16168	1		0.791982	1		2.32693	1		0	0.02343	22.48	0.0757016	3	1566.83	-1.81747	13.4119	1
	High	gAELVLFPEGFIGGYPR	1	1	1	P32961	N-Term(iTRAQ4plex)	0	0.820744	1		0.893478	1		1.30919	1		1.18071	1		1.07717	1		0	0.02415	12.8	0.760971	3	1966.06	0.476778	58.8635	0
	High	kSVTFVTk	1	1	1	P32961	N-Term(iTRAQ4plex); K1(iTRAQ4plex); K8(iTRAQ4plex)	0	1.47928	1		1.29956	1		1.71216	1		1.91345	1		2.53905	1		0.002	0.08113	29.48	0.00614323	3	1341.84	-2.22734	22.6536	1
Q8W112	Beta-D-glucan exohydrolase-like protein OS=Arabidopsis thaliana GN=AT5G20950 PE=2 SV=1 - [Q8W112_ARATH]	129.463	9.78	1	7	7	8	0.741481	7	22.8091	0.722072	6	12.3066	0.854119	7	19.3109	0.868662	6	13.3487	0.617463	7	48.7892	624	67.8832	9.12939
	A3	Sequence	# PSMs	# Proteins	# Protein Groups	Protein Group Accessions	Modifications	ΔCn	114/117	114/117 Count	114/117 Variability [%]	115/117	115/117 Count	115/117 Variability [%]	116/114	116/114 Count	116/114 Variability [%]	116/115	116/115 Count	116/115 Variability [%]	116/117	116/117 Count	116/117 Variability [%]	q-Value	PEP	IonScore	Exp Value	Charge	MH+ [Da]	ΔM [ppm]	RT [min]	# Missed Cleavages
	High	gFVISDWQGIDR	1	1	1	Q8W112	N-Term(iTRAQ4plex)	0	0.788461	1		0.760533	1		0.840452	1		0.855446	1		0.664308	1		0	0.004741	56.46	1.92052e-05	2	1536.79	0.634093	46.8374	0
	High	eLVTGFLk	2	1	1	Q8W112	N-Term(iTRAQ4plex); K8(iTRAQ4plex)	0	0.645252	2	16.5968	0.666259	2	4.23501	0.911052	2	9.58915	0.866259	2	2.68433	0.589317	2	6.92524	0	0.06842	45.23	0.000346403	2	1194.73	0.93871	40.8219	0
	High	iGAATALEVR	1	1	1	Q8W112	N-Term(iTRAQ4plex)	0	0.741481	1		0.933954	1		0.477086	1		0.371868	1		0.354628	1		0	0.07266	42.96	0.00049065	2	1144.68	1.72143	31.521	0
	High	hFVGDGGTVR	1	1	1	Q8W112	N-Term(iTRAQ4plex)	0	0.863115	1		0.969548	1		1.16447	1		1.01776	1		1.00756	1		0	0.0575	23.23	0.0389775	3	1188.63	0.724272	17.5851	0
	High	kGVPFVGGk	1	1	1	Q8W112	N-Term(iTRAQ4plex); K1(iTRAQ4plex); K9(iTRAQ4plex)	0	0.55107	1					0.67247	1					0.371498	1		0	0.0598	22.8	0.0503815	3	1320.84	3.04118	25.5172	1
	High	aSLSTR	1	1	1	Q8W112	N-Term(iTRAQ4plex)	0																0.006	0.1461	24.73	0.0853057	2	778.454	0.407129	13.1732	0
	High	vAAcAk	1	1	1	Q8W112	N-Term(iTRAQ4plex); C4(Carbamidomethyl); K6(iTRAQ4plex)	0	0.921659	1		0.68248	1		0.91269	1		1.2101	1		0.843277	1		0.009	0.1844	27.85	0.0273978	2	907.528	0.1566	12.8886	0
Q9ZP06	Malate dehydrogenase 1, mitochondrial OS=Arabidopsis thaliana GN=At1g53240 PE=1 SV=1 - [MDHM1_ARATH]	127.371	13.78	1	3	3	4	0.973162	3	17.285	0.979206	3	5.55844	0.926448	3	9.39951	0.952658	3	6.36174	0.952511	3	0.80118	341	35.7819	8.35303
	A3	Sequence	# PSMs	# Proteins	# Protein Groups	Protein Group Accessions	Modifications	ΔCn	114/117	114/117 Count	114/117 Variability [%]	115/117	115/117 Count	115/117 Variability [%]	116/114	116/114 Count	116/114 Variability [%]	116/115	116/115 Count	116/115 Variability [%]	116/117	116/117 Count	116/117 Variability [%]	q-Value	PEP	IonScore	Exp Value	Charge	MH+ [Da]	ΔM [ppm]	RT [min]	# Missed Cleavages
	High	aLEGADLVIIPAGVPR	2	1	1	Q9ZP06	N-Term(iTRAQ4plex)	0	0.82954	1		0.943201	1		1.1516	1		0.994383	1		0.957672	1		0	1.464e-05	87.69	2.35749e-08	2	1735.02	0.393782	50.3668	0
	High	kLFGVTTLDVVR	1	1	1	Q9ZP06	N-Term(iTRAQ4plex); K1(iTRAQ4plex)	0	0.973162	1		1.03644	1		0.926448	1		0.854044	1		0.903822	1		0	0.0002191	54.64	2.55951e-05	3	1636.01	0.844579	43.1075	1
	High	vAILGAAGGIGQPLALLMk	1	1	1	Q9ZP06	N-Term(iTRAQ4plex); K19(iTRAQ4plex)	0	1.09256	1		0.979206	1		0.869657	1		0.952658	1		0.952511	1		0	0.002364	25.52	0.0150091	3	2081.28	1.13736	61.7647	0
Q0WP12-2	Isoform 2 of Thiocyanate methyltransferase 1 OS=Arabidopsis thaliana GN=HOL1 - [HOL1_ARATH]	126.814	14.1	2	2	2	3	1.01701	3	11.5843	0.889838	3	10.8954	0.985365	3	7.81559	1.03019	3	2.18539	0.949923	3	13.1041	227	25.2726	4.81787
	A3	Sequence	# PSMs	# Proteins	# Protein Groups	Protein Group Accessions	Modifications	ΔCn	114/117	114/117 Count	114/117 Variability [%]	115/117	115/117 Count	115/117 Variability [%]	116/114	116/114 Count	116/114 Variability [%]	116/115	116/115 Count	116/115 Variability [%]	116/117	116/117 Count	116/117 Variability [%]	q-Value	PEP	IonScore	Exp Value	Charge	MH+ [Da]	ΔM [ppm]	RT [min]	# Missed Cleavages
	High	aVSVEENPHAIPTR	1	2	1	Q0WP12-2	N-Term(iTRAQ4plex)	0	1.09938	1		0.889838	1		0.861915	1		1.04549	1		0.949923	1		0	0.0001803	62.75	7.27312e-06	3	1663.89	1.1357	24.6904	0
	High	aTPLIVHLVDTSSLPLGR	2	2	1	Q0WP12-2	N-Term(iTRAQ4plex)	0	0.946367	2	10.7045	1.06661	2	39.1119	1.01164	2	3.90333	0.881246	2	23.4665	0.959761	2	14.6537	0	8.417e-05	57.65	1.86393e-05	3	2033.19	2.027	54.0657	0
O65449	At4g22010 OS=Arabidopsis thaliana GN=AT4g22010 PE=2 SV=1 - [O65449_ARATH]	125.334	10.17	1	4	5	6	0.937728	5	16.1739	1.41645	5	28.9582	1.21723	5	12.4965	0.742351	5	7.92157	1.29719	5	25.0468	541	60.4181	9.89111
	A3	Sequence	# PSMs	# Proteins	# Protein Groups	Protein Group Accessions	Modifications	ΔCn	114/117	114/117 Count	114/117 Variability [%]	115/117	115/117 Count	115/117 Variability [%]	116/114	116/114 Count	116/114 Variability [%]	116/115	116/115 Count	116/115 Variability [%]	116/117	116/117 Count	116/117 Variability [%]	q-Value	PEP	IonScore	Exp Value	Charge	MH+ [Da]	ΔM [ppm]	RT [min]	# Missed Cleavages
	High	iTYGDIYPLGVk	2	1	1	O65449	N-Term(iTRAQ4plex); K12(iTRAQ4plex)	0	0.934526	2	19.6283	1.19463	2	57.7256	1.12965	2	11.1045	0.867599	2	23.4271	1.05831	2	31.2378	0	0.001603	63.9	4.44045e-06	2	1626.93	-0.0316295	44.6154	0
	High	dQIGSFYYFPSLAFHk	1	2	2	F4I7X1;O65449	N-Term(iTRAQ4plex); K16(iTRAQ4plex)	0																0	2.916e-06	49.91	0.000127617	3	2208.14	1.53731	53.7426	0
	High	qYLGQQFYLR	1	1	1	O65449	N-Term(iTRAQ4plex)	0	0.937728	1		2.1144	1		1.62969	1		0.7096	1		1.532	1		0	0.0214	33.07	0.0049564	2	1459.78	2.16415	40.2979	0
	High	aAGAFGAIR	1	1	1	O65449	N-Term(iTRAQ4plex)	0	0.841404	1		1.3538	1		1.15338	1		0.703786	1		0.972865	1		0	0.01043	30.58	0.0184622	2	977.566	1.36711	24.7788	0
	High	sTVQVYPR	1	1	1	O65449	N-Term(iTRAQ4plex)	0	0.977441	1		1.41645	1		1.32384	1		0.896897	1		1.29719	1		0.005	0.1302	36.86	0.00268912	2	1093.61	-1.35233	20.1748	0
P30184	Leucine aminopeptidase 1 OS=Arabidopsis thaliana GN=PM25 PE=2 SV=1 - [AMPL1_ARATH]	123.189	9.62	1	3	3	3	0.836795	3	6.09664	1.10464	3	32.0841	1.02508	3	1.23213	1.1085	3	0.11554	0.86709	3	7.3329	520	54.475	5.92236
	A3	Sequence	# PSMs	# Proteins	# Protein Groups	Protein Group Accessions	Modifications	ΔCn	114/117	114/117 Count	114/117 Variability [%]	115/117	115/117 Count	115/117 Variability [%]	116/114	116/114 Count	116/114 Variability [%]	116/115	116/115 Count	116/115 Variability [%]	116/117	116/117 Count	116/117 Variability [%]	q-Value	PEP	IonScore	Exp Value	Charge	MH+ [Da]	ΔM [ppm]	RT [min]	# Missed Cleavages
	High	tIEVNNTDAEGR	1	1	1	P30184	N-Term(iTRAQ4plex)	0	0.803114	1		1.10464	1		1.02508	1		0.7317	1		0.825302	1		0	0.0002267	77.52	9.8241e-08	2	1462.73	1.61103	19.6858	0
	High	eLINSPANVLTPAVLAEEAAk	1	1	1	P30184	N-Term(iTRAQ4plex); K21(iTRAQ4plex)	0	1.62235	1		1.36431	1		0.949478	1		1.1085	1		1.54421	1		0	8.889e-06	67.22	1.74497e-06	3	2438.38	0.566926	53.7888	0
	High	lTLADALVYAcNQGVDk	1	1	1	P30184	N-Term(iTRAQ4plex); C11(Carbamidomethyl); K17(iTRAQ4plex)	0	0.836795	1		0.765475	1		1.03364	1		1.10937	1		0.86709	1		0	0.00117	17.29	0.242629	3	2139.14	2.03381	52.4817	0
F4JTH0	Aspartate aminotransferase OS=Arabidopsis thaliana GN=ASP5 PE=2 SV=1 - [F4JTH0_ARATH]	122.819	6.7	3	3	3	4	1.09019	4	6.16462	1.43762	4	3.06812	1.20794	4	10.9725	0.908667	4	2.87594	1.36341	4	4.16674	448	49.2933	7.86963
	A3	Sequence	# PSMs	# Proteins	# Protein Groups	Protein Group Accessions	Modifications	ΔCn	114/117	114/117 Count	114/117 Variability [%]	115/117	115/117 Count	115/117 Variability [%]	116/114	116/114 Count	116/114 Variability [%]	116/115	116/115 Count	116/115 Variability [%]	116/117	116/117 Count	116/117 Variability [%]	q-Value	PEP	IonScore	Exp Value	Charge	MH+ [Da]	ΔM [ppm]	RT [min]	# Missed Cleavages
	High	vATIQGLSGTGSLR	1	3	1	F4JTH0	N-Term(iTRAQ4plex)	0	1.05535	1		1.47528	1		1.3152	1		0.923701	1		1.39144	1		0	0.0003729	77.7	2.25017e-07	2	1503.86	0.695487	35.4691	0
	High	lAAALIER	1	3	1	F4JTH0	N-Term(iTRAQ4plex)	0	1.03639	1		1.4637	1		1.28584	1		0.893878	1		1.33594	1		0	0.02116	44.66	0.000131662	2	1000.63	0.782495	33.8868	0
	High	iADVIQEk	2	3	1	F4JTH0	N-Term(iTRAQ4plex); K8(iTRAQ4plex)	0	1.21071	2	10.7616	1.40819	2	0.402677	1.10859	2	3.45949	0.935767	2	7.68616	1.34551	2	7.28179	0	0.02939	35.08	0.00439295	2	1203.72	2.07	30.5779	0
F4HUA0	Elongation factor 1-alpha OS=Arabidopsis thaliana GN=AT1G07930 PE=2 SV=1 - [F4HUA0_ARATH]	120.828	11.56	3	4	4	6	4.09022	5	16.4767	5.67732	5	22.5022	1.19857	5	2.28578	0.81494	5	7.23752	4.96021	5	15.0815	372	41.3476	9.23193
	A3	Sequence	# PSMs	# Proteins	# Protein Groups	Protein Group Accessions	Modifications	ΔCn	114/117	114/117 Count	114/117 Variability [%]	115/117	115/117 Count	115/117 Variability [%]	116/114	116/114 Count	116/114 Variability [%]	116/115	116/115 Count	116/115 Variability [%]	116/117	116/117 Count	116/117 Variability [%]	q-Value	PEP	IonScore	Exp Value	Charge	MH+ [Da]	ΔM [ppm]	RT [min]	# Missed Cleavages
	High	iGGIGTVPVGR	2	3	1	F4HUA0	N-Term(iTRAQ4plex)	0	4.56761	1		6.59547	1		1.19857	1		0.81494	1		5.4882	1		0	0.003578	56.71	2.32502e-05	2	1169.71	1.24681	32.3036	0
	High	sTNLDWYk	2	3	1	F4HUA0	N-Term(iTRAQ4plex); K8(iTRAQ4plex)	0	4.25357	2	5.8106	6.0043	2	8.3166	1.21344	2	0.457914	0.843969	2	2.03887	5.17426	2	6.26976	0	0.02711	42.09	0.000469692	2	1314.69	-0.149493	31.8034	0
	High	eHALLAFTLGVk	1	3	1	F4HUA0	N-Term(iTRAQ4plex); K12(iTRAQ4plex)	0	0.823116	1		1.00742	1		0.928753	1		0.745023	1		0.766369	1		0	0.01056	30.5	0.00917988	3	1586.95	-0.222225	45.1252	0
	High	yYcTVIDAPGHR	1	3	1	F4HUA0	N-Term(iTRAQ4plex); C3(Carbamidomethyl)	0	0.841171	1		1.11221	1		0.887394	1		0.65892	1		0.748303	1		0	0.009633	27.79	0.00840023	3	1595.78	1.35225	30.0635	0
P55229	Glucose-1-phosphate adenylyltransferase large subunit 1, chloroplastic OS=Arabidopsis thaliana GN=ADG2 PE=1 SV=3 - [GLGL1_ARATH]	118.248	10.73	1	5	5	5	0.862997	5	18.8096	0.977298	5	25.7865	1.27189	5	10.4754	0.972413	5	4.15192	0.943581	5	21.4637	522	57.6377	7.91357
	A3	Sequence	# PSMs	# Proteins	# Protein Groups	Protein Group Accessions	Modifications	ΔCn	114/117	114/117 Count	114/117 Variability [%]	115/117	115/117 Count	115/117 Variability [%]	116/114	116/114 Count	116/114 Variability [%]	116/115	116/115 Count	116/115 Variability [%]	116/117	116/117 Count	116/117 Variability [%]	q-Value	PEP	IonScore	Exp Value	Charge	MH+ [Da]	ΔM [ppm]	RT [min]	# Missed Cleavages
	High	skDIEDVLILSGDHLYR	1	1	1	P55229	N-Term(iTRAQ4plex); K2(iTRAQ4plex)	0	0.689687	1		0.977298	1		1.36474	1		0.94557	1		0.943581	1		0	0.0003364	60.82	1.07632e-05	4	2261.24	1.5746	47.588	1
	High	wFQGTADAVR	1	1	1	P55229	N-Term(iTRAQ4plex)	0	0.906971	1		0.998569	1		1.00708	1		0.898042	1		0.915658	1		0	0.02544	44.46	0.000336611	2	1294.67	0.911143	35.5021	0
	High	eILLNLLR	1	1	1	P55229	N-Term(iTRAQ4plex)	0	0.978655	1		1.2488	1		1.27189	1		0.978597	1		1.24783	1		0	0.04306	40.56	0.000294473	2	1127.73	0.821565	53.1692	0
	High	vISFSEkPk	1	1	1	P55229	N-Term(iTRAQ4plex); K7(iTRAQ4plex); K9(iTRAQ4plex)	0	0.862997	1		0.791816	1		1.34047	1		1.43436	1		1.15969	1		0	0.0544	32.41	0.00447811	3	1466.89	-0.367003	27.0521	0
	High	akPAVPIGGAYR	1	1	1	P55229	N-Term(iTRAQ4plex); K2(iTRAQ4plex)	0	0.749889	1		0.823576	1		1.08778	1		0.972413	1		0.817735	1		0.008	0.1786	19.45	0.105556	3	1487.9	2.07399	25.2967	0
Q93VR3	GDP-mannose 3,5-epimerase OS=Arabidopsis thaliana GN=At5g28840 PE=1 SV=1 - [GME_ARATH]	117.283	6.1	1	2	2	2	1.2513	2	0.809357	1.66055	2	25.2248	1.33557	2	17.7758	0.988079	2	6.39633	1.67534	2	18.6051	377	42.731	6.21436
	A3	Sequence	# PSMs	# Proteins	# Protein Groups	Protein Group Accessions	Modifications	ΔCn	114/117	114/117 Count	114/117 Variability [%]	115/117	115/117 Count	115/117 Variability [%]	116/114	116/114 Count	116/114 Variability [%]	116/115	116/115 Count	116/115 Variability [%]	116/117	116/117 Count	116/117 Variability [%]	q-Value	PEP	IonScore	Exp Value	Charge	MH+ [Da]	ΔM [ppm]	RT [min]	# Missed Cleavages
	High	iSITGAGGFIASHIAR	1	1	1	Q93VR3	N-Term(iTRAQ4plex)	0	1.25815	1		1.96339	1		1.50429	1		0.946398	1		1.89731	1		0	6.134e-07	98.64	1.5934e-09	3	1714.97	0.674328	46.925	0
	High	iTYFWIk	1	1	1	Q93VR3	N-Term(iTRAQ4plex); K7(iTRAQ4plex)	0	1.24449	1		1.40443	1		1.18577	1		1.03159	1		1.47933	1		0	0.04181	40.48	0.000819259	2	1258.74	0.391655	48.4896	0
P31265	Translationally-controlled tumor protein homolog OS=Arabidopsis thaliana GN=TCTP PE=2 SV=2 - [TCTP_ARATH]	116.66	20.83	1	3	3	4	1.0698	4	13.8569	1.21019	4	16.9206	0.887234	4	11.0156	0.841218	4	6.1721	1.0229	4	11.0469	168	18.8985	4.64014
	A3	Sequence	# PSMs	# Proteins	# Protein Groups	Protein Group Accessions	Modifications	ΔCn	114/117	114/117 Count	114/117 Variability [%]	115/117	115/117 Count	115/117 Variability [%]	116/114	116/114 Count	116/114 Variability [%]	116/115	116/115 Count	116/115 Variability [%]	116/117	116/117 Count	116/117 Variability [%]	q-Value	PEP	IonScore	Exp Value	Charge	MH+ [Da]	ΔM [ppm]	RT [min]	# Missed Cleavages
	High	vVDIVDTFR	2	1	1	P31265	N-Term(iTRAQ4plex)	0	1.0698	2	7.34246	1.21019	2	15.71	0.969266	2	3.68206	0.841218	2	4.60342	1.03949	2	11.0469	0	0.006043	71.15	1.05896e-06	2	1207.68	0.801298	45.6842	0
	High	eGSTNPTFLYFAHGLk	1	1	1	P31265	N-Term(iTRAQ4plex); K16(iTRAQ4plex)	0	0.933223	1		0.860721	1		0.83256	1		0.88625	1		0.778893	1		0	0.0006697	43.85	0.000533666	3	2070.09	1.84814	45.039	0
	High	lQEQPTYDkk	1	1	1	P31265	N-Term(iTRAQ4plex); K9(iTRAQ4plex); K10(iTRAQ4plex)	0	1.32651	1		1.3663	1		0.815304	1		0.777146	1		1.0842	1		0	0.0112	19.97	0.142984	3	1681.95	2.32256	19.6242	1
Q9LH52	Leucine-rich repeat protein FLOR1 OS=Arabidopsis thaliana GN=FLR1 PE=2 SV=1 - [Q9LH52_ARATH]	116.423	8.92	1	2	2	2	0.923941	2	1.47808	0.643101	2	29.8893	0.696785	2	1.37547	0.982837	2	26.8655	0.645386	2	2.85399	325	35.7854	8.42627
	A3	Sequence	# PSMs	# Proteins	# Protein Groups	Protein Group Accessions	Modifications	ΔCn	114/117	114/117 Count	114/117 Variability [%]	115/117	115/117 Count	115/117 Variability [%]	116/114	116/114 Count	116/114 Variability [%]	116/115	116/115 Count	116/115 Variability [%]	116/117	116/117 Count	116/117 Variability [%]	q-Value	PEP	IonScore	Exp Value	Charge	MH+ [Da]	ΔM [ppm]	RT [min]	# Missed Cleavages
	High	aLGNPPLLSSWNPR	1	1	1	Q9LH52	N-Term(iTRAQ4plex)	0	0.914776	1		0.527948	1		0.690351	1		1.17439	1		0.633083	1		0	0.001315	83.55	6.84434e-08	2	1665.92	1.23656	46.3086	0
	High	sIVSLDLSQNHIYGk	1	1	1	Q9LH52	N-Term(iTRAQ4plex); K15(iTRAQ4plex)	0	0.933197	1		0.78337	1		0.703279	1		0.822531	1		0.657927	1		0	0.0001253	55.33	4.20583e-05	3	1962.09	2.23493	40.4599	0
P47998	Cysteine synthase OS=Arabidopsis thaliana GN=OASA1 PE=1 SV=2 - [CYSK1_ARATH]	116.181	23.91	1	6	6	6	1.50519	6	9.5255	1.14104	6	28.4302	0.940425	6	6.6804	1.05021	6	14.9846	1.33889	6	13.0814	322	33.7837	6.13818
	A3	Sequence	# PSMs	# Proteins	# Protein Groups	Protein Group Accessions	Modifications	ΔCn	114/117	114/117 Count	114/117 Variability [%]	115/117	115/117 Count	115/117 Variability [%]	116/114	116/114 Count	116/114 Variability [%]	116/115	116/115 Count	116/115 Variability [%]	116/117	116/117 Count	116/117 Variability [%]	q-Value	PEP	IonScore	Exp Value	Charge	MH+ [Da]	ΔM [ppm]	RT [min]	# Missed Cleavages
	High	lFVAIFPSFGER	1	1	1	P47998	N-Term(iTRAQ4plex)	0	1.59859	1		1.35081	1		0.932756	1		1.08375	1		1.4948	1		0	0.006637	46.37	0.000333325	2	1526.85	0.778652	60.3521	0
	High	yLSTVLFDATR	1	1	1	P47998	N-Term(iTRAQ4plex)	0	1.6111	1		1.04851	1		0.860164	1		1.29762	1		1.38925	1		0	0.01147	42.8	0.000527431	2	1429.78	1.63966	51.1679	0
	High	eQNANVk	1	1	1	P47998	N-Term(iTRAQ4plex); K7(iTRAQ4plex)	0	1.49078	1		1.24175	1		0.863417	1		1.0177	1		1.29036	1		0	0.05953	35.98	0.00234684	2	1090.61	1.59209	10.7127	0
	High	iDGFVSGIGTGGTITGAGk	1	1	1	P47998	N-Term(iTRAQ4plex); K19(iTRAQ4plex)	0	0.800692	1		0.815456	1		1.01332	1		0.976857	1		0.813374	1		0	0.001676	35.19	0.0044647	3	1996.1	0.863578	42.7851	0
	High	eGLLVGISSGAAAAAAIk	1	1	1	P47998	N-Term(iTRAQ4plex); K18(iTRAQ4plex)	0	1.51973	1		1.53195	1		0.948157	1		0.923462	1		1.44452	1		0	0.03327	32.06	0.00513398	3	1887.12	2.76205	49.8446	0
	High	lAQRPENAGk	1	1	1	P47998	N-Term(iTRAQ4plex); K10(iTRAQ4plex)	0	1.26572	1		0.927382	1		0.954981	1		1.27965	1		1.21174	1		0	0.01587	22.72	0.0654841	3	1371.8	1.01939	14.9621	0
Q9MA79	Fructose-1,6-bisphosphatase, cytosolic OS=Arabidopsis thaliana GN=At1g43670 PE=2 SV=1 - [F16P2_ARATH]	113.629	14.37	1	3	3	5	1.22019	5	12.3741	1.34007	5	35.4192	1.30597	5	34.5792	1.30644	5	32.307	1.98076	5	29.6717	341	37.2637	5.46533
	A3	Sequence	# PSMs	# Proteins	# Protein Groups	Protein Group Accessions	Modifications	ΔCn	114/117	114/117 Count	114/117 Variability [%]	115/117	115/117 Count	115/117 Variability [%]	116/114	116/114 Count	116/114 Variability [%]	116/115	116/115 Count	116/115 Variability [%]	116/117	116/117 Count	116/117 Variability [%]	q-Value	PEP	IonScore	Exp Value	Charge	MH+ [Da]	ΔM [ppm]	RT [min]	# Missed Cleavages
	High	kLDVLSNDVFVNALVSSGR	1	1	1	Q9MA79	N-Term(iTRAQ4plex); K1(iTRAQ4plex)	0	1.02979	1		1.35722	1		1.30271	1		0.970428	1		1.34485	1		0	3.182e-06	76.27	2.79717e-07	3	2321.31	2.17785	53.2725	1
	High	gDFTILLSHIVLGck	3	1	1	Q9MA79	N-Term(iTRAQ4plex); C14(Carbamidomethyl); K15(iTRAQ4plex)	0	1.3135	3	10.9574	1.34007	3	36.6979	1.63824	3	16.5094	1.44759	3	15.2994	2.00394	3	1.72492	0	0.0004873	45.81	0.000334588	3	1961.12	1.5373	58.9639	0
	High	sPIFLGSYDDVEEIk	1	1	1	Q9MA79	N-Term(iTRAQ4plex); K15(iTRAQ4plex)	0	1.12284	1		1.06273	1		1.01831	1		1.05631	1		1.14624	1		0	0.02048	20.95	0.0964231	3	2000.05	2.20658	47.6579	0
P33154	Pathogenesis-related protein 1 OS=Arabidopsis thaliana GN=At2g14610 PE=1 SV=1 - [PR1_ARATH]	112.78	18.01	1	3	3	4	0.864512	4	34.169	1.67921	4	21.0411	0.236944	4	25.9778	0.119497	4	65.104	0.205349	4	73.6228	161	17.6656	8.83643
	A3	Sequence	# PSMs	# Proteins	# Protein Groups	Protein Group Accessions	Modifications	ΔCn	114/117	114/117 Count	114/117 Variability [%]	115/117	115/117 Count	115/117 Variability [%]	116/114	116/114 Count	116/114 Variability [%]	116/115	116/115 Count	116/115 Variability [%]	116/117	116/117 Count	116/117 Variability [%]	q-Value	PEP	IonScore	Exp Value	Charge	MH+ [Da]	ΔM [ppm]	RT [min]	# Missed Cleavages
	High	gAVGVGPMQWDER	1	1	1	P33154	N-Term(iTRAQ4plex)	0	1.0329	1		1.46254	1		0.256709	1		0.177995	1		0.265813	1		0	0.0003037	64.84	1.83733e-06	2	1545.76	1.06876	37.0052	0
	High	gAVGVGPmQWDER	1	1	1	P33154	N-Term(iTRAQ4plex); M8(Oxidation)	0	1.13283	1		1.92797	1		0.791731	1		0.45673	1		0.899122	1		0	0.0002766	44.07	0.000172366	2	1561.76	1.65625	29.6435	0
	High	gNYVNEkPY	1	1	1	P33154	N-Term(iTRAQ4plex); K7(iTRAQ4plex)	0	0.600094	1		1.34219	1		0.181856	1		0.0798268	1		0.109401	1		0	0.02743	26.02	0.0170023	2	1371.71	-0.481473	23.9416	0
	High	sYAEQLR	1	1	1	P33154	N-Term(iTRAQ4plex)	0	0.723575	1		1.93663	1		0.2187	1		0.0802239	1		0.158639	1		0.005	0.1302	41.46	0.000807381	2	1010.54	-0.302401	19.1276	0
Q9LW52	Genomic DNA, chromosome 3, P1 clone: MLM24 OS=Arabidopsis thaliana GN=AT3G23450 PE=4 SV=1 - [Q9LW52_ARATH]	111.839	44.25	1	2	2	3	1.00587	2	14.2078	0.928873	2	2.67187	0.74983	2	12.5219	0.7972	2	4.33707	0.756106	2	1.66376	452	34.8446	10.814
	A3	Sequence	# PSMs	# Proteins	# Protein Groups	Protein Group Accessions	Modifications	ΔCn	114/117	114/117 Count	114/117 Variability [%]	115/117	115/117 Count	115/117 Variability [%]	116/114	116/114 Count	116/114 Variability [%]	116/115	116/115 Count	116/115 Variability [%]	116/117	116/117 Count	116/117 Variability [%]	q-Value	PEP	IonScore	Exp Value	Charge	MH+ [Da]	ΔM [ppm]	RT [min]	# Missed Cleavages
	High	gGGIGGGIGk	2	1	1	Q9LW52	N-Term(iTRAQ4plex); K10(iTRAQ4plex)	0	1.10651	1		0.912286	1		0.689327	1		0.820854	1		0.764638	1		0	0.002538	74.99	3.23296e-07	2	1060.64	0.858699	19.5337	0
	High	gGGVGGGIGk	1	1	1	Q9LW52	N-Term(iTRAQ4plex); K10(iTRAQ4plex)	0	0.914392	1		0.945761	1		0.815643	1		0.774228	1		0.747669	1		0	0.01617	35.33	0.00271108	2	1046.62	-0.0389779	16.5151	0
P47999	Cysteine synthase, chloroplastic/chromoplastic OS=Arabidopsis thaliana GN=OASB PE=1 SV=2 - [CYSKP_ARATH]	110.093	12.24	1	3	3	4	0.947008	4	5.04345	1.02726	4	2.83087	0.933835	4	13.4081	0.815556	4	10.0046	0.934033	4	8.19543	392	41.6299	8.01611
	A3	Sequence	# PSMs	# Proteins	# Protein Groups	Protein Group Accessions	Modifications	ΔCn	114/117	114/117 Count	114/117 Variability [%]	115/117	115/117 Count	115/117 Variability [%]	116/114	116/114 Count	116/114 Variability [%]	116/115	116/115 Count	116/115 Variability [%]	116/117	116/117 Count	116/117 Variability [%]	q-Value	PEP	IonScore	Exp Value	Charge	MH+ [Da]	ΔM [ppm]	RT [min]	# Missed Cleavages
	High	vIGVEPTESAILSGGkPGPHk	1	1	1	P47999	N-Term(iTRAQ4plex); K16(iTRAQ4plex); K21(iTRAQ4plex)	0	1.02319	1		1.03439	1		0.883143	1		0.857675	1		0.905868	1		0	9.253e-05	62.95	2.6617e-06	4	2505.45	2.30029	36.859	0
	High	iHYETTGPEIWEDTR	1	1	1	P47999	N-Term(iTRAQ4plex)	0	0.908961	1		1.02019	1		1.11014	1		0.97109	1		1.01157	1		0	6.475e-05	48.9	6.82772e-05	3	1990.96	-0.583786	37.2733	0
	High	lIAVVFPSFGER	2	1	1	P47999	N-Term(iTRAQ4plex)	0	0.947008	2	4.00263	1.10042	2	14.9173	0.902418	2	13.4081	0.762466	2	2.51453	0.856718	2	17.4808	0	0.05986	37.73	0.00265632	2	1478.85	1.1341	56.6824	0
Q9SKP6	Triosephosphate isomerase, chloroplastic OS=Arabidopsis thaliana GN=TIM PE=1 SV=1 - [TPIC_ARATH]	107.029	17.14	1	4	5	5	1.17903	4	5.20736	0.884725	4	10.3183	0.926237	4	9.7775	1.09161	4	11.3787	1.05701	4	10.1353	315	33.3252	7.82568
	A3	Sequence	# PSMs	# Proteins	# Protein Groups	Protein Group Accessions	Modifications	ΔCn	114/117	114/117 Count	114/117 Variability [%]	115/117	115/117 Count	115/117 Variability [%]	116/114	116/114 Count	116/114 Variability [%]	116/115	116/115 Count	116/115 Variability [%]	116/117	116/117 Count	116/117 Variability [%]	q-Value	PEP	IonScore	Exp Value	Charge	MH+ [Da]	ΔM [ppm]	RT [min]	# Missed Cleavages
	High	vASPQQAQEVHVAVR	1	1	1	Q9SKP6	N-Term(iTRAQ4plex)	0	1.10174	1		0.931809	1		0.957135	1		1.11107	1		1.05713	1		0	1.699e-05	55.93	3.29298e-05	3	1762.97	0.137612	25.6904	0
	High	nVSEEVASk	1	1	1	Q9SKP6	N-Term(iTRAQ4plex); K9(iTRAQ4plex)	0	1.18185	1		0.84002	1		1.02239	1		1.41224	1		1.21132	1		0	0.01141	47.16	0.000275002	2	1250.69	3.17587	18.8263	0
	High	fFVGGNWk	1	2	2	Q9SKP6;P48491	N-Term(iTRAQ4plex); K8(iTRAQ4plex)	0																0	0.03999	36.9	0.00165381	2	1242.69	1.40599	41.3778	0
	High	wVILGHSER	1	1	1	Q9SKP6	N-Term(iTRAQ4plex)	0	1.17621	1		0.965117	1		0.896336	1		1.07249	1		1.05689	1		0	0.007219	35.12	0.00413735	3	1240.69	0.183774	33.3222	0
	High	rHVIGEkDEFIGk	1	1	1	Q9SKP6	N-Term(iTRAQ4plex); K7(iTRAQ4plex); K13(iTRAQ4plex)	0	1.44758	1		0.683367	1		0.458443	1		0.953438	1		0.665282	1		0.005	0.1193	10.59	0.846782	4	1960.14	3.04318	25.0617	2
O65469	Putative cysteine-rich receptor-like protein kinase 9 OS=Arabidopsis thaliana GN=CRK9 PE=5 SV=1 - [CRK9_ARATH]	104.029	14.72	1	4	4	4	0.839374	4	11.3327	1.54871	4	15.3383	1.19739	4	15.8468	0.587075	4	29.4867	0.935794	4	14.8864	265	29.7035	6.91748
	A3	Sequence	# PSMs	# Proteins	# Protein Groups	Protein Group Accessions	Modifications	ΔCn	114/117	114/117 Count	114/117 Variability [%]	115/117	115/117 Count	115/117 Variability [%]	116/114	116/114 Count	116/114 Variability [%]	116/115	116/115 Count	116/115 Variability [%]	116/117	116/117 Count	116/117 Variability [%]	q-Value	PEP	IonScore	Exp Value	Charge	MH+ [Da]	ΔM [ppm]	RT [min]	# Missed Cleavages
	High	eAVFYYEEcILR	1	1	1	O65469	N-Term(iTRAQ4plex); C9(Carbamidomethyl)	0	0.935601	1		1.4085	1		1.0408	1		0.678761	1		0.97619	1		0	0.0003152	57.83	1.02186e-05	2	1735.85	1.03977	50.812	0
	High	fSTYSTNLR	1	1	1	O65469	N-Term(iTRAQ4plex)	0	0.803358	1		1.7302	1		1.11388	1		0.507774	1		0.897069	1		0	0.01043	52.5	3.96451e-05	2	1232.64	-0.0800034	28.2409	0
	High	qFWPScNSR	1	1	1	O65469	N-Term(iTRAQ4plex); C6(Carbamidomethyl)	0	0.877005	1		1.26482	1		1.28716	1		0.876235	1		1.13164	1		0	0.06011	14.4	0.119816	2	1325.62	-0.947199	28.9632	0
	High	tLLSSFASR	1	1	1	O65469	N-Term(iTRAQ4plex)	0	0.577622	1		1.70288	1		1.38064	1		0.459786	1		0.799464	1		0.002	0.08456	37.19	0.00182391	2	1125.64	0.000917812	38.2562	0
Q9M2U5	At3g54420 OS=Arabidopsis thaliana GN=T12E18_110 PE=2 SV=1 - [Q9M2U5_ARATH]	102.546	9.52	1	2	2	2	0.784221	2	12.2176	1.43412	2	17.7156	0.873922	2	1.07009	0.469185	2	29.2813	0.68705	2	11.1366	273	29.4169	5.19873
	A3	Sequence	# PSMs	# Proteins	# Protein Groups	Protein Group Accessions	Modifications	ΔCn	114/117	114/117 Count	114/117 Variability [%]	115/117	115/117 Count	115/117 Variability [%]	116/114	116/114 Count	116/114 Variability [%]	116/115	116/115 Count	116/115 Variability [%]	116/117	116/117 Count	116/117 Variability [%]	q-Value	PEP	IonScore	Exp Value	Charge	MH+ [Da]	ΔM [ppm]	RT [min]	# Missed Cleavages
	High	vQPVISQGFGATIR	1	1	1	Q9M2U5	N-Term(iTRAQ4plex)	0	0.722408	1		1.61465	1		0.880253	1		0.38666	1		0.63748	1		0	2.52e-05	75.44	3.8006e-07	2	1616.92	0.148248	39.2352	0
	High	gAFLEALDSYSR	1	1	1	Q9M2U5	N-Term(iTRAQ4plex)	0	0.851324	1		1.27377	1		0.867638	1		0.569324	1		0.740474	1		0	0.06169	47.73	0.000118902	2	1472.75	1.04042	48.4383	0
B9DGL8	AT5G08370 protein OS=Arabidopsis thaliana GN=AGAL2 PE=2 SV=1 - [B9DGL8_ARATH]	102.04	15.14	2	5	6	6	0.830395	5	9.00819	0.579874	5	23.1275	0.788778	5	19.6584	0.96833	5	1.19803	0.573573	5	12.6723	370	41.1122	7.63525
	A3	Sequence	# PSMs	# Proteins	# Protein Groups	Protein Group Accessions	Modifications	ΔCn	114/117	114/117 Count	114/117 Variability [%]	115/117	115/117 Count	115/117 Variability [%]	116/114	116/114 Count	116/114 Variability [%]	116/115	116/115 Count	116/115 Variability [%]	116/117	116/117 Count	116/117 Variability [%]	q-Value	PEP	IonScore	Exp Value	Charge	MH+ [Da]	ΔM [ppm]	RT [min]	# Missed Cleavages
	High	aPLLIGcDLR	1	3	2	Q9FT97;B9DGL8	N-Term(iTRAQ4plex); C7(Carbamidomethyl)	0																0	0.03865	47	0.000219479	2	1271.73	1.32463	40.5472	0
	High	vAVILWNR	1	2	1	B9DGL8	N-Term(iTRAQ4plex)	0	0.725366	1		0.579874	1		0.788778	1		0.968715	1		0.573573	1		0	0.04853	38.66	0.000918975	2	1114.69	1.84018	41.4417	0
	High	tFASWGIDYLk	1	2	1	B9DGL8	N-Term(iTRAQ4plex); K11(iTRAQ4plex)	0	1.05167	1		1.15474	1		0.980151	1		0.876413	1		1.03336	1		0	0.03014	16.28	0.295559	3	1588.86	0.368395	51.1977	0
	High	eVIAVNQDk	1	2	1	B9DGL8	N-Term(iTRAQ4plex); K9(iTRAQ4plex)	0	0.871815	1		0.388864	1		0.602718	1		1.32666	1		0.526763	1		0.002	0.08789	39.01	0.00146956	2	1303.75	3.45816	21.5411	0
	High	aSTFPSGIk	1	2	1	B9DGL8	N-Term(iTRAQ4plex); K9(iTRAQ4plex)	0	0.781538	1		0.548099	1		0.691695	1		0.96833	1		0.541928	1		0.004	0.1121	40.79	0.00144227	2	1195.7	6.14653	25.85	0
	High	aLSDYVHSk	1	2	1	B9DGL8	N-Term(iTRAQ4plex); K9(iTRAQ4plex)	0	0.830395	1		0.676394	1		0.796914	1		0.960537	1		0.663396	1		0.005	0.1335	28.27	0.0241276	3	1307.72	1.91659	26.4107	0
Q9SCW1	Beta-galactosidase 1 OS=Arabidopsis thaliana GN=BGAL1 PE=1 SV=1 - [BGAL1_ARATH]	99.7023	5.31	1	5	5	5	1.22113	5	21.4147	0.945988	5	25.3485	1.07449	5	34.7141	1.33127	5	12.3074	1.4316	5	26.4715	847	93.5982	8.52881
	A3	Sequence	# PSMs	# Proteins	# Protein Groups	Protein Group Accessions	Modifications	ΔCn	114/117	114/117 Count	114/117 Variability [%]	115/117	115/117 Count	115/117 Variability [%]	116/114	116/114 Count	116/114 Variability [%]	116/115	116/115 Count	116/115 Variability [%]	116/117	116/117 Count	116/117 Variability [%]	q-Value	PEP	IonScore	Exp Value	Charge	MH+ [Da]	ΔM [ppm]	RT [min]	# Missed Cleavages
	High	lVQQSGLYLHLR	1	1	1	Q9SCW1	N-Term(iTRAQ4plex)	0	1.22113	1		1.21483	1		1.46527	1		1.44605	1		1.79373	1		0	2.398e-05	55.32	3.02578e-05	3	1570.92	-0.389198	39.5754	0
	High	vDANEGFLR	1	1	1	Q9SCW1	N-Term(iTRAQ4plex)	0	1.0586	1		0.875853	1		1.349	1		1.60078	1		1.4316	1		0	0.003516	48.63	0.000138459	2	1164.61	0.802756	30.07	0
	High	aHLQcGPGQk	1	1	1	Q9SCW1	N-Term(iTRAQ4plex); C5(Carbamidomethyl); K10(iTRAQ4plex)	0	1.58407	1		1.25525	1		1.07449	1		1.33127	1		1.70629	1		0	0.005394	35.08	0.00350815	3	1383.74	1.37633	14.4216	0
	High	nTVYNTAR	1	1	1	Q9SCW1	N-Term(iTRAQ4plex)	0	1.22611	1		0.945988	1		1.04024	1		1.32372	1		1.27862	1		0	0.03206	30.23	0.00948418	2	1082.57	1.79327	14.5342	0
	High	hWPAYk	1	1	1	Q9SCW1	N-Term(iTRAQ4plex); K6(iTRAQ4plex)	0	0.806699	1		0.79944	1		0.726412	1		0.71966	1		0.587451	1		0.006	0.1391	13.91	0.420669	3	1089.61	0.554884	21.8975	0
F4JUT8	Plasma-membrane associated cation-binding protein 1 OS=Arabidopsis thaliana GN=PCAP1 PE=2 SV=1 - [F4JUT8_ARATH]	98.7243	9.64	4	3	3	3	1.21151	3	1.14887	1.24681	3	20.6494	0.783628	3	4.88001	0.848862	3	23.34	0.983557	3	11.2298	166	18.0525	6.85889
	A3	Sequence	# PSMs	# Proteins	# Protein Groups	Protein Group Accessions	Modifications	ΔCn	114/117	114/117 Count	114/117 Variability [%]	115/117	115/117 Count	115/117 Variability [%]	116/114	116/114 Count	116/114 Variability [%]	116/115	116/115 Count	116/115 Variability [%]	116/117	116/117 Count	116/117 Variability [%]	q-Value	PEP	IonScore	Exp Value	Charge	MH+ [Da]	ΔM [ppm]	RT [min]	# Missed Cleavages
	High	aAAAEATk	1	4	1	F4JUT8	N-Term(iTRAQ4plex); K8(iTRAQ4plex)	0	1.21151	1		0.971492	1		0.809835	1		0.99152	1		0.983557	1		0	0.0226	55.52	4.44661e-05	2	1020.59	-1.07281	11.9338	0
	High	kAAAAEATk	1	4	1	F4JUT8	N-Term(iTRAQ4plex); K1(iTRAQ4plex); K9(iTRAQ4plex)	0	1.20216	1		1.43106	1		0.75678	1		0.624153	1		0.912027	1		0	0.0207	43.74	0.000604416	3	1292.79	-1.9049	11.65	1
	High	yLEELVk	1	4	1	F4JUT8	N-Term(iTRAQ4plex); K7(iTRAQ4plex)	0	1.37566	1		1.24681	1		0.783628	1		0.848862	1		1.08068	1		0.007	0.1639	47.5	0.000179606	2	1181.7	1.80406	40.4376	0
P39207	Nucleoside diphosphate kinase 1 OS=Arabidopsis thaliana GN=NDPK1 PE=1 SV=1 - [NDK1_ARATH]	97.2209	17.45	1	3	3	3	1.06823	2	21.2283	1.18435	2	13.9936	0.972255	3	32.2786	0.820874	3	38.2707	1.16917	2	39.6208	149	16.4895	6.78564
	A3	Sequence	# PSMs	# Proteins	# Protein Groups	Protein Group Accessions	Modifications	ΔCn	114/117	114/117 Count	114/117 Variability [%]	115/117	115/117 Count	115/117 Variability [%]	116/114	116/114 Count	116/114 Variability [%]	116/115	116/115 Count	116/115 Variability [%]	116/117	116/117 Count	116/117 Variability [%]	q-Value	PEP	IonScore	Exp Value	Charge	MH+ [Da]	ΔM [ppm]	RT [min]	# Missed Cleavages
	High	iIGATNPAASEPGTIR	1	1	1	P39207	N-Term(iTRAQ4plex)	0							0.786249	1		0.639704	1					0	7.441e-05	57.23	2.65874e-05	2	1711.95	2.26782	33.7384	0
	High	kIIGATNPAASEPGTIR	1	1	1	P39207	N-Term(iTRAQ4plex); K1(iTRAQ4plex)	0	0.927183	1		1.07817	1		0.972255	1		0.820874	1		0.903696	1		0	7.509e-05	47.16	0.000202886	3	1984.14	0.775197	28.2136	1
	High	gDFAIDIGR	1	1	1	P39207	N-Term(iTRAQ4plex)	0	1.23074	1		1.30099	1		1.22601	1		1.13868	1		1.51264	1		0	0.06086	37.75	0.00205653	2	1107.59	0.160802	35.7287	0
P24806	Xyloglucan endotransglucosylase/hydrolase protein 24 OS=Arabidopsis thaliana GN=XTH24 PE=1 SV=2 - [XTH24_ARATH]	96.2506	13.38	1	3	3	3	0.934507	3	21.5117	1.34186	3	37.2708	1.14471	3	23.9442	0.774109	3	4.07622	0.914516	3	10.0387	269	30.7361	8.30908
	A3	Sequence	# PSMs	# Proteins	# Protein Groups	Protein Group Accessions	Modifications	ΔCn	114/117	114/117 Count	114/117 Variability [%]	115/117	115/117 Count	115/117 Variability [%]	116/114	116/114 Count	116/114 Variability [%]	116/115	116/115 Count	116/115 Variability [%]	116/117	116/117 Count	116/117 Variability [%]	q-Value	PEP	IonScore	Exp Value	Charge	MH+ [Da]	ΔM [ppm]	RT [min]	# Missed Cleavages
	High	iILTVDDTPIR	1	1	1	P24806	N-Term(iTRAQ4plex)	0	0.934507	1		1.34186	1		0.976185	1		0.667458	1		0.914516	1		0	0.006204	62.63	6.16706e-06	2	1399.83	0.124414	43.2272	0
	High	sSGSGFQSk	1	1	1	P24806	N-Term(iTRAQ4plex); K9(iTRAQ4plex)	0	1.07866	1		2.05074	1		1.49903	1		0.774109	1		1.62096	1		0	0.002548	50.48	5.68557e-05	2	1172.61	-0.485938	13.3828	0
	High	lVPGNSAGTVTTFYLk	1	1	1	P24806	N-Term(iTRAQ4plex); K16(iTRAQ4plex)	0	0.744879	1		1.05211	1		1.14471	1		0.795679	1		0.854789	1		0	0.03066	24.86	0.0440894	3	1956.11	0.862422	45.5129	0
Q9FKU8	Berberine bridge enzyme OS=Arabidopsis thaliana GN=AT5G44400 PE=2 SV=1 - [Q9FKU8_ARATH]	96.1233	4.66	1	2	2	3	0.473553	3	11.6952	0.315609	3	26.8434	0.536204	3	22.0355	0.808755	3	11.2586	0.235306	3	43.4404	537	60.3064	9.67139
	A3	Sequence	# PSMs	# Proteins	# Protein Groups	Protein Group Accessions	Modifications	ΔCn	114/117	114/117 Count	114/117 Variability [%]	115/117	115/117 Count	115/117 Variability [%]	116/114	116/114 Count	116/114 Variability [%]	116/115	116/115 Count	116/115 Variability [%]	116/117	116/117 Count	116/117 Variability [%]	q-Value	PEP	IonScore	Exp Value	Charge	MH+ [Da]	ΔM [ppm]	RT [min]	# Missed Cleavages
	High	vADkLVEELFIR	2	1	1	Q9FKU8	N-Term(iTRAQ4plex); K4(iTRAQ4plex)	0	0.4553	2	5.83269	0.288746	2	13.2465	0.448088	2	27.0948	0.693686	2	34.9821	0.204521	2	21.0152	0	0.002604	52.98	4.83361e-05	2	1720.03	1.65008	54.8973	1
	High	kYGLGADNVLDAk	1	1	1	Q9FKU8	N-Term(iTRAQ4plex); K1(iTRAQ4plex); K13(iTRAQ4plex)	0	0.719058	1		0.542099	1		0.621032	1		0.808755	1		0.447667	1		0	0.01614	39.69	0.00145526	3	1796.03	1.53253	32.971	1
P42761	Glutathione S-transferase F10 OS=Arabidopsis thaliana GN=GSTF10 PE=1 SV=3 - [GSTFA_ARATH]	95.2202	21.4	1	3	4	4	0.952433	3	22.0763	1.08893	3	16.1394	1.16128	3	16.5583	1.10227	3	2.45328	1.08148	3	12.8019	215	24.2148	5.66846
	A3	Sequence	# PSMs	# Proteins	# Protein Groups	Protein Group Accessions	Modifications	ΔCn	114/117	114/117 Count	114/117 Variability [%]	115/117	115/117 Count	115/117 Variability [%]	116/114	116/114 Count	116/114 Variability [%]	116/115	116/115 Count	116/115 Variability [%]	116/117	116/117 Count	116/117 Variability [%]	q-Value	PEP	IonScore	Exp Value	Charge	MH+ [Da]	ΔM [ppm]	RT [min]	# Missed Cleavages
	High	sQGPDLLGk	1	3	2	O80852-2;P42761	N-Term(iTRAQ4plex); K9(iTRAQ4plex)	0																0	0.0079	52.24	5.28376e-05	2	1202.7	0.967149	25.8595	0
	High	iPVLVDGDYk	1	1	1	P42761	N-Term(iTRAQ4plex); K10(iTRAQ4plex)	0	0.952433	1		1.08893	1		1.03935	1		0.892509	1		0.992365	1		0	0.0247	42.31	0.000951733	2	1406.82	2.18689	40.0058	0
	High	lAEVLDVYEAQLSk	1	1	1	P42761	N-Term(iTRAQ4plex); K14(iTRAQ4plex)	0	1.17303	1		1.21331	1		1.16128	1		1.10227	1		1.36559	1		0	0.007847	30.49	0.0133996	3	1866.05	1.85981	55.2401	0
	High	vLTIYAPLFASSk	1	1	1	P42761	N-Term(iTRAQ4plex); K13(iTRAQ4plex)	0	0.822119	1		0.945119	1		1.31222	1		1.12066	1		1.08148	1		0	0.01101	28.29	0.0137874	3	1698.01	-0.447562	53.9302	0
Q9LU86	Peroxiredoxin Q, chloroplastic OS=Arabidopsis thaliana GN=PRXQ PE=1 SV=1 - [PRXQ_ARATH]	93.4472	11.11	2	2	2	2	1.02148	2	33.7922	0.669275	2	3.52405	0.536427	2	38.544	0.803814	2	7.8694	0.549312	2	4.33634	216	23.6633	9.51025
	A3	Sequence	# PSMs	# Proteins	# Protein Groups	Protein Group Accessions	Modifications	ΔCn	114/117	114/117 Count	114/117 Variability [%]	115/117	115/117 Count	115/117 Variability [%]	116/114	116/114 Count	116/114 Variability [%]	116/115	116/115 Count	116/115 Variability [%]	116/117	116/117 Count	116/117 Variability [%]	q-Value	PEP	IonScore	Exp Value	Charge	MH+ [Da]	ΔM [ppm]	RT [min]	# Missed Cleavages
	High	aGAEVIGISGDDSASHk	1	2	1	Q9LU86	N-Term(iTRAQ4plex); K17(iTRAQ4plex)	0	1.27513	1		0.685369	1		0.417341	1		0.762324	1		0.533485	1		0	1.41e-06	82.55	5.55904e-08	3	1901.98	1.91476	26.0193	0
	High	hIDETLk	1	2	1	Q9LU86	N-Term(iTRAQ4plex); K7(iTRAQ4plex)	0	0.818292	1		0.653559	1		0.689494	1		0.847562	1		0.565608	1		0.009	0.1856	33.58	0.00377136	2	1143.66	1.14184	18.5313	0
Q9ZV52	EG45-like domain containing protein 2 OS=Arabidopsis thaliana GN=EGC2 PE=2 SV=2 - [EGC2_ARATH]	92.3532	23.85	1	3	3	4	0.809693	4	11.9671	1.8869	4	3.33301	0.616493	4	3.9532	0.27916	4	6.53945	0.538458	4	4.70452	130	14.5084	9.27588
	A3	Sequence	# PSMs	# Proteins	# Protein Groups	Protein Group Accessions	Modifications	ΔCn	114/117	114/117 Count	114/117 Variability [%]	115/117	115/117 Count	115/117 Variability [%]	116/114	116/114 Count	116/114 Variability [%]	116/115	116/115 Count	116/115 Variability [%]	116/117	116/117 Count	116/117 Variability [%]	q-Value	PEP	IonScore	Exp Value	Charge	MH+ [Da]	ΔM [ppm]	RT [min]	# Missed Cleavages
	High	cIGATYNFDR	1	1	1	Q9ZV52	N-Term(iTRAQ4plex); C1(Carbamidomethyl)	0	0.669186	1		1.78917	1		0.822616	1		0.302072	1		0.55185	1		0	0.00191	44.64	6.18404e-05	2	1360.64	0.332392	29.6887	0
	High	aVYYDPPYTR	2	1	1	Q9ZV52	N-Term(iTRAQ4plex)	0	0.83846	2	11.9671	1.92979	2	1.22765	0.600278	2	3.47861	0.256061	2	14.2461	0.504559	2	15.494	0	0.05337	30.23	0.00445757	2	1388.7	0.269881	29.4059	0
	High	vIANTDAGNIR	1	1	1	Q9ZV52	N-Term(iTRAQ4plex)	0	0.847401	1		1.8603	1		0.618468	1		0.276592	1		0.525391	1		0.003	0.09995	37.11	0.00221771	2	1287.71	-1.22582	23.0964	0
Q42403	Thioredoxin H3 OS=Arabidopsis thaliana GN=TRX3 PE=1 SV=1 - [TRXH3_ARATH]	91.8723	28.81	1	4	4	4	1.24851	4	47.3404	0.927157	4	27.7177	0.764036	4	39.8243	0.947245	4	21.4367	0.896756	4	4.8632	118	13.1008	5.13525
	A3	Sequence	# PSMs	# Proteins	# Protein Groups	Protein Group Accessions	Modifications	ΔCn	114/117	114/117 Count	114/117 Variability [%]	115/117	115/117 Count	115/117 Variability [%]	116/114	116/114 Count	116/114 Variability [%]	116/115	116/115 Count	116/115 Variability [%]	116/117	116/117 Count	116/117 Variability [%]	q-Value	PEP	IonScore	Exp Value	Charge	MH+ [Da]	ΔM [ppm]	RT [min]	# Missed Cleavages
	High	fIAPVFADLAk	1	1	1	Q42403	N-Term(iTRAQ4plex); K11(iTRAQ4plex)	0	1.65731	1		1.05581	1		0.553114	1		0.852409	1		0.918954	1		0	0.0002839	73.17	4.81948e-07	2	1479.88	1.88229	54.0363	0
	High	kHLDVVFFk	1	1	1	Q42403	N-Term(iTRAQ4plex); K1(iTRAQ4plex); K9(iTRAQ4plex)	0	1.72517	1		1.34706	1		0.628974	1		0.790854	1		1.08778	1		0	0.02378	36.64	0.00159326	3	1564.96	0.334003	36.688	1
	High	vDVDELNTVAEEFk	1	1	1	Q42403	N-Term(iTRAQ4plex); K14(iTRAQ4plex)	0	0.940553	1		0.814179	1		0.928101	1		1.05263	1		0.875095	1		0	0.01885	20.15	0.113994	3	1895.99	2.27859	50.9236	0
	High	hLDVVFFk	1	1	1	Q42403	N-Term(iTRAQ4plex); K8(iTRAQ4plex)	0	0.573175	1		0.731471	1		1.49781	1		1.15229	1		0.860635	1		0	0.03502	18.92	0.168626	3	1292.76	1.64077	40.3597	0
Q94K76	Curculin-like (Mannose-binding) lectin family protein OS=Arabidopsis thaliana GN=AT5G18470 PE=2 SV=1 - [Q94K76_ARATH]	91.8086	10.41	1	4	4	4	0.623959	4	34.2726	1.04014	4	7.45184	1.02417	4	14.1602	0.599271	4	15.2695	0.598446	4	9.15719	413	45.779	6.88818
	A3	Sequence	# PSMs	# Proteins	# Protein Groups	Protein Group Accessions	Modifications	ΔCn	114/117	114/117 Count	114/117 Variability [%]	115/117	115/117 Count	115/117 Variability [%]	116/114	116/114 Count	116/114 Variability [%]	116/115	116/115 Count	116/115 Variability [%]	116/117	116/117 Count	116/117 Variability [%]	q-Value	PEP	IonScore	Exp Value	Charge	MH+ [Da]	ΔM [ppm]	RT [min]	# Missed Cleavages
	High	dSSTSELGSAGLR	1	1	1	Q94K76	N-Term(iTRAQ4plex)	0	0.467072	1		1.06418	1		1.15365	1		0.49712	1		0.540175	1		0	3.735e-05	72.57	3.54144e-07	2	1423.72	1.16584	23.7689	0
	High	eIRPGGVPGR	1	1	1	Q94K76	N-Term(iTRAQ4plex)	0	0.732189	1		1.124	1		0.953953	1		0.610104	1		0.700208	1		0	0.01473	34.1	0.00470745	3	1181.69	-1.20181	18.1012	0
	High	kGSEYFEPR	1	1	1	Q94K76	N-Term(iTRAQ4plex); K1(iTRAQ4plex)	0	0.531728	1		0.766252	1		1.09955	1		0.749116	1		0.586111	1		0	0.03761	26.52	0.0257384	3	1400.74	1.22599	21.0677	1
	High	tDTLkPGQQLR	1	1	1	Q94K76	N-Term(iTRAQ4plex); K5(iTRAQ4plex)	0	0.875083	1		1.01664	1		0.696537	1		0.588632	1		0.611041	1		0	0.02082	11.18	0.971651	3	1544.9	0.413973	20.249	0
O49006	Pectinesterase/pectinesterase inhibitor 3 OS=Arabidopsis thaliana GN=PME3 PE=2 SV=2 - [PME3_ARATH]	90.5946	3.04	1	2	2	2	1.13383	2	13.3432	1.57278	2	17.2009	0.90855	2	4.55195	0.643055	2	26.2463	1.0327	2	8.75147	592	64.2158	8.86572
	A3	Sequence	# PSMs	# Proteins	# Protein Groups	Protein Group Accessions	Modifications	ΔCn	114/117	114/117 Count	114/117 Variability [%]	115/117	115/117 Count	115/117 Variability [%]	116/114	116/114 Count	116/114 Variability [%]	116/115	116/115 Count	116/115 Variability [%]	116/117	116/117 Count	116/117 Variability [%]	q-Value	PEP	IonScore	Exp Value	Charge	MH+ [Da]	ΔM [ppm]	RT [min]	# Missed Cleavages
	High	iGATSDLQSVk	1	1	1	O49006	N-Term(iTRAQ4plex); K11(iTRAQ4plex)	0	1.03666	1		1.76477	1		0.936862	1		0.540309	1		0.973618	1		0	0.001502	71.58	1.07729e-06	2	1406.81	-0.422148	28.6609	0
	High	eNVEVAk	1	1	1	O49006	N-Term(iTRAQ4plex); K7(iTRAQ4plex)	0	1.24012	1		1.40168	1		0.881093	1		0.765339	1		1.09537	1		0.003	0.1	43.28	0.000540378	2	1076.62	-0.870977	16.8757	0
P17745	Elongation factor Tu, chloroplastic OS=Arabidopsis thaliana GN=TUFA PE=1 SV=1 - [EFTU_ARATH]	88.3479	9.87	1	4	4	4	1.2879	3	56.0563	2.0849	3	0.518483	1.28934	4	18.0687	0.737443	4	34.3198	1.36776	3	25.2807	476	51.5976	6.18896
	A3	Sequence	# PSMs	# Proteins	# Protein Groups	Protein Group Accessions	Modifications	ΔCn	114/117	114/117 Count	114/117 Variability [%]	115/117	115/117 Count	115/117 Variability [%]	116/114	116/114 Count	116/114 Variability [%]	116/115	116/115 Count	116/115 Variability [%]	116/117	116/117 Count	116/117 Variability [%]	q-Value	PEP	IonScore	Exp Value	Charge	MH+ [Da]	ΔM [ppm]	RT [min]	# Missed Cleavages
	High	fEAIIYVLk	1	1	1	P17745	N-Term(iTRAQ4plex); K9(iTRAQ4plex)	0	1.2879	1		1.57218	1		1.05938	1		0.852018	1		1.36776	1		0	0.002513	59.61	7.16541e-06	2	1383.85	0.102173	56.0152	0
	High	tTDVTGk	1	1	1	P17745	N-Term(iTRAQ4plex); K7(iTRAQ4plex)	0	1.83234	1		2.0922	1		1.23218	1		1.05948	1		2.26338	1		0	0.05694	39.9	0.000890265	2	1009.58	0.677424	13.634	0
	High	iVVELIVPVAcEQGmR	1	1	1	P17745	N-Term(iTRAQ4plex); C11(Carbamidomethyl); M15(Oxidation)	0	0.854996	1		2.0849	1		1.34914	1		0.543193	1		1.15637	1		0	0.01753	27.89	0.0217824	3	1973.07	-0.636396	53.107	0
	High	hSPFFAGYRPQFYMR	1	1	1	P17745	N-Term(iTRAQ4plex)	0							1.67785	1		0.638276	1					0	0.01679	11.66	0.481049	4	2048.01	-0.593546	43.023	0
F4I576	Monodehydroascorbate reductase OS=Arabidopsis thaliana GN=MDAR6 PE=2 SV=1 - [F4I576_ARATH]	86.2967	8.3	3	3	3	3	1	3	61.7199	0.972422	3	27.13	1.1017	3	13.2792	0.902778	3	80.8315	1.10444	3	45.234	482	52.0829	7.75244
	A3	Sequence	# PSMs	# Proteins	# Protein Groups	Protein Group Accessions	Modifications	ΔCn	114/117	114/117 Count	114/117 Variability [%]	115/117	115/117 Count	115/117 Variability [%]	116/114	116/114 Count	116/114 Variability [%]	116/115	116/115 Count	116/115 Variability [%]	116/117	116/117 Count	116/117 Variability [%]	q-Value	PEP	IonScore	Exp Value	Charge	MH+ [Da]	ΔM [ppm]	RT [min]	# Missed Cleavages
	High	tSTPGIFAIGDVAAFPLk	1	3	1	F4I576	N-Term(iTRAQ4plex); K18(iTRAQ4plex)	0	1.46696	1		0.972422	1		1.00469	1		1.48804	1		1.4775	1		0	0.0003332	54.94	4.39259e-05	3	2093.19	0.28416	57.9621	0
	High	iATFWIESGR	1	3	1	F4I576	N-Term(iTRAQ4plex)	0	1	1		1.19812	1		1.1017	1		0.902778	1		1.10444	1		0	0.003829	40.3	0.00124589	2	1323.72	2.4103	46.5343	0
	High	iGGHLPGVHYIR	1	3	1	F4I576	N-Term(iTRAQ4plex)	0	0.384456	1		0.812438	1		1.20446	1		0.559586	1		0.464212	1		0	0.05927	26.39	0.0336386	4	1462.84	1.09317	32.9034	0
Q9SE60	Methylenetetrahydrofolate reductase 1 OS=Arabidopsis thaliana GN=MTHFR1 PE=1 SV=1 - [MTHR1_ARATH]	83.0439	9.46	1	5	5	5	1.11327	5	34.0297	1.00666	5	12.5917	0.995236	5	8.47666	1.10976	5	86.2152	1.11071	5	63.3134	592	66.2464	5.8208
	A3	Sequence	# PSMs	# Proteins	# Protein Groups	Protein Group Accessions	Modifications	ΔCn	114/117	114/117 Count	114/117 Variability [%]	115/117	115/117 Count	115/117 Variability [%]	116/114	116/114 Count	116/114 Variability [%]	116/115	116/115 Count	116/115 Variability [%]	116/117	116/117 Count	116/117 Variability [%]	q-Value	PEP	IonScore	Exp Value	Charge	MH+ [Da]	ΔM [ppm]	RT [min]	# Missed Cleavages
	High	aYLEFFcSk	1	1	1	Q9SE60	N-Term(iTRAQ4plex); C7(Carbamidomethyl); K9(iTRAQ4plex)	0	1.11327	1		0.9802	1		0.995236	1		1.10976	1		1.11071	1		0	0.003803	47.49	0.00018715	2	1452.75	1.85312	45.9742	0
	High	fVQVEGGFAcALDLVNHIR	1	1	1	Q9SE60	N-Term(iTRAQ4plex); C10(Carbamidomethyl)	0	1.88893	1		0.858953	1		0.940026	1		2.02957	1		1.78005	1		0	0.007897	40.55	0.00109691	3	2289.2	4.88402	60.2103	0
	High	kLLEEVk	1	1	1	Q9SE60	N-Term(iTRAQ4plex); K1(iTRAQ4plex); K7(iTRAQ4plex)	0	1.09648	1		1.00666	1		0.981571	1		1.04968	1		1.07894	1		0	0.06937	32.07	0.00422191	3	1290.84	0.234257	26.1722	1
	High	vWkDEAFEIWSR	1	1	1	Q9SE60	N-Term(iTRAQ4plex); K3(iTRAQ4plex)	0	0.699039	1		1.09553	1		1.0714	1		0.671194	1		0.750811	1		0	0.0002724	24.59	0.0439633	3	1853.98	2.47377	46.6834	1
	High	dkLDTLVEk	1	1	1	Q9SE60	N-Term(iTRAQ4plex); K2(iTRAQ4plex); K9(iTRAQ4plex)	0	1.39176	1		1.21105	1		1.85158	1		2.08911	1		2.58334	1		0	0.03697	22.79	0.061807	3	1492.9	2.29464	30.8959	1
F4IHK9	Glycine-rich RNA-binding protein 7 OS=Arabidopsis thaliana GN=CCR2 PE=2 SV=1 - [F4IHK9_ARATH]	82.77	23.27	2	3	3	3	1.23907	3	1.38111	1.22456	3	1.41696	0.69042	3	31.5501	0.81654	3	63.0389	0.896428	3	40.252	159	15.5391	5.60498
	A3	Sequence	# PSMs	# Proteins	# Protein Groups	Protein Group Accessions	Modifications	ΔCn	114/117	114/117 Count	114/117 Variability [%]	115/117	115/117 Count	115/117 Variability [%]	116/114	116/114 Count	116/114 Variability [%]	116/115	116/115 Count	116/115 Variability [%]	116/117	116/117 Count	116/117 Variability [%]	q-Value	PEP	IonScore	Exp Value	Charge	MH+ [Da]	ΔM [ppm]	RT [min]	# Missed Cleavages
	High	sITVNEAQSR	1	2	1	F4IHK9	N-Term(iTRAQ4plex)	0	1.22758	1		1.23632	1		0.560891	1		0.546781	1		0.690246	1		0	0.001105	54.57	4.17223e-05	2	1248.67	2.69335	18.3191	0
	High	aLETAFAQYGDVIDSk	1	2	1	F4IHK9	N-Term(iTRAQ4plex); K16(iTRAQ4plex)	0	1.23907	1		1.22456	1		1.2142	1		1.20621	1		1.50821	1		0	0.0008983	49.2	0.000156896	3	2016.05	0.924753	49.8743	0
	High	gFGFVTFkDEk	1	2	1	F4IHK9	N-Term(iTRAQ4plex); K8(iTRAQ4plex); K11(iTRAQ4plex)	0	1.29517	1		1.07517	1		0.69042	1		0.81654	1		0.896428	1		0	0.02714	20.83	0.131753	3	1706.95	0.732006	39.3852	1
F4IIQ3	Beta-galactosidase OS=Arabidopsis thaliana GN=BGAL8 PE=3 SV=1 - [F4IIQ3_ARATH]	82.2388	3.43	2	3	4	4	1.05522	3	2.69154	0.584299	3	1.8987	0.624297	3	10.0775	1.2143	3	8.35017	0.628418	3	0.348464	846	92.5074	7.85498
	A3	Sequence	# PSMs	# Proteins	# Protein Groups	Protein Group Accessions	Modifications	ΔCn	114/117	114/117 Count	114/117 Variability [%]	115/117	115/117 Count	115/117 Variability [%]	116/114	116/114 Count	116/114 Variability [%]	116/115	116/115 Count	116/115 Variability [%]	116/117	116/117 Count	116/117 Variability [%]	q-Value	PEP	IonScore	Exp Value	Charge	MH+ [Da]	ΔM [ppm]	RT [min]	# Missed Cleavages
	High	aLVIDGk	1	2	1	F4IIQ3	N-Term(iTRAQ4plex); K7(iTRAQ4plex)	0	1.05522	1		0.584299	1		0.724463	1		1.28452	1		0.766366	1		0	0.07218	43.7	0.00103019	2	1003.64	2.17669	24.7006	0
	High	tDNEPFk	1	4	3	Q9FFN4;F4IIQ3;Q9LFA6	N-Term(iTRAQ4plex); K7(iTRAQ4plex)	0																0	0.05889	36.02	0.00277538	2	1138.6	0.988524	19.1194	0
	High	aGLYVHLR	1	2	1	F4IIQ3	N-Term(iTRAQ4plex)	0	1.00175	1		0.505643	1		0.624297	1		1.2143	1		0.626942	1		0	0.007462	33.73	0.00425761	3	1072.64	1.70384	28.0294	0
	High	qPLIWYk	1	2	1	F4IIQ3	N-Term(iTRAQ4plex); K7(iTRAQ4plex)	0	1.07455	1		0.591829	1		0.583372	1		1.0399	1		0.628418	1		0.009	0.1883	35.79	0.00363814	2	1235.74	0.982952	38.6586	0
Q9S7I3	Non-specific lipid-transfer protein 2 OS=Arabidopsis thaliana GN=LTP2 PE=3 SV=1 - [NLTP2_ARATH]	81.9224	17.8	1	2	2	2	0.971384	2	7.63663	1.24481	2	13.1563	0.935038	2	9.93378	0.716368	2	15.4752	0.910536	2	2.28417	118	11.9299	8.96826
	A3	Sequence	# PSMs	# Proteins	# Protein Groups	Protein Group Accessions	Modifications	ΔCn	114/117	114/117 Count	114/117 Variability [%]	115/117	115/117 Count	115/117 Variability [%]	116/114	116/114 Count	116/114 Variability [%]	116/115	116/115 Count	116/115 Variability [%]	116/117	116/117 Count	116/117 Variability [%]	q-Value	PEP	IonScore	Exp Value	Charge	MH+ [Da]	ΔM [ppm]	RT [min]	# Missed Cleavages
	High	iSASTNcNTVR	1	1	1	Q9S7I3	N-Term(iTRAQ4plex); C7(Carbamidomethyl)	0	0.922686	1		1.13954	1		0.99967	1		0.794693	1		0.924671	1		0	0.0008129	53.23	4.18295e-05	2	1366.69	3.75336	17.775	0
	High	aVGPGLNTAR	1	1	1	Q9S7I3	N-Term(iTRAQ4plex)	0	1.02265	1		1.3598	1		0.874585	1		0.645763	1		0.896617	1		0	0.01844	49.24	9.64906e-05	2	1099.63	0.671972	19.5476	0
Q9ASR1	At1g56070/T6H22_13 OS=Arabidopsis thaliana GN=At1g56075 PE=2 SV=1 - [Q9ASR1_ARATH]	81.7505	3.08	1	2	2	2	1.29	2	3.13883	1.24789	2	53.7147	1.09596	2	6.15767	1.11231	2	50.1145	1.4173	2	3.01447	843	93.8302	6.25244
	A3	Sequence	# PSMs	# Proteins	# Protein Groups	Protein Group Accessions	Modifications	ΔCn	114/117	114/117 Count	114/117 Variability [%]	115/117	115/117 Count	115/117 Variability [%]	116/114	116/114 Count	116/114 Variability [%]	116/115	116/115 Count	116/115 Variability [%]	116/117	116/117 Count	116/117 Variability [%]	q-Value	PEP	IonScore	Exp Value	Charge	MH+ [Da]	ΔM [ppm]	RT [min]	# Missed Cleavages
	High	lWGENFFDPATR	1	1	1	Q9ASR1	N-Term(iTRAQ4plex)	0	1.26298	1		1.75252	1		1.14239	1		0.808291	1		1.4464	1		0	0.001197	72.2	3.70574e-07	2	1596.8	1.45118	52.2054	0
	High	iLAEEFGWDkDLAk	1	1	1	Q9ASR1	N-Term(iTRAQ4plex); K10(iTRAQ4plex); K14(iTRAQ4plex)	0	1.3176	1		0.888569	1		1.05141	1		1.53067	1		1.38878	1		0	0.0006358	28	0.0211583	3	2067.15	1.11498	46.9373	1
Q9LFR3	Gibberellin-regulated protein 14 OS=Arabidopsis thaliana GN=GASA14 PE=1 SV=1 - [GASAE_ARATH]	81.5341	10.91	1	4	4	4	0.981399	4	8.84844	0.360952	4	31.3695	0.539271	4	24.6269	1.7208	4	28.6795	0.556725	4	26.2957	275	29.1194	9.93506
	A3	Sequence	# PSMs	# Proteins	# Protein Groups	Protein Group Accessions	Modifications	ΔCn	114/117	114/117 Count	114/117 Variability [%]	115/117	115/117 Count	115/117 Variability [%]	116/114	116/114 Count	116/114 Variability [%]	116/115	116/115 Count	116/115 Variability [%]	116/117	116/117 Count	116/117 Variability [%]	q-Value	PEP	IonScore	Exp Value	Charge	MH+ [Da]	ΔM [ppm]	RT [min]	# Missed Cleavages
	High	acVTccYR	1	1	1	Q9LFR3	N-Term(iTRAQ4plex); C2(Carbamidomethyl); C5(Carbamidomethyl); C6(Carbamidomethyl)	0	1.10482	1		0.302031	1		0.605306	1		2.17386	1		0.670411	1		0	0.04355	38.48	0.00014157	2	1233.53	2.62348	17.7601	0
	High	tRIDcVPLcGTR	1	1	1	Q9LFR3	N-Term(iTRAQ4plex); C5(Carbamidomethyl); C9(Carbamidomethyl)	0	0.777607	1		0.456601	1		0.39586	1		0.661885	1		0.308587	1		0	0.01243	32.55	0.0040581	3	1591.82	0.920342	26.6425	1
	High	cVPPGTYGNk	1	1	1	Q9LFR3	N-Term(iTRAQ4plex); C1(Carbamidomethyl); K10(iTRAQ4plex)	0	0.980735	1		0.431368	1		0.666497	1		1.48771	1		0.655279	1		0.005	0.118	39.02	0.00134713	2	1380.72	2.57121	19.0237	0
	High	iDcVPLcGTR	1	1	1	Q9LFR3	N-Term(iTRAQ4plex); C3(Carbamidomethyl); C7(Carbamidomethyl)	0	0.982063	1		0.23273	1		0.48044	1		1.99041	1		0.472993	1		0.008	0.1751	29.96	0.00524812	2	1334.67	2.29395	30.4977	0
Q9MAA1	GDSL esterase/lipase At3g05180 OS=Arabidopsis thaliana GN=At3g05180 PE=2 SV=1 - [GDL49_ARATH]	80.6897	8.18	1	3	3	6	1.02698	5	20.5568	0.968266	5	9.98622	1.05262	5	33.8274	1.00013	5	33.4873	1.05752	5	11.4155	379	42.3172	6.97607
	A3	Sequence	# PSMs	# Proteins	# Protein Groups	Protein Group Accessions	Modifications	ΔCn	114/117	114/117 Count	114/117 Variability [%]	115/117	115/117 Count	115/117 Variability [%]	116/114	116/114 Count	116/114 Variability [%]	116/115	116/115 Count	116/115 Variability [%]	116/117	116/117 Count	116/117 Variability [%]	q-Value	PEP	IonScore	Exp Value	Charge	MH+ [Da]	ΔM [ppm]	RT [min]	# Missed Cleavages
	High	fTYVDIFSIk	3	1	1	Q9MAA1	N-Term(iTRAQ4plex); K10(iTRAQ4plex)	0	1.15168	3	3.35434	1.03556	3	11.2719	1.0272	3	3.62676	1.00013	3	33.4873	1.05752	3	12.3454	0	0.002108	76.66	3.23662e-07	2	1520.86	-0.26723	54.9215	0
	High	fVALHILTGk	2	1	1	Q9MAA1	N-Term(iTRAQ4plex); K10(iTRAQ4plex)	0	0.79038	1		0.788247	1		1.35526	1		1.33418	1		1.07383	1		0	0.008914	27.82	0.0102422	3	1386.87	0.279657	45.179	0
	High	lFNLQLHGLFk	1	1	1	Q9MAA1	N-Term(iTRAQ4plex); K11(iTRAQ4plex)	0	0.491169	1		0.968266	1		1.98908	1		0.990617	1		0.979398	1		0.006	0.1462	16.68	0.221227	3	1617.97	1.21374	52.3845	0
F4K5E7	Glycosyl hydrolase family 38 protein OS=Arabidopsis thaliana GN=AT5G13980 PE=2 SV=1 - [F4K5E7_ARATH]	80.1296	4.23	2	3	3	3	0.958365	3	4.39607	0.724122	3	73.1146	0.958651	3	7.93607	1.43388	3	37.9203	1.04477	3	2.17167	921	103.983	6.26514
	A3	Sequence	# PSMs	# Proteins	# Protein Groups	Protein Group Accessions	Modifications	ΔCn	114/117	114/117 Count	114/117 Variability [%]	115/117	115/117 Count	115/117 Variability [%]	116/114	116/114 Count	116/114 Variability [%]	116/115	116/115 Count	116/115 Variability [%]	116/117	116/117 Count	116/117 Variability [%]	q-Value	PEP	IonScore	Exp Value	Charge	MH+ [Da]	ΔM [ppm]	RT [min]	# Missed Cleavages
	High	lAIGYVEAESVVATSLAHLTk	1	2	1	F4K5E7	N-Term(iTRAQ4plex); K21(iTRAQ4plex)	0	0.958365	1		0.465711	1		0.908761	1		1.83604	1		0.873087	1		0	8.057e-08	76.13	2.21841e-07	3	2460.4	2.31539	63.4012	0
	High	wWNEQSEEIkR	1	2	1	F4K5E7	N-Term(iTRAQ4plex); K10(iTRAQ4plex)	0	0.930379	1		1.29346	1		1.12017	1		0.791064	1		1.04477	1		0	0.002514	24.8	0.0362589	3	1792.92	1.18309	33.5394	1
	High	tLEVIWR	1	2	1	F4K5E7	N-Term(iTRAQ4plex)	0	1.10318	1		0.724122	1		0.958651	1		1.43388	1		1.06019	1		0.007	0.1682	15.07	0.298725	2	1060.63	0.747657	40.9096	0
P13114	Chalcone synthase OS=Arabidopsis thaliana GN=CHS PE=1 SV=1 - [CHSY_ARATH]	79.6862	7.34	1	3	3	4	1.26829	2	44.5436	6.38587	2	153.662	4.54936	3	11.1693	1.39917	3	26.983	5.57107	2	38.2772	395	43.0881	6.53662
	A3	Sequence	# PSMs	# Proteins	# Protein Groups	Protein Group Accessions	Modifications	ΔCn	114/117	114/117 Count	114/117 Variability [%]	115/117	115/117 Count	115/117 Variability [%]	116/114	116/114 Count	116/114 Variability [%]	116/115	116/115 Count	116/115 Variability [%]	116/117	116/117 Count	116/117 Variability [%]	q-Value	PEP	IonScore	Exp Value	Charge	MH+ [Da]	ΔM [ppm]	RT [min]	# Missed Cleavages
	High	eVGLTFHLLk	2	1	1	P13114	N-Term(iTRAQ4plex); K10(iTRAQ4plex)	0							33.0102	1		1.67312	1					0	0.01441	30.95	0.00871826	3	1444.88	-0.778521	42.6978	0
	High	qDIVVVEVPk	1	1	1	P13114	N-Term(iTRAQ4plex); K10(iTRAQ4plex)	0	0.951912	1		3.03874	1		4.54936	1		1.39917	1		4.34134	1		0.003	0.09878	66.99	1.65989e-06	2	1413.85	-1.17259	35.33	0
	High	lLGLRPSVk	1	1	1	P13114	N-Term(iTRAQ4plex); K9(iTRAQ4plex)	0	1.68983	1		13.4198	1		4.22021	1		0.521733	1		7.14913	1		0.005	0.1292	22.79	0.0184106	3	1270.84	-1.88367	32.6952	0
O80731	At2g46930/F14M4.24 OS=Arabidopsis thaliana GN=AT2G46930 PE=2 SV=1 - [O80731_ARATH]	78.837	4.81	1	2	2	2	1.27626	2	5.85361	0.819538	2	1.31722	0.726583	2	5.14691	1.11089	2	2.02247	0.929607	2	0.705109	416	45.9144	7.26904
	A3	Sequence	# PSMs	# Proteins	# Protein Groups	Protein Group Accessions	Modifications	ΔCn	114/117	114/117 Count	114/117 Variability [%]	115/117	115/117 Count	115/117 Variability [%]	116/114	116/114 Count	116/114 Variability [%]	116/115	116/115 Count	116/115 Variability [%]	116/117	116/117 Count	116/117 Variability [%]	q-Value	PEP	IonScore	Exp Value	Charge	MH+ [Da]	ΔM [ppm]	RT [min]	# Missed Cleavages
	High	iWHSAMEELLSk	1	1	1	O80731	N-Term(iTRAQ4plex); K12(iTRAQ4plex)	0	1.22689	1		0.826851	1		0.752232	1		1.09584	1		0.925196	1		0	0.0005129	46.92	0.000244899	3	1731.94	1.75105	51.055	0
	High	eLSTAcTk	1	1	1	O80731	N-Term(iTRAQ4plex); C6(Carbamidomethyl); K8(iTRAQ4plex)	0	1.32761	1		0.812289	1		0.701808	1		1.12615	1		0.934038	1		0.001	0.0785	55.71	3.19556e-05	2	1197.64	2.81064	16.7049	0
Q9LYA9	Chloroplast stem-loop binding protein of 41 kDa a, chloroplastic OS=Arabidopsis thaliana GN=CSP41A PE=1 SV=1 - [CP41A_ARATH]	78.2252	17.24	1	5	5	7	1.16459	6	14.1362	0.985738	6	8.51015	1.22806	6	43.7385	1.6926	6	25.6813	1.6211	6	19.9002	406	43.9025	8.42627
	A3	Sequence	# PSMs	# Proteins	# Protein Groups	Protein Group Accessions	Modifications	ΔCn	114/117	114/117 Count	114/117 Variability [%]	115/117	115/117 Count	115/117 Variability [%]	116/114	116/114 Count	116/114 Variability [%]	116/115	116/115 Count	116/115 Variability [%]	116/117	116/117 Count	116/117 Variability [%]	q-Value	PEP	IonScore	Exp Value	Charge	MH+ [Da]	ΔM [ppm]	RT [min]	# Missed Cleavages
	High	aVPIPGSGLQLTNISHVR	2	1	1	Q9LYA9	N-Term(iTRAQ4plex)	0	1.09518	1		0.985653	1		1.24327	1		1.35626	1		1.36498	1		0	2.677e-05	49.91	0.000104646	3	2003.15	0.602063	42.6448	0
	High	sTEQPPHVEGDAVk	1	1	1	Q9LYA9	N-Term(iTRAQ4plex); K14(iTRAQ4plex)	0	1.30946	1		0.858033	1		1.21303	1		1.81752	1		1.59237	1		0	0.00118	44.15	0.000405744	3	1781.93	1.04045	20.298	0
	High	aDAGHVVVEk	1	1	1	Q9LYA9	N-Term(iTRAQ4plex); K10(iTRAQ4plex)	0	1.08314	1		1.90575	1		0.826825	1		0.461371	1		0.897792	1		0	0.04494	27.63	0.0229536	3	1312.75	0.887003	18.1954	0
	High	dLDTVRPVVDWAk	1	1	1	Q9LYA9	N-Term(iTRAQ4plex); K13(iTRAQ4plex)	0	1.58705	1		1.02539	1		1.03731	1		1.57626	1		1.65034	1		0	0.01877	20.56	0.108999	3	1802.01	2.66067	39.9454	0
	High	eIkFELDDkILEALk	2	1	1	Q9LYA9	N-Term(iTRAQ4plex); K3(iTRAQ4plex); K9(iTRAQ4plex); K15(iTRAQ4plex)	0	1.09485	2	18.4197	0.949424	2	5.58232	2.01138	2	13.6637	2.27724	2	26.7497	2.20764	2	32.6933	0	0.03979	14.14	0.161901	4	2380.43	3.18215	53.2911	2
P43082	Hevein-like preproprotein OS=Arabidopsis thaliana GN=HEL PE=1 SV=1 - [HEVL_ARATH]	74.5598	19.81	1	3	3	3	1.33032	3	2.816	0.934496	3	0.84355	0.499326	3	21.6903	0.619001	3	11.2848	0.587295	3	10.4338	212	22.9217	7.6499
	A3	Sequence	# PSMs	# Proteins	# Protein Groups	Protein Group Accessions	Modifications	ΔCn	114/117	114/117 Count	114/117 Variability [%]	115/117	115/117 Count	115/117 Variability [%]	116/114	116/114 Count	116/114 Variability [%]	116/115	116/115 Count	116/115 Variability [%]	116/117	116/117 Count	116/117 Variability [%]	q-Value	PEP	IonScore	Exp Value	Charge	MH+ [Da]	ΔM [ppm]	RT [min]	# Missed Cleavages
	High	aTYHFYNPAQNNWDLR	1	1	1	P43082	N-Term(iTRAQ4plex)	0	1.33032	1		1.18812	1		0.76023	1		0.835714	1		1.01386	1		0	0.0004927	40.35	0.00048435	3	2154.03	2.48589	40.6659	0
	High	aVSAYcSTWDADkPYAWR	1	1	1	P43082	N-Term(iTRAQ4plex); C6(Carbamidomethyl); K13(iTRAQ4plex)	0	1.35583	1		0.929194	1		0.432092	1		0.619001	1		0.587295	1		0	0.004581	40.19	0.000478597	3	2435.17	1.7727	40.0971	0
	High	tNAAVTVR	1	1	1	P43082	N-Term(iTRAQ4plex)	0	1.09374	1		0.934496	1		0.499326	1		0.573772	1		0.547489	1		0.005	0.1208	34.04	0.00299788	2	975.571	0.653141	15.2439	0
Q9FF10	Heparanase-like protein 1 OS=Arabidopsis thaliana GN=At5g07830 PE=2 SV=1 - [HPSE1_ARATH]	73.7932	4.79	1	2	2	2	0.814174	2	3.96172	0.904693	2	10.2378	0.83409	2	31.2441	0.736965	2	38.049	0.68078	2	27.0346	543	60.2118	8.90967
	A3	Sequence	# PSMs	# Proteins	# Protein Groups	Protein Group Accessions	Modifications	ΔCn	114/117	114/117 Count	114/117 Variability [%]	115/117	115/117 Count	115/117 Variability [%]	116/114	116/114 Count	116/114 Variability [%]	116/115	116/115 Count	116/115 Variability [%]	116/117	116/117 Count	116/117 Variability [%]	q-Value	PEP	IonScore	Exp Value	Charge	MH+ [Da]	ΔM [ppm]	RT [min]	# Missed Cleavages
	High	iGGSLQDQVIYDVGNLk	1	1	1	Q9FF10	N-Term(iTRAQ4plex); K17(iTRAQ4plex)	0	0.792715	1		0.844481	1		1.02474	1		0.944404	1		0.814341	1		0	2.441e-05	55.16	4.44993e-05	3	2107.17	1.46973	52.2115	0
	High	aSIVIQGAR	1	1	1	Q9FF10	N-Term(iTRAQ4plex)	0	0.836215	1		0.969197	1		0.678911	1		0.575091	1		0.569125	1		0	0.04663	42.54	0.000576687	2	1058.64	0.867798	22.987	0
Q9XFH8	Thioredoxin F1, chloroplastic OS=Arabidopsis thaliana GN=At3g02730 PE=1 SV=2 - [TRXF1_ARATH]	73.4633	20.79	1	3	3	3	1.10521	3	22.0076	1.34346	3	17.5212	1.246	3	15.4187	0.907522	3	8.04178	1.24492	3	38.3875	178	19.3131	8.92432
	A3	Sequence	# PSMs	# Proteins	# Protein Groups	Protein Group Accessions	Modifications	ΔCn	114/117	114/117 Count	114/117 Variability [%]	115/117	115/117 Count	115/117 Variability [%]	116/114	116/114 Count	116/114 Variability [%]	116/115	116/115 Count	116/115 Variability [%]	116/117	116/117 Count	116/117 Variability [%]	q-Value	PEP	IonScore	Exp Value	Charge	MH+ [Da]	ΔM [ppm]	RT [min]	# Missed Cleavages
	High	yDDLVAAIETAR	1	1	1	Q9XFH8	N-Term(iTRAQ4plex)	0	1.27983	1		1.63423	1		1.246	1		0.958022	1		1.59863	1		0	0.003185	57.75	2.09851e-05	2	1480.78	0.886872	48.6092	0
	High	lDcNPDNRPLAk	1	1	1	Q9XFH8	N-Term(iTRAQ4plex); C3(Carbamidomethyl); K12(iTRAQ4plex)	0	1.10521	1		1.34346	1		1.12362	1		0.907522	1		1.24492	1		0	0.008266	30.7	0.0106818	3	1700.9	0.857577	22.9602	0
	High	aLSEkYDDVVFLk	1	1	1	Q9XFH8	N-Term(iTRAQ4plex); K5(iTRAQ4plex); K13(iTRAQ4plex)	0	0.630108	1		1.19478	1		1.39113	1		0.720298	1		0.878737	1		0	0.007751	25.68	0.0301491	3	1959.12	0.138328	41.4313	1
Q9FXA0	F14J22.5 protein OS=Arabidopsis thaliana GN=F14J22.5 PE=2 SV=1 - [Q9FXA0_ARATH]	72.6322	9.19	1	4	4	5	0.825594	4	21.074	1.08897	4	3.16938	0.967904	4	4.90705	0.922308	4	10.749	0.967893	4	11.7853	359	39.7998	8.11865
	A3	Sequence	# PSMs	# Proteins	# Protein Groups	Protein Group Accessions	Modifications	ΔCn	114/117	114/117 Count	114/117 Variability [%]	115/117	115/117 Count	115/117 Variability [%]	116/114	116/114 Count	116/114 Variability [%]	116/115	116/115 Count	116/115 Variability [%]	116/117	116/117 Count	116/117 Variability [%]	q-Value	PEP	IonScore	Exp Value	Charge	MH+ [Da]	ΔM [ppm]	RT [min]	# Missed Cleavages
	High	tcYQAAGQR	1	1	1	Q9FXA0	N-Term(iTRAQ4plex); C2(Carbamidomethyl)	0	0.731934	1		1.09653	1		1.46027	1		0.956975	1		1.07147	1		0	0.001725	55.6	1.18432e-05	2	1198.58	0.152592	12.9454	0
	High	aQSAPmSDk	2	1	1	Q9FXA0	N-Term(iTRAQ4plex); M6(Oxidation); K9(iTRAQ4plex)	0	0.70297	1		0.478311	1		0.916865	1		1.32297	1		0.646128	1		0	0.06422	27.05	0.0136097	2	1238.63	1.7752	10.3489	0
	High	vGVcPNR	1	1	1	Q9FXA0	N-Term(iTRAQ4plex); C4(Carbamidomethyl)	0	0.931239	1		1.08145	1		0.979572	1		0.828148	1		0.914479	1		0	0.07269	21.86	0.0205263	2	945.506	0.424936	15.0362	0
	High	vFDAAGLR	1	1	1	Q9FXA0	N-Term(iTRAQ4plex)	0	1.0685	1		1.12868	1		0.956375	1		0.888897	1		1.02443	1		0.006	0.1484	23.43	0.0830713	2	992.565	0.274677	31.3025	0
Q8H159	Polyubiquitin 10 OS=Arabidopsis thaliana GN=UBQ10 PE=1 SV=2 - [UBQ10_ARATH]	71.4973	23.63	17	2	2	3	1.3701	2	2.76993	1.21571	2	0.314175	0.949267	2	10.3957	1.05033	2	12.8759	1.30382	2	13.1941	457	51.1745	7.60596
	A3	Sequence	# PSMs	# Proteins	# Protein Groups	Protein Group Accessions	Modifications	ΔCn	114/117	114/117 Count	114/117 Variability [%]	115/117	115/117 Count	115/117 Variability [%]	116/114	116/114 Count	116/114 Variability [%]	116/115	116/115 Count	116/115 Variability [%]	116/117	116/117 Count	116/117 Variability [%]	q-Value	PEP	IonScore	Exp Value	Charge	MH+ [Da]	ΔM [ppm]	RT [min]	# Missed Cleavages
	High	tLADYNIQk	1	17	1	Q8H159	N-Term(iTRAQ4plex); K9(iTRAQ4plex)	0	1.39593	1		1.21829	1		1.01803	1		1.14522	1		1.42462	1		0	0.004093	56.66	3.52791e-05	2	1353.76	1.97414	29.5916	0
	High	eSTLHLVLR	2	17	1	Q8H159	N-Term(iTRAQ4plex)	0	1.34475	1		1.21314	1		0.885153	1		0.963308	1		1.19326	1		0	0.009432	35.91	0.00326972	3	1211.72	0.125273	32.3693	0
Q9LFA6	Beta-galactosidase 2 OS=Arabidopsis thaliana GN=BGAL2 PE=2 SV=2 - [BGAL2_ARATH]	69.8461	4.81	1	2	4	4	1.14417	2	47.9956	2.04256	2	44.0148	1.05862	2	60.5107	0.582202	2	64.9245	1.21425	2	133.99	727	81.9619	8.39697
	A3	Sequence	# PSMs	# Proteins	# Protein Groups	Protein Group Accessions	Modifications	ΔCn	114/117	114/117 Count	114/117 Variability [%]	115/117	115/117 Count	115/117 Variability [%]	116/114	116/114 Count	116/114 Variability [%]	116/115	116/115 Count	116/115 Variability [%]	116/117	116/117 Count	116/117 Variability [%]	q-Value	PEP	IonScore	Exp Value	Charge	MH+ [Da]	ΔM [ppm]	RT [min]	# Missed Cleavages
	High	lVHQAGLYLDLR	1	1	1	Q9LFA6	N-Term(iTRAQ4plex)	0	1.55548	1		2.71295	1		1.54298	1		0.868557	1		2.40602	1		0	0.01492	49.02	0.00012782	3	1541.89	0.388492	41.4499	0
	High	tDNEPFk	1	4	3	Q9FFN4;F4IIQ3;Q9LFA6	N-Term(iTRAQ4plex); K7(iTRAQ4plex)	0																0	0.05889	36.02	0.00277538	2	1138.6	0.988524	19.1194	0
	High	kQPLTWYk	1	2	2	Q9FN08;Q9LFA6	N-Term(iTRAQ4plex); K1(iTRAQ4plex); K8(iTRAQ4plex)	0																0	0.03661	28.89	0.0131059	3	1495.9	0.110409	29.1218	1
	High	hWPAYTAR	1	1	1	Q9LFA6	N-Term(iTRAQ4plex)	0	0.841626	1		1.53783	1		0.726303	1		0.390255	1		0.612793	1		0	0.03415	17.82	0.108203	3	1145.6	-0.906726	22.2837	0
Q9M5J8	Polygalacturonase inhibitor 2 OS=Arabidopsis thaliana GN=PGIP2 PE=2 SV=2 - [PGIP2_ARATH]	68.767	8.48	1	3	3	3	0.707176	3	14.6807	0.456769	3	30.8434	0.677251	3	2.03209	0.956146	3	4.4291	0.441094	3	2.80627	330	37.0442	8.80713
	A3	Sequence	# PSMs	# Proteins	# Protein Groups	Protein Group Accessions	Modifications	ΔCn	114/117	114/117 Count	114/117 Variability [%]	115/117	115/117 Count	115/117 Variability [%]	116/114	116/114 Count	116/114 Variability [%]	116/115	116/115 Count	116/115 Variability [%]	116/117	116/117 Count	116/117 Variability [%]	q-Value	PEP	IonScore	Exp Value	Charge	MH+ [Da]	ΔM [ppm]	RT [min]	# Missed Cleavages
	High	sLGNPDFYR	1	1	1	Q9M5J8	N-Term(iTRAQ4plex)	0	0.707176	1		0.456769	1		0.610532	1		0.928018	1		0.432825	1		0	0.03152	43.57	0.000281307	2	1212.61	0.88814	30.1188	0
	High	kLEYLELSR	1	1	1	Q9M5J8	N-Term(iTRAQ4plex); K1(iTRAQ4plex)	0	0.640844	1		0.372729	1		0.686597	1		1.15899	1		0.441094	1		0	0.0262	39.91	0.00127617	3	1438.85	0.944632	34.1778	1
	High	kTTWIVDISR	1	1	1	Q9M5J8	N-Term(iTRAQ4plex); K1(iTRAQ4plex)	0	0.870175	1		0.605132	1		0.677251	1		0.956146	1		0.59079	1		0	0.04646	30.16	0.0160959	3	1506.89	1.60089	36.6339	1
O49299	Probable phosphoglucomutase, cytoplasmic 1 OS=Arabidopsis thaliana GN=At1g23190 PE=2 SV=2 - [PGMC1_ARATH]	68.3939	3.6	4	2	2	2	1.15158	2	5.32067	1.10484	2	12.5211	1.10857	2	22.6048	1.13442	2	4.53676	1.27977	2	17.1306	583	63.1311	6.30322
	A3	Sequence	# PSMs	# Proteins	# Protein Groups	Protein Group Accessions	Modifications	ΔCn	114/117	114/117 Count	114/117 Variability [%]	115/117	115/117 Count	115/117 Variability [%]	116/114	116/114 Count	116/114 Variability [%]	116/115	116/115 Count	116/115 Variability [%]	116/117	116/117 Count	116/117 Variability [%]	q-Value	PEP	IonScore	Exp Value	Charge	MH+ [Da]	ΔM [ppm]	RT [min]	# Missed Cleavages
	High	lSGTGSEGATIR	1	4	1	O49299	N-Term(iTRAQ4plex)	0	1.11101	1		1.20181	1		1.28871	1		1.16965	1		1.43532	1		0	0.005872	59.27	1.38416e-05	2	1292.69	1.10242	20.5507	0
	High	fFEVPTGWk	1	4	1	O49299	N-Term(iTRAQ4plex); K9(iTRAQ4plex)	0	1.19363	1		1.0157	1		0.953606	1		1.10025	1		1.14107	1		0	0.04817	32.97	0.00676246	2	1398.77	0.873779	48.457	0
B9DHH9	3-isopropylmalate dehydrogenase OS=Arabidopsis thaliana GN=IMD1 PE=2 SV=1 - [B9DHH9_ARATH]	67.2987	9.79	3	3	3	3	0.788565	3	22.5432	1.01419	3	44.2393	1.19635	3	3.70131	0.913256	3	6.462	0.945738	3	18.7255	388	41.8658	5.99854
	A3	Sequence	# PSMs	# Proteins	# Protein Groups	Protein Group Accessions	Modifications	ΔCn	114/117	114/117 Count	114/117 Variability [%]	115/117	115/117 Count	115/117 Variability [%]	116/114	116/114 Count	116/114 Variability [%]	116/115	116/115 Count	116/115 Variability [%]	116/117	116/117 Count	116/117 Variability [%]	q-Value	PEP	IonScore	Exp Value	Charge	MH+ [Da]	ΔM [ppm]	RT [min]	# Missed Cleavages
	High	eLTGGIYFGEPR	1	3	1	B9DHH9	N-Term(iTRAQ4plex)	0	1.27585	1		1.34885	1		0.941516	1		0.874346	1		1.20422	1		0	0.0009311	54.06	3.61233e-05	2	1482.77	1.70006	39.9103	0
	High	aNPLATILSAAmLLk	1	3	1	B9DHH9	N-Term(iTRAQ4plex); M12(Oxidation); K15(iTRAQ4plex)	0	0.678608	1		0.616277	1		1.22658	1		1.32604	1		0.834432	1		0	0.003534	31.35	0.00637557	3	1831.1	1.99966	66.8266	0
	High	aNVLDASILWR	1	3	1	B9DHH9	N-Term(iTRAQ4plex)	0	0.788565	1		1.01419	1		1.19635	1		0.913256	1		0.945738	1		0	0.01508	24.51	0.0377007	2	1401.8	0.204438	49.7962	0
Q8L7C9	Glutathione S-transferase U20 OS=Arabidopsis thaliana GN=GSTU20 PE=1 SV=1 - [GSTUK_ARATH]	66.6976	16.13	1	4	5	5	0.885296	4	7.62711	1.04217	4	20.5541	1.04034	4	5.5785	0.874049	4	11.6985	0.910664	4	8.69946	217	24.9906	5.78271
	A3	Sequence	# PSMs	# Proteins	# Protein Groups	Protein Group Accessions	Modifications	ΔCn	114/117	114/117 Count	114/117 Variability [%]	115/117	115/117 Count	115/117 Variability [%]	116/114	116/114 Count	116/114 Variability [%]	116/115	116/115 Count	116/115 Variability [%]	116/117	116/117 Count	116/117 Variability [%]	q-Value	PEP	IonScore	Exp Value	Charge	MH+ [Da]	ΔM [ppm]	RT [min]	# Missed Cleavages
	High	iVAYAAEYR	1	1	1	Q8L7C9	N-Term(iTRAQ4plex)	0	0.997607	1		1.19448	1		1.03827	1		0.851357	1		1.03836	1		0	0.04669	43.91	0.000384089	2	1199.65	-0.0116424	32.4542	0
	High	kGEEQEAGkk	1	1	1	Q8L7C9	N-Term(iTRAQ4plex); K1(iTRAQ4plex); K9(iTRAQ4plex); K10(iTRAQ4plex)	0	0.925047	1		0.909288	1		0.89842	1		0.897345	1		0.833143	1		0	0.00232	30.53	0.0130112	3	1679.98	-0.976267	9.40588	2
	High	eFIEAVk	1	1	1	Q8L7C9	N-Term(iTRAQ4plex); K7(iTRAQ4plex)	0	0.847254	1		0.733245	1		1.0424	1		1.18255	1		0.885373	1		0.003	0.09129	39.29	0.00140724	2	1123.66	0.901616	30.3259	0
	High	gEEQEAGkk	1	2	2	Q9ZRW8;Q8L7C9	N-Term(iTRAQ4plex); K8(iTRAQ4plex); K9(iTRAQ4plex)	0																0.006	0.145	20.78	0.137039	3	1407.78	1.141	9.74712	1
	High	fWADFVDkk	1	1	1	Q8L7C9	N-Term(iTRAQ4plex); K8(iTRAQ4plex); K9(iTRAQ4plex)	0	0.834727	1		1.1964	1		1.11936	1		0.766754	1		0.936677	1		0.007	0.1671	12.59	0.622413	3	1587.89	-2.58151	42.7452	1
Q9FK81	Uncharacterized protein At5g22580 OS=Arabidopsis thaliana GN=At5g22580 PE=1 SV=1 - [Y5258_ARATH]	65.4392	33.33	1	3	3	4	1.18845	4	5.82844	0.999037	4	15.3282	0.90253	4	7.66408	1.04494	4	15.2513	1.04695	4	9.89305	111	12.3413	5.73193
	A3	Sequence	# PSMs	# Proteins	# Protein Groups	Protein Group Accessions	Modifications	ΔCn	114/117	114/117 Count	114/117 Variability [%]	115/117	115/117 Count	115/117 Variability [%]	116/114	116/114 Count	116/114 Variability [%]	116/115	116/115 Count	116/115 Variability [%]	116/117	116/117 Count	116/117 Variability [%]	q-Value	PEP	IonScore	Exp Value	Charge	MH+ [Da]	ΔM [ppm]	RT [min]	# Missed Cleavages
	High	iVLLDFPVAAVk	2	1	1	Q9FK81	N-Term(iTRAQ4plex); K12(iTRAQ4plex)	0	1.06904	2	22.6392	0.817991	2	28.2829	0.854892	2	9.8035	1.09691	2	15.2513	0.916178	2	12.6267	0	0.0006646	54.4	1.3797e-05	2	1573	2.61589	57.5872	0
	High	gLENLVSQIDTVk	1	1	1	Q9FK81	N-Term(iTRAQ4plex); K13(iTRAQ4plex)	0	1.14912	1		1.01194	1		0.989004	1		1.10262	1		1.1393	1		0	0.01364	25.45	0.0426227	3	1703.98	0.61908	49.7071	0
	High	fkEDTkVDEILk	1	1	1	Q9FK81	N-Term(iTRAQ4plex); K2(iTRAQ4plex); K6(iTRAQ4plex); K12(iTRAQ4plex)	0	1.22912	1		1.2114	1		0.891997	1		0.888561	1		1.09909	1		0.006	0.1446	12.48	0.4463	4	2041.2	-0.709704	33.8752	2
P94040	Germin-like protein subfamily 3 member 1 OS=Arabidopsis thaliana GN=GLP1 PE=1 SV=1 - [GL31_ARATH]	65.03	8.17	1	2	2	7	0.893273	4	14.1139	0.837345	4	4.9741	0.923816	4	47.0731	1.03391	4	21.0914	0.833082	4	29.9534	208	21.5455	9.20264
[truncated: 174 more rows]
