# Supplementary material for: Proteome readjustments in the apoplastic space of Arabidopsis thaliana ggt1 mutant leaves exposed to UV-B radiation
Source: Front Plant Sci. 2015 Mar 24;6:128. doi: 10.3389/fpls.2015.00128 (PMC4371699; doi:10.3389/fpls.2015.00128)
Supplement: Supplementary file 4 [file DataSheet4.XLSX]

## Sheet: Sheet1
Accession	Description	Score	Coverage	# Proteins	# Unique Peptides	# Peptides	# PSMs	115/114	115/114 Count	115/114 Variability [%]	116/114	116/114 Count	116/114 Variability [%]	117/114	117/114 Count	117/114 Variability [%]	# AAs	MW [kDa]	calc. pI
O03042	Ribulose bisphosphate carboxylase large chain OS=Arabidopsis thaliana GN=rbcL PE=1 SV=1 - [RBL_ARATH]	1180.64	44.26	1	21	21	45	8.30066	32	581.887	6.69356	32	286.617	2.74429	32	313.657	479	52.9216	6.29053
	A3	Sequence	# PSMs	# Proteins	# Protein Groups	Protein Group Accessions	Modifications	ΔCn	115/114	115/114 Count	115/114 Variability [%]	116/114	116/114 Count	116/114 Variability [%]	117/114	117/114 Count	117/114 Variability [%]	117/115	117/115 Count	117/115 Variability [%]	117/116	117/116 Count	117/116 Variability [%]	q-Value	PEP	IonScore	Exp Value	Charge	MH+ [Da]	ΔM [ppm]	RT [min]	# Missed Cleavages
	High	tFQGPPHGIQVER	2	1	1	O03042	N-Term(iTRAQ4plex)	0	16.0882	2	3919.59	15.3481	2	4747.67	5.60847	2	1664.42	0.440388	2	4.28055	0.476788	2	13.4862	0	2.65e-09	83.05	5.32609e-08	2	1609.86	0.892995	26.4466	0
	High	fLFcAEAIYk	5	1	1	O03042	N-Term(iTRAQ4plex); C4(Carbamidomethyl); K10(iTRAQ4plex)	0	8.45124	2	170.679	7.42189	2	28.0164	2.43186	2	60.0038	0.426028	3	8.4603	0.429703	3	33.875	0	4.892e-09	78.39	1.84718e-07	2	1549.83	-0.027164	46.9641	0
	High	wSPELAAAcEVWk	2	1	1	O03042	N-Term(iTRAQ4plex); C9(Carbamidomethyl); K13(iTRAQ4plex)	0	21.3149	1		14.8176	1		8.19456	1		0.398371	1		0.600582	1		0	2.271e-09	74.11	2.81409e-07	2	1834.94	-0.18335	45.4782	0
	High	eSTLGFVDLLR	4	1	1	O03042	N-Term(iTRAQ4plex)	0	29.2218	3	27.2158	13.1779	3	24.9417	15.4504	3	19.9481	0.547872	3	6.9857	1.2326	3	4.81525	0	1.124e-08	66.62	2.65681e-06	2	1393.78	-0.259147	49.4315	0
	High	gHYLNATAGTcEEMIk	1	1	1	O03042	N-Term(iTRAQ4plex); C11(Carbamidomethyl); K16(iTRAQ4plex)	0	2.07286	1		1.41288	1		2.1305	1		1.06502	1		1.63758	1		0	5.415e-15	66.18	1.45799e-06	3	2083.02	-0.69994	28.9675	0
	High	dLAVEGNEIIR	1	1	1	O03042	N-Term(iTRAQ4plex)	0	100	1		100	1		19.616	1		0.336397	1		0.38862	1		0	2.824e-05	64.42	3.36111e-06	2	1372.75	-0.286933	33.6296	0
	High	gGLDFTkDDENVNSQPFmR	3	1	1	O03042	N-Term(iTRAQ4plex); K7(iTRAQ4plex); M18(Oxidation)	0	6.12924	2	526063	8.44669	2	82285.6	3.137	2	43875.1	0.405031	3	97.0164	0.454113	3	2.79226	0	4.014e-12	63.83	1.3662e-06	2	2474.18	-1.39339	33.8036	1
	High	gHYLNATAGTcEEmIk	1	1	1	O03042	N-Term(iTRAQ4plex); C11(Carbamidomethyl); M14(Oxidation); K16(iTRAQ4plex)	0	0.415474	1		0.488052	1		0.583908	1		1.45628	1		1.29928	1		0	1.689e-12	61.75	3.24147e-06	3	2099.02	1.34994	25.0296	0
	High	dNGLLLHIHR	2	1	1	O03042	N-Term(iTRAQ4plex)	0	13.7663	1		9.69765	1		4.27735	1		0.321961	1		0.478999	1		0	9.008e-06	59.18	1.14138e-05	2	1331.77	0.589602	26.2467	0
	High	sQAETGEIk	1	1	1	O03042	N-Term(iTRAQ4plex); K9(iTRAQ4plex)	0										0.314572	1		0.470051	1		0	7.192e-06	58.71	1.52082e-05	2	1250.68	-1.11865	15.3972	0
	High	lTYYTPEYETk	2	1	1	O03042	N-Term(iTRAQ4plex); K11(iTRAQ4plex)	0	0.94307	1		0.751092	1		0.657078	1		0.529645	2	48.459	0.711936	2	44.8122	0	7.921e-09	58.71	1.29203e-05	2	1695.87	-0.133029	32.7373	0
	High	nEGRDLAVEGNEIIR	1	1	1	O03042	N-Term(iTRAQ4plex)	0	2.29967	1		4.06166	1		1.02125	1		0.460161	1		0.273057	1		0	2.394e-09	56.46	2.60965e-05	3	1828.97	1.58475	30.3615	1
	High	lEGDRESTLGFVDLLR	3	1	1	O03042	N-Term(iTRAQ4plex)	0	50.822	2	131.808	27.9083	2	57.5555	12.3905	2	51.9132	0.354078	2	1.44754	0.482149	2	4.64458	0	7.741e-09	54.69	3.48116e-05	2	1964.06	0.704107	48.3412	1
	High	dTDILAAFR	4	1	1	O03042	N-Term(iTRAQ4plex)	0	3.2331	2	2908.92	6.40579	2	210.634	2.08492	2	253.87	0.331644	3	14.1716	0.382141	3	14.7399	0	7.068e-05	54.26	5.36211e-05	2	1165.63	-0.362147	43.0015	0
	High	vALEAcVQAR	2	1	1	O03042	N-Term(iTRAQ4plex); C6(Carbamidomethyl)	0	0.75766	2	717.75	1.25471	2	142.232	0.879597	2	27.3712	1.20297	2	428.546	0.761319	2	91.9853	0	8.873e-06	44.82	0.000321369	3	1260.68	-1.79533	25.9258	0
	High	lSGGDHIHAGTVVGk	2	1	1	O03042	N-Term(iTRAQ4plex); K15(iTRAQ4plex)	0	5.32802	2	11.1746	2.99822	2	13.007	1.97819	2	2.12997	0.384724	2	9.0285	0.716525	2	10.8546	0	2.56e-07	41.72	0.000780653	3	1735.97	-1.23218	22.1382	0
	High	gGLDFTkDDENVNSQPFMR	2	1	1	O03042	N-Term(iTRAQ4plex); K7(iTRAQ4plex)	0	3.32448	2	2746.2	3.53535	2	1866.95	4.74428	2	919.836	1.47874	2	49.1104	1.45735	2	31.8239	0	1.389e-07	39.43	0.0004561	3	2458.19	-0.124569	37.4491	1
	High	eSTLGFVDLLRDDYVEk	1	1	1	O03042	N-Term(iTRAQ4plex); K17(iTRAQ4plex)	0	11.9958	1		7.26645	1		6.35958	1		0.549347	1		0.950458	1		0	1.14e-05	36.38	0.00187568	3	2287.2	-1.35592	50.9755	1
	High	yGRPLLGcTIkPk	2	1	1	O03042	N-Term(iTRAQ4plex); C8(Carbamidomethyl); K11(iTRAQ4plex); K13(iTRAQ4plex)	0	100	1		100	1		28.5924	1		0.374613	2	4.24703	0.467344	2	2.02378	0	7.568e-05	25.48	0.00920202	3	1935.16	-0.941286	27.2822	0
	High	aVYEcLR	1	1	1	O03042	N-Term(iTRAQ4plex); C5(Carbamidomethyl)	0	100	1		100	1		100	1		0.272605	1		0.340347	1		0.002	0.03762	34.01	0.00278034	2	1054.55	0.53937	22.6833	0
	High	aLAALRLEDLR	1	1	1	O03042	N-Term(iTRAQ4plex)	0	23.168	1		16.7882	1		4.43009	1		0.198138	1		0.286573	1		0.002	0.03439	32.68	0.00302126	3	1384.84	-0.709308	39.6903	1
	High	dDYVEkDR	1	1	1	O03042	N-Term(iTRAQ4plex); K6(iTRAQ4plex)	0	3.43079	1		2.42251	1		1.31042	1		0.395788	1		0.58745	1		0.005	0.08568	33.11	0.00307851	2	1327.67	-2.65274	15.6238	1
	High	iPPAYTk	1	1	1	O03042	N-Term(iTRAQ4plex); K7(iTRAQ4plex)	0	5.30155	1		3.13405	1		1.86942	1		0.365385	1		0.64778	1		0.005	0.08427	21.33	0.0725164	2	1077.65	-1.20576	21.1034	0
F4HR88	Leucine-rich repeat (LRR) family protein OS=Arabidopsis thaliana GN=At1g33590 PE=2 SV=1 - [F4HR88_ARATH]	940.748	29.14	1	12	12	26	0.368765	20	16.2584	0.532221	21	30.4259	0.982749	21	11.7452	477	51.7091	8.90967
	A3	Sequence	# PSMs	# Proteins	# Protein Groups	Protein Group Accessions	Modifications	ΔCn	115/114	115/114 Count	115/114 Variability [%]	116/114	116/114 Count	116/114 Variability [%]	117/114	117/114 Count	117/114 Variability [%]	117/115	117/115 Count	117/115 Variability [%]	117/116	117/116 Count	117/116 Variability [%]	q-Value	PEP	IonScore	Exp Value	Charge	MH+ [Da]	ΔM [ppm]	RT [min]	# Missed Cleavages
	High	lGNNLLTGTIPLGVANLk	3	1	1	F4HR88	N-Term(iTRAQ4plex); K18(iTRAQ4plex)	0	0.39004	2	8.4118	0.505757	2	24.4917	0.953467	2	22.3554	2.53304	2	31.2023	2.04734	2	2.05272	0	3.084e-15	102.81	8.90121e-11	2	2096.27	0.994133	53.3058	0
	High	lSGTIPNFLSNFk	2	1	1	F4HR88	N-Term(iTRAQ4plex); K13(iTRAQ4plex)	0	0.525502	2	56.2496	0.946754	2	73.3371	1.09368	2	15.9563	2.15656	2	37.833	1.25452	2	52.9893	0	6.172e-14	87.58	1.53632e-08	2	1725.98	1.41653	53.8804	0
	High	lTGTIPDIFk	6	1	1	F4HR88	N-Term(iTRAQ4plex); K10(iTRAQ4plex)	0	0.392033	4	16.3933	0.646019	4	24.6552	1.0062	4	18.6402	2.48033	4	10.3717	1.61838	5	11.5486	0	7.96e-09	80.51	8.49187e-08	2	1392.84	1.51629	47.2622	0
	High	dPSGILSSWk	2	1	1	F4HR88	N-Term(iTRAQ4plex); K10(iTRAQ4plex)	0	0.388715	2	1.15858	0.583796	2	33.2245	0.995546	2	1.62959	2.65385	2	0.470944	1.85194	2	34.9937	0	4.517e-08	79.66	1.49238e-07	2	1377.76	1.48224	40.2987	0
	High	wVTSSPIIFSLk	3	1	1	F4HR88	N-Term(iTRAQ4plex); K12(iTRAQ4plex)	0	0.367456	1		0.524747	1		0.917744	1		1.75586	2	62.6137	1.2476	2	68.8768	0	5.601e-13	79.63	6.53358e-08	2	1665.99	2.13199	51.6553	0
	High	aLDTLDLSk	1	1	1	F4HR88	N-Term(iTRAQ4plex); K9(iTRAQ4plex)	0	0.514697	1		0.765507	1		1.15589	1		2.32708	1		1.63982	1		0	6.97e-08	64.6	3.39802e-06	2	1263.74	3.12145	33.4538	0
	High	lMSYLNLGGNR	2	1	1	F4HR88	N-Term(iTRAQ4plex)	0	0.143803	2	9.03216	0.327907	2	6.1739	0.921935	2	3.8295	6.6432	2	5.18921	3.05335	2	2.34025	0	1.105e-09	64.57	4.06748e-06	2	1381.74	1.64691	43.5481	0
	High	vPAMVAGLk	1	1	1	F4HR88	N-Term(iTRAQ4plex); K9(iTRAQ4plex)	0	0.158012	1		0.202618	1		0.994228	1		6.51993	1		5.32888	1		0	4.624e-05	55.51	1.74338e-05	2	1173.73	0.750968	35.9646	0
	High	gIESLDLSYNQFHLNTIPk	1	1	1	F4HR88	N-Term(iTRAQ4plex); K19(iTRAQ4plex)	0	0.381416	1		0.473122	1		1.1872	1		3.22529	1		2.72506	1		0	2.747e-12	52.71	3.9649e-05	3	2477.33	1.13644	46.7652	0
	High	yVYIENNR	1	1	1	F4HR88	N-Term(iTRAQ4plex)	0	0.343392	1		0.635067	1		0.908145	1		2.74038	1		1.55297	1		0	2.034e-05	52.57	3.04343e-05	2	1214.63	1.38505	23.8027	0
	High	tLTTLDISR	1	1	1	F4HR88	N-Term(iTRAQ4plex)	0	0.331952	1		0.53408	1		0.795454	1		2.48305	1		1.61747	1		0	6.478e-05	49.83	0.00013103	2	1163.68	0.179034	31.5924	0
	High	lmSYLNLGGNR	1	1	1	F4HR88	N-Term(iTRAQ4plex); M2(Oxidation)	0	0.178889	1		0.307571	1		0.464866	1		2.69272	1		1.64138	1		0	1.436e-07	48.45	0.000120742	2	1397.73	0.899376	37.2256	0
	High	vPAmVAGLk	1	1	1	F4HR88	N-Term(iTRAQ4plex); M4(Oxidation); K9(iTRAQ4plex)	0	0.295578	1		0.435443	1		0.968778	1		3.39624	1		2.41612	1		0	0.0002122	44.82	0.000433437	2	1189.72	0.705609	28.2003	0
	High	hLDGIYFTDLk	1	1	1	F4HR88	N-Term(iTRAQ4plex); K11(iTRAQ4plex)	0				0.532221	1		0.917103	1					1.87134	1		0	0.0001422	36.06	0.00304723	3	1609.89	1.93315	39.2226	0
Q9C7N4	GDSL esterase/lipase At1g29670 OS=Arabidopsis thaliana GN=At1g29670 PE=2 SV=1 - [GDL15_ARATH]	920.911	44.35	1	12	12	20	1.01174	18	13.1439	1.21589	18	43.0626	1.38119	17	29.1392	363	39.8467	8.54346
	A3	Sequence	# PSMs	# Proteins	# Protein Groups	Protein Group Accessions	Modifications	ΔCn	115/114	115/114 Count	115/114 Variability [%]	116/114	116/114 Count	116/114 Variability [%]	117/114	117/114 Count	117/114 Variability [%]	117/115	117/115 Count	117/115 Variability [%]	117/116	117/116 Count	117/116 Variability [%]	q-Value	PEP	IonScore	Exp Value	Charge	MH+ [Da]	ΔM [ppm]	RT [min]	# Missed Cleavages
	High	kFALSGIGAVGcSPNALAGSPDGR	2	1	1	Q9C7N4	N-Term(iTRAQ4plex); K1(iTRAQ4plex); C12(Carbamidomethyl)	0	0.583249	1		0.874956	1		0.814578	1		1.44719	1		1.01105	1		0	1.24469e-26	138.09	1.18758e-13	3	2590.37	0.535805	39.9619	1
	High	nYQTTVSQVVQLLGDETR	2	1	1	Q9C7N4	N-Term(iTRAQ4plex)	0	1.08608	1		1.70884	1		1.97948	1		1.88857	1		1.25799	1		0	5.781e-19	116.2	2.31487e-11	2	2195.15	2.3909	55.5866	0
	High	qILSGVNYASAAAGIR	2	1	1	Q9C7N4	N-Term(iTRAQ4plex)	0	0.950241	2	20.04	1.04565	2	50.8288	1.43138	2	5.29597	1.56087	2	14.6282	1.4866	2	44.6604	0	9.828e-13	97.42	1.95625e-09	2	1734.96	0.983505	40.4968	0
	High	ySTQLNALYNYGAR	1	1	1	Q9C7N4	N-Term(iTRAQ4plex)	0	0.973552	1		1.20897	1		1.35198	1		1.43899	1		1.21445	1		0	1.374e-13	86.28	1.70741e-08	2	1777.9	-0.212122	39.1791	0
	High	qFTPEQYANDLISR	2	1	1	Q9C7N4	N-Term(iTRAQ4plex)	0	0.603927	2	99.1728	1.0431	2	51.493	1.28529	2	18.0234	2.20528	2	72.3428	1.33814	2	31.3488	0	6.969e-14	85.77	1.6818e-08	2	1825.92	1.64246	43.7408	0
	High	iNSANQIFNNk	2	1	1	Q9C7N4	N-Term(iTRAQ4plex); K11(iTRAQ4plex)	0	1.1292	2	4.43734	0.80572	2	22.1707	1.0354	1		0.978979	1		1.20388	1		0	8.504e-09	79.92	1.27833e-07	2	1550.85	0.554575	30.2819	0
	High	vTNAGccGIGR	1	1	1	Q9C7N4	N-Term(iTRAQ4plex); C6(Carbamidomethyl); C7(Carbamidomethyl)	0	1.29076	1		1.77721	1		1.70797	1		1.37113	1		1.04368	1		0	2.552e-09	77.72	5.57846e-08	2	1308.63	1.42858	18.0375	0
	High	sLVDQLNNNHPDAk	1	1	1	Q9C7N4	N-Term(iTRAQ4plex); K14(iTRAQ4plex)	0	1.05493	1		1.25543	1		1.92966	1		1.89541	1		1.66923	1		0	9.999e-13	71.01	7.76651e-07	3	1852.98	1.32986	26.6455	0
	High	sNYFPYGIDFGGPTGR	2	1	1	Q9C7N4	N-Term(iTRAQ4plex)	0	0.925196	2	1.53212	1.19375	2	12.2965	1.22101	2	38.6321	1.36751	2	36.9394	1.11079	2	25.4443	0	2.656e-10	67.99	6.98961e-07	2	1891.91	1.35983	45.5627	0
	High	fALSGIGAVGcSPNALAGSPDGR	1	1	1	Q9C7N4	N-Term(iTRAQ4plex); C11(Carbamidomethyl)	0	0.542429	1		0.780627	1		0.696275	1		1.3301	1		0.968643	1		0	4.393e-09	65.16	2.60595e-06	3	2318.17	0.577357	43.8297	0
	High	iSFSGQVR	1	1	1	Q9C7N4	N-Term(iTRAQ4plex)	0	0.954947	1		1.22285	1		1.34723	1		1.46187	1		1.19645	1		0	0.001599	44.79	0.000399933	2	1037.59	0.531185	25.2004	0
	High	nAGQITcLPGQRPcR	3	1	1	Q9C7N4	N-Term(iTRAQ4plex); C7(Carbamidomethyl); C14(Carbamidomethyl)	0	1.05144	3	8.63756	1.38144	3	24.8311	1.38634	3	18.6028	1.28908	3	25.2256	1.04651	3	6.02134	0	8.546e-05	35.52	0.00189367	3	1871.95	0.62919	22.9703	0
Q940J8	Pectinacetylesterase family protein OS=Arabidopsis thaliana GN=T5K18.190 PE=2 SV=1 - [Q940J8_ARATH]	528.575	26.6	2	6	9	15	0.555557	8	18.6346	0.476108	8	44.2873	0.770397	8	9.34515	391	42.0979	9.11475
	A3	Sequence	# PSMs	# Proteins	# Protein Groups	Protein Group Accessions	Modifications	ΔCn	115/114	115/114 Count	115/114 Variability [%]	116/114	116/114 Count	116/114 Variability [%]	117/114	117/114 Count	117/114 Variability [%]	117/115	117/115 Count	117/115 Variability [%]	117/116	117/116 Count	117/116 Variability [%]	q-Value	PEP	IonScore	Exp Value	Charge	MH+ [Da]	ΔM [ppm]	RT [min]	# Missed Cleavages
	High	dITGGSYIQSYYSk	2	2	1	Q940J8	N-Term(iTRAQ4plex); K14(iTRAQ4plex)	0	0.610334	2	2.97865	0.519307	2	36.5877	0.665078	2	7.04984	1.12915	2	10.0443	1.39083	2	28.9863	0	2.154e-16	106.09	1.91909e-10	2	1869.95	0.867851	35.5575	0
	High	nVLAPTAVDk	1	2	1	Q940J8	N-Term(iTRAQ4plex); K10(iTRAQ4plex)	0	0.529007	1		0.42735	1		0.769432	1		1.50714	1		1.9553	1		0	1.282e-05	70.1	6.74294e-07	2	1315.79	2.67442	24.6325	0
	High	qSTNPDFYNWNR	1	3	2	Q940J8;Q9FH82	N-Term(iTRAQ4plex)	0																0	3.115e-10	68.03	4.95805e-07	2	1685.78	1.14191	32.66	0
	High	dFGFSGILGGk	4	3	2	Q940J8;Q9FH82	N-Term(iTRAQ4plex); K11(iTRAQ4plex)	0																0	8.258e-09	66.58	2.2638e-06	2	1385.77	0.964595	44.1476	0
	High	aVVDDLmAk	1	2	1	Q940J8	N-Term(iTRAQ4plex); M7(Oxidation); K9(iTRAQ4plex)	0	0.357879	1		0.335527	1		0.754568	1		2.18478	1		2.44229	1		0	8.77e-07	62.97	7.84748e-06	2	1265.7	2.36311	25.0776	0
	High	nAQNAILSGcSAGALAAILHcDTFR	1	2	1	Q940J8	N-Term(iTRAQ4plex); C10(Carbamidomethyl); C21(Carbamidomethyl)	0	0.58344	1		0.53043	1		1.12025	1		1.9896	1		2.29358	1		0	1.221e-10	61.22	4.87034e-06	3	2775.39	2.57879	53.0618	0
	High	aVVDDLMAk	1	2	1	Q940J8	N-Term(iTRAQ4plex); K9(iTRAQ4plex)	0	0.22887	1		0.258102	1		0.893473	1		4.04519	1		3.75938	1		0	0.0004517	54.71	5.59497e-05	2	1249.71	1.6455	34.1795	0
	High	nVLAPTAVDkGk	1	2	1	Q940J8	N-Term(iTRAQ4plex); K10(iTRAQ4plex); K12(iTRAQ4plex)	0	0.872127	1		0.803178	1		0.771364	1		0.916485	1		1.04297	1		0	3.881e-06	44.71	0.000111561	3	1645	-0.501588	23.0169	1
	High	cVSDAGYFIHGk	2	3	2	Q940J8;Q9FH82	N-Term(iTRAQ4plex); C1(Carbamidomethyl); K12(iTRAQ4plex)	0																0	3.258e-09	44.11	0.000296935	3	1641.83	1.69468	29.9728	0
	High	aVGNWFYGR	1	2	1	Q940J8	N-Term(iTRAQ4plex)	0	0.485344	1		0.608265	1		0.790912	1		1.68859	1		1.41209	1		0	0.0001024	41.16	0.000555058	2	1213.62	0.575801	37.4332	0
Q9FH82	AT5g45280/K9E15_6 OS=Arabidopsis thaliana GN=At5g45280 PE=2 SV=1 - [Q9FH82_ARATH]	504.451	24.81	1	5	8	15	0.465339	6	22.3998	0.552088	6	32.5076	1.00869	6	10.6756	391	41.9818	8.66064
	A3	Sequence	# PSMs	# Proteins	# Protein Groups	Protein Group Accessions	Modifications	ΔCn	115/114	115/114 Count	115/114 Variability [%]	116/114	116/114 Count	116/114 Variability [%]	117/114	117/114 Count	117/114 Variability [%]	117/115	117/115 Count	117/115 Variability [%]	117/116	117/116 Count	117/116 Variability [%]	q-Value	PEP	IonScore	Exp Value	Charge	MH+ [Da]	ΔM [ppm]	RT [min]	# Missed Cleavages
	High	ycDGSSFTGDIEAVDPTHk	4	1	1	Q9FH82	N-Term(iTRAQ4plex); C2(Carbamidomethyl); K19(iTRAQ4plex)	0	0.455773	2	21.3642	0.519027	2	17.276	1.20361	2	21.9908	2.73642	2	0.605444	2.51839	2	4.58497	0	1.538e-18	83.48	1.57061e-08	3	2387.11	0.761668	37.978	0
	High	cTAAQLQTVQGYR	1	1	1	Q9FH82	N-Term(iTRAQ4plex); C1(Carbamidomethyl)	0	0.406487	1		0.523108	1		0.926801	1		2.36257	1		1.92407	1		0	4.549e-12	77.24	1.78415e-07	2	1639.84	0.805317	26.4528	0
	High	qSTNPDFYNWNR	1	3	2	Q940J8;Q9FH82	N-Term(iTRAQ4plex)	0																0	3.115e-10	68.03	4.95805e-07	2	1685.78	1.14191	32.66	0
	High	dFGFSGILGGk	4	3	2	Q940J8;Q9FH82	N-Term(iTRAQ4plex); K11(iTRAQ4plex)	0																0	8.258e-09	66.58	2.2638e-06	2	1385.77	0.964595	44.1476	0
	High	dQVLAALAPVR	1	1	1	Q9FH82	N-Term(iTRAQ4plex)	0	0.412008	1		0.384394	1		0.767862	1		1.93118	1		2.16936	1		0	8.635e-09	65.69	2.13121e-06	2	1296.78	0.861133	39.4108	0
	High	aVGDWFFER	1	1	1	Q9FH82	N-Term(iTRAQ4plex)	0	0.656265	1		0.839898	1		1.06992	1		1.68935	1		1.38342	1		0	7.767e-05	46.48	0.00013157	2	1270.63	0.553041	45.6555	0
	High	nVLAPTSVDk	1	1	1	Q9FH82	N-Term(iTRAQ4plex); K10(iTRAQ4plex)	0	0.585066	1		0.70899	1		0.97878	1		1.73351	1		1.49924	1		0	0.0002736	45.08	0.000357024	2	1331.78	0.323072	23.8769	0
	High	cVSDAGYFIHGk	2	3	2	Q940J8;Q9FH82	N-Term(iTRAQ4plex); C1(Carbamidomethyl); K12(iTRAQ4plex)	0																0	3.258e-09	44.11	0.000296935	3	1641.83	1.69468	29.9728	0
Q9LJG3	GDSL esterase/lipase ESM1 OS=Arabidopsis thaliana GN=ESM1 PE=1 SV=1 - [ESM1_ARATH]	486.187	18.62	1	7	7	13	1.05638	11	168.811	1.1134	11	91.6904	1.49755	11	82.0608	392	44.0322	7.72314
	A3	Sequence	# PSMs	# Proteins	# Protein Groups	Protein Group Accessions	Modifications	ΔCn	115/114	115/114 Count	115/114 Variability [%]	116/114	116/114 Count	116/114 Variability [%]	117/114	117/114 Count	117/114 Variability [%]	117/115	117/115 Count	117/115 Variability [%]	117/116	117/116 Count	117/116 Variability [%]	q-Value	PEP	IonScore	Exp Value	Charge	MH+ [Da]	ΔM [ppm]	RT [min]	# Missed Cleavages
	High	aNPNADASAQQAFVTNVINR	1	1	1	Q9LJG3	N-Term(iTRAQ4plex)	0										0.981721	1		1.32987	1		0	2.701e-24	145	2.27684e-14	2	2245.15	1.11878	38.882	0
	High	dLPQTYWPYGk	2	1	1	Q9LJG3	N-Term(iTRAQ4plex); K11(iTRAQ4plex)	0	0.884772	2	318.186	1.20076	2	114.291	1.6624	2	181.993	1.94693	2	35.3599	1.50351	2	30.1298	0	5.323e-12	85.99	2.45474e-08	2	1655.87	-0.0448536	38.9245	0
	High	tGNEcYELLNDLAk	2	1	1	Q9LJG3	N-Term(iTRAQ4plex); C5(Carbamidomethyl); K14(iTRAQ4plex)	0	1.0759	2	161.78	1.22216	2	115.251	1.71634	2	142.548	1.65302	2	8.0832	1.5251	2	13.4487	0	1.757e-12	84.34	3.22113e-08	2	1927.97	-0.2255	42.4299	0
	High	iGPMLNEFAk	2	1	1	Q9LJG3	N-Term(iTRAQ4plex); K10(iTRAQ4plex)	0	0.401404	2	41.025	0.741277	2	42.726	1.43682	2	39.0869	3.70908	2	1.73435	2.10498	2	92.5428	0	4.889e-08	65.58	3.32033e-06	2	1407.79	0.211675	40.7398	0
	High	sYFFFDGR	1	1	1	Q9LJG3	N-Term(iTRAQ4plex)	0	1.25269	1		1.44505	1		1.76423	1		1.45934	1		1.32587	1		0	5.952e-06	52.44	1.85303e-05	2	1182.57	0.774711	41.9782	0
	High	lLYSLGASk	2	1	1	Q9LJG3	N-Term(iTRAQ4plex); K9(iTRAQ4plex)	0	2.48814	1		2.07245	1		2.42977	1		1.43356	2	55.2864	1.24295	2	3.57029	0	0.0005409	51.45	3.68814e-05	2	1239.75	-1.52923	35.8383	0
	High	iGPmLNEFAk	2	1	1	Q9LJG3	N-Term(iTRAQ4plex); M4(Oxidation); K10(iTRAQ4plex)	0	0.564861	2	116.901	0.923771	2	28.2201	0.989944	2	65.075	1.816	2	34.3449	1.16379	2	32.5576	0	1.28e-05	47.66	0.000190249	2	1423.79	0.265567	35.3183	0
	High	kDLPQTYWPYGk	1	1	1	Q9LJG3	N-Term(iTRAQ4plex); K1(iTRAQ4plex); K12(iTRAQ4plex)	0	1.19355	1		1.44946	1		1.49755	1		1.30013	1		1.12202	1		0	1.754e-05	29.28	0.0107409	3	1928.07	0.613312	34.4476	1
Q9SFB1	F17A17.37 protein OS=Arabidopsis thaliana GN=F17A17.37 PE=2 SV=1 - [Q9SFB1_ARATH]	441.824	35.34	1	10	10	16	0.563684	14	23.2113	0.919209	14	26.2198	1.21586	14	30.7148	365	39.0412	7.56201
	A3	Sequence	# PSMs	# Proteins	# Protein Groups	Protein Group Accessions	Modifications	ΔCn	115/114	115/114 Count	115/114 Variability [%]	116/114	116/114 Count	116/114 Variability [%]	117/114	117/114 Count	117/114 Variability [%]	117/115	117/115 Count	117/115 Variability [%]	117/116	117/116 Count	117/116 Variability [%]	q-Value	PEP	IonScore	Exp Value	Charge	MH+ [Da]	ΔM [ppm]	RT [min]	# Missed Cleavages
	High	kTDTVSLcGPVIDEIVVSHVA	1	1	1	Q9SFB1	N-Term(iTRAQ4plex); K1(iTRAQ4plex); C8(Carbamidomethyl)	0	0.651157	1		0.887647	1		1.72076	1		2.73829	1		2.10526	1		0	8.31e-12	88.6	8.42034e-09	3	2527.37	1.24979	47.9975	1
	High	lGNEATISQk	2	1	1	Q9SFB1	N-Term(iTRAQ4plex); K10(iTRAQ4plex)	0	0.593648	2	8.56323	0.909012	2	6.84203	1.10891	2	18.7569	1.93559	2	27.6502	1.32481	2	11.8017	0	5.963e-07	61.91	9.53371e-06	2	1348.77	1.91273	20.9151	0
	High	nGNFEESPk	1	1	1	Q9SFB1	N-Term(iTRAQ4plex); K9(iTRAQ4plex)	0	0.646897	1		1.32018	1		0.983234	1		1.57495	1		0.808815	1		0	8.632e-07	57.62	1.28871e-05	2	1309.66	-0.311726	17.0206	0
	High	lEVkPGSLYALTFGASR	3	1	1	Q9SFB1	N-Term(iTRAQ4plex); K4(iTRAQ4plex)	0	0.567145	2	17.862	0.944848	2	21.2936	1.29505	2	19.3897	2.34248	3	2.97911	1.47008	3	3.69497	0	3.755e-10	54.95	1.88735e-05	3	2097.2	0.91126	46.8991	0
	High	tSPGQTYTLSFVVGDAk	1	1	1	Q9SFB1	N-Term(iTRAQ4plex); K17(iTRAQ4plex)	0	0.117969	1		0.528709	1		0.389804	1		3.42392	1		0.800675	1		0	5.728e-09	53.42	3.66265e-05	3	2059.1	1.1947	41.4678	0
	High	tcAQDEVLR	1	1	1	Q9SFB1	N-Term(iTRAQ4plex); C2(Carbamidomethyl)	0	0.815786	1		1.21706	1		1.40911	1		1.78984	1		1.25737	1		0	4.536e-05	51.41	3.43316e-05	2	1235.62	2.77812	18.939	0
	High	yFNVPFGHAAIELVAGk	2	1	1	Q9SFB1	N-Term(iTRAQ4plex); K17(iTRAQ4plex)	0	0.442748	1		0.823428	1		1.41328	1		3.30763	1		1.86393	1		0	1.316e-08	50.4	8.2537e-05	3	2121.18	1.2806	51.5293	0
	High	iTFFSGFYHTk	1	1	1	Q9SFB1	N-Term(iTRAQ4plex); K11(iTRAQ4plex)	0	0.478058	1		0.399274	1		0.912832	1		1.97859	1		2.48283	1		0	2.218e-07	43.24	0.000467128	3	1635.88	0.482704	43.5371	0
	High	eLVHPIYTR	2	1	1	Q9SFB1	N-Term(iTRAQ4plex)	0	0.441781	2	3.61733	0.834145	2	20.1223	1.14117	2	22.6083	2.67664	2	18.8759	1.48572	2	2.4045	0	0.001463	32.02	0.00574673	3	1271.72	1.06311	24.5492	0
	High	eSAIAQVIR	2	1	1	Q9SFB1	N-Term(iTRAQ4plex)	0	1.12332	2	133.938	1.10732	2	1.1698	2.69037	2	187.242	2.48174	2	21.5764	2.63855	2	183.822	0.008	0.09894	48.28	0.000119618	2	1130.67	0.3702	29.5508	0
P37702-2	Isoform 2 of Myrosinase 1 OS=Arabidopsis thaliana GN=TGG1 - [BGL38_ARATH]	361.114	17.11	2	6	7	10	7.4776	8	115.054	3.68115	7	94.0391	1.74536	8	94.754	456	51.4482	5.88428
	A3	Sequence	# PSMs	# Proteins	# Protein Groups	Protein Group Accessions	Modifications	ΔCn	115/114	115/114 Count	115/114 Variability [%]	116/114	116/114 Count	116/114 Variability [%]	117/114	117/114 Count	117/114 Variability [%]	117/115	117/115 Count	117/115 Variability [%]	117/116	117/116 Count	117/116 Variability [%]	q-Value	PEP	IonScore	Exp Value	Charge	MH+ [Da]	ΔM [ppm]	RT [min]	# Missed Cleavages
	High	nWITINQLYTVPTR	2	2	1	P37702-2	N-Term(iTRAQ4plex)	0	0.675713	1					0.621104	1		0.503757	2	119.98	0.385449	1		0	3.063e-13	98.72	1.30248e-09	2	1863.03	1.46266	47.5154	0
	High	gFIFGVASSAYQVEGGR	2	2	1	P37702-2	N-Term(iTRAQ4plex)	0	2.62772	2	39605.8	3.19689	2	928.846	2.30294	2	370.666	0.908131	2	512.845	0.782314	2	50.1603	0	3.59e-10	81.31	6.69343e-08	2	1888.97	0.323392	47.0184	0
	High	gYALGTDAPGR	1	3	2	Q9C5C2;P37702-2	N-Term(iTRAQ4plex)	0																0	2.205e-05	64.29	2.88604e-06	2	1221.64	1.18493	21.4568	0
	High	lFNSGNFEk	1	2	1	P37702-2	N-Term(iTRAQ4plex); K9(iTRAQ4plex)	0	13.6756	1		9.15541	1		3.38251	1		0.256293	1		0.401224	1		0	0.0006155	54.3	3.04659e-05	2	1343.72	-2.47748	32.7933	0
	High	gVNPGAIk	1	2	1	P37702-2	N-Term(iTRAQ4plex); K8(iTRAQ4plex)	0	9.1071	1		3.68115	1		1.82901	1		0.208105	1		0.539585	1		0	0.004381	48.49	8.63634e-05	2	1043.64	-2.68839	19.336	0
	High	fSIAWSR	2	2	1	P37702-2	N-Term(iTRAQ4plex)	0	7.64047	2	33.2941	4.28424	2	57.0268	1.90512	2	52.1026	0.258374	2	16.699	0.48292	2	4.05729	0	0.01333	43.58	0.000331091	2	1010.55	-0.675877	37.2162	0
	High	wFLPFDHSQESk	1	2	1	P37702-2	N-Term(iTRAQ4plex); K12(iTRAQ4plex)	0	3.96267	1		2.15189	1		1.66554	1		0.435525	1		0.840545	1		0	0.0006656	31.49	0.00642168	3	1808.92	-0.901416	42.7801	0
Q9M2U7	AT3g54400/T12E18_90 OS=Arabidopsis thaliana GN=T12E18_90 PE=2 SV=1 - [Q9M2U7_ARATH]	337.346	18.59	1	9	9	11	0.465941	10	10.8984	0.374127	10	27.5881	0.889384	11	21.8472	425	45.4461	9.08545
	A3	Sequence	# PSMs	# Proteins	# Protein Groups	Protein Group Accessions	Modifications	ΔCn	115/114	115/114 Count	115/114 Variability [%]	116/114	116/114 Count	116/114 Variability [%]	117/114	117/114 Count	117/114 Variability [%]	117/115	117/115 Count	117/115 Variability [%]	117/116	117/116 Count	117/116 Variability [%]	q-Value	PEP	IonScore	Exp Value	Charge	MH+ [Da]	ΔM [ppm]	RT [min]	# Missed Cleavages
	High	aSGTSLPAQGLMGLGR	1	1	1	Q9M2U7	N-Term(iTRAQ4plex)	0	0.157082	1		0.184002	1		1.27067	1		8.38209	1		7.49958	1		0	6.044e-10	80.05	9.63839e-08	2	1659.9	0.928249	39.468	0
	High	sSLYYVNLVGIR	2	1	1	Q9M2U7	N-Term(iTRAQ4plex)	0	0.430004	1		0.643433	2	133.368	0.867187	2	25.7525	2.47922	1		1.46364	2	198.641	0	8.655e-09	72.44	4.44728e-07	2	1527.87	1.5086	45.6354	0
	High	aIVQSPTYIVR	1	1	1	Q9M2U7	N-Term(iTRAQ4plex)	0	0.487596	1		0.386835	1		1.08763	1		2.31136	1		3.0534	1		0	0.0005046	53.74	4.20555e-05	2	1390.82	0.912329	32.7685	0
	High	tLQcEAPQck	2	1	1	Q9M2U7	N-Term(iTRAQ4plex); C4(Carbamidomethyl); C9(Carbamidomethyl); K10(iTRAQ4plex)	0	0.510455	2	2.43705	0.536094	1		0.865769	2	22.886	1.75748	2	25.4285	1.50592	1		0	3.256e-05	52.61	3.53639e-05	2	1522.76	2.99617	18.6542	0
	High	lVEPAYVAVR	1	1	1	Q9M2U7	N-Term(iTRAQ4plex)	0	0.418124	1		0.327033	1		0.696401	1		1.72584	1		2.31256	1		0	1.663e-06	51.44	8.32641e-05	2	1260.74	0.232856	33.9254	0
	High	sSVPIASGR	1	1	1	Q9M2U7	N-Term(iTRAQ4plex)	0	0.500613	1		0.361837	1		0.789216	1		1.63357	1		2.3687	1		0	0.006712	48.84	9.9269e-05	2	1017.58	0.795389	17.302	0
	High	vLIDVPNSR	1	1	1	Q9M2U7	N-Term(iTRAQ4plex)	0	0.450779	1		0.345814	1		1.00172	1		2.30265	1		3.14579	1		0	0.009019	38.31	0.00100348	2	1156.68	0.762399	30.8217	0
	High	rSSLYYVNLVGIR	1	1	1	Q9M2U7	N-Term(iTRAQ4plex)	0	0.434374	1		0.537559	1		0.787507	1		1.87861	1		1.59094	1		0	0.0006752	31.18	0.00666819	3	1683.97	0.391218	40.6957	1
	High	kSSVPIASGR	1	1	1	Q9M2U7	N-Term(iTRAQ4plex); K1(iTRAQ4plex)	0	0.481613	1		0.468862	1		0.889384	1		1.91354	1		2.06001	1		0	0.00113	27.34	0.0194649	3	1289.78	0.182275	16.2669	1
O04496	Aspartyl protease-like protein OS=Arabidopsis thaliana GN=F21M12.13 PE=2 SV=1 - [O04496_ARATH]	320.858	11.36	1	5	5	8	1.17855	7	37.5588	1.13281	7	54.1565	2.0949	7	22.3489	449	47.6306	7.51807
	A3	Sequence	# PSMs	# Proteins	# Protein Groups	Protein Group Accessions	Modifications	ΔCn	115/114	115/114 Count	115/114 Variability [%]	116/114	116/114 Count	116/114 Variability [%]	117/114	117/114 Count	117/114 Variability [%]	117/115	117/115 Count	117/115 Variability [%]	117/116	117/116 Count	117/116 Variability [%]	q-Value	PEP	IonScore	Exp Value	Charge	MH+ [Da]	ΔM [ppm]	RT [min]	# Missed Cleavages
	High	qNANAVLNVIANLQQQNLR	3	1	1	O04496	N-Term(iTRAQ4plex)	0	1.49448	2	19.426	1.85215	2	9.38209	2.48058	2	2.97753	1.71992	2	16.3778	1.45446	2	6.39119	0	2.335e-19	116.02	1.77525e-11	2	2265.26	1.60244	53.7908	0
	High	sFYFSGSLk	2	1	1	O04496	N-Term(iTRAQ4plex); K9(iTRAQ4plex)	0	1.33215	2	18.3142	1.00206	2	18.3348	2.02799	2	15.8613	1.57746	2	2.4009	2.19786	2	2.42093	0	1.631e-08	68.7	1.71318e-06	2	1323.72	0.145325	37.3058	0
	High	fAQPVYEAIR	1	1	1	O04496	N-Term(iTRAQ4plex)	0	0.744069	1		0.749342	1		1.73862	1		2.42124	1		2.51971	1		0	2.509e-05	56.75	2.18746e-05	2	1337.73	0.73131	36.1116	0
	High	iLFDVPNSR	1	1	1	O04496	N-Term(iTRAQ4plex)	0	1.12679	1		1.15669	1		2.0949	1		1.92648	1		1.96685	1		0	9.219e-06	50.37	0.000101476	2	1204.68	-0.0786176	37.5716	0
	High	fAQPVYEAIRDEFR	1	1	1	O04496	N-Term(iTRAQ4plex)	0	0.692777	1		0.804638	1		1.74383	1		2.60829	1		2.35358	1		0	0.000424	29.24	0.0114955	3	1884.97	1.21611	48.465	1
Q9FW48	Leucine-rich repeat-containing protein OS=Arabidopsis thaliana GN=T1E4.2 PE=4 SV=1 - [Q9FW48_ARATH]	314.793	15.27	1	7	7	9	0.549529	9	5.85413	0.9441	9	21.8862	1.02133	9	14.895	478	52.4373	8.96826
	A3	Sequence	# PSMs	# Proteins	# Protein Groups	Protein Group Accessions	Modifications	ΔCn	115/114	115/114 Count	115/114 Variability [%]	116/114	116/114 Count	116/114 Variability [%]	117/114	117/114 Count	117/114 Variability [%]	117/115	117/115 Count	117/115 Variability [%]	117/116	117/116 Count	117/116 Variability [%]	q-Value	PEP	IonScore	Exp Value	Charge	MH+ [Da]	ΔM [ppm]	RT [min]	# Missed Cleavages
	High	sGITQDPTGILSSWk	2	1	1	Q9FW48	N-Term(iTRAQ4plex); K15(iTRAQ4plex)	0	0.614772	2	10.8156	0.818788	2	21.3507	1.14835	2	30.4647	1.93556	2	19.1801	1.5231	2	8.69444	0	9.142e-14	85.24	2.93242e-08	2	1878.02	1.1095	45.0312	0
	High	lSETIPDIFk	2	1	1	Q9FW48	N-Term(iTRAQ4plex); K10(iTRAQ4plex)	0	0.573239	2	6.26884	0.722486	2	11.4878	0.866137	2	9.64443	1.56566	2	15.9855	1.30192	2	1.8282	0	4.245e-08	66.04	2.40175e-06	2	1450.84	0.623363	47.2264	0
	High	lQSLTLSR	1	1	1	Q9FW48	N-Term(iTRAQ4plex)	0	0.529785	1		1.07606	1		1.1056	1		2.16244	1		1.11581	1		0	3.906e-06	58.74	1.31655e-05	2	1061.64	0.735094	30.1453	0
	High	iLLSLNFGNNR	1	1	1	Q9FW48	N-Term(iTRAQ4plex)	0	0.545969	1		0.974832	1		1.02133	1		1.9384	1		1.13779	1		0	9.4e-06	57.05	2.06118e-05	2	1404.81	0.793937	46.2502	0
	High	vLDSLDLSR	1	1	1	Q9FW48	N-Term(iTRAQ4plex)	0	0.519624	1		1.0924	1		1.27262	1		2.53778	1		1.26516	1		0	0.0002946	56.77	1.86184e-05	2	1161.66	-0.228073	37.3163	0
	High	lQHLVGIYFTNLR	1	1	1	Q9FW48	N-Term(iTRAQ4plex)	0	0.666777	1		2.27517	1		1.36613	1		2.12303	1		0.652086	1		0	1.174e-07	40.55	0.000612329	3	1717.99	0.319374	48.1616	0
	High	fSGVVPk	1	1	1	Q9FW48	N-Term(iTRAQ4plex); K7(iTRAQ4plex)	0	0.537983	1		0.859357	1		0.997275	1		1.92084	1		1.26028	1		0.003	0.05053	30.8	0.0117695	2	1021.63	1.79059	24.8255	0
P10795	Ribulose bisphosphate carboxylase small chain 1A, chloroplastic OS=Arabidopsis thaliana GN=RBCS-1A PE=1 SV=2 - [RBS1A_ARATH]	312.537	46.11	1	3	7	9	1.25621	3	0.749277	0.962239	3	23.5264	1.14794	3	26.7189	180	20.203	7.7085
	A3	Sequence	# PSMs	# Proteins	# Protein Groups	Protein Group Accessions	Modifications	ΔCn	115/114	115/114 Count	115/114 Variability [%]	116/114	116/114 Count	116/114 Variability [%]	117/114	117/114 Count	117/114 Variability [%]	117/115	117/115 Count	117/115 Variability [%]	117/116	117/116 Count	117/116 Variability [%]	q-Value	PEP	IonScore	Exp Value	Charge	MH+ [Da]	ΔM [ppm]	RT [min]	# Missed Cleavages
	High	kFETLSYLPDLTDSELAk	1	1	1	P10795	N-Term(iTRAQ4plex); K1(iTRAQ4plex); K18(iTRAQ4plex)	0	1.25621	1		0.962239	1		1.53745	1		1.26819	1		1.73518	1		0	7.989e-16	90.26	6.49904e-09	3	2502.37	0.510283	46.9208	1
	High	lPLFGcTDSAQVLk	2	4	2	P10795;P10796	N-Term(iTRAQ4plex); C6(Carbamidomethyl); K14(iTRAQ4plex)	0																0	1.095e-11	72.5	5.73588e-07	2	1837.01	0.725452	45.0169	0
	High	wIPcVEFELEHGFVYR	2	4	2	P10795;P10796	N-Term(iTRAQ4plex); C4(Carbamidomethyl)	0																0	1.706e-11	64.45	2.18942e-06	3	2225.1	0.243166	55.7531	0
	High	iIGFDNTR	1	4	2	P10795;P10796	N-Term(iTRAQ4plex)	0																0	0.0001496	56.66	2.92374e-05	2	1079.6	-0.347625	30.1055	0
	High	eYPNAFIR	1	1	1	P10795	N-Term(iTRAQ4plex)	0	1.26257	1		1.33593	1		1.14794	1		0.942121	1		0.933169	1		0	0.000468	45.4	0.000317243	2	1153.61	0.29657	30.5034	0
	High	eHGNSPGYYDGR	1	1	1	P10795	N-Term(iTRAQ4plex)	0	0.830735	1		0.822799	1		0.961603	1		1.19944	1		1.26919	1		0	2.453e-07	38.77	0.000159287	3	1495.67	0.600581	14.8826	0
	High	eVDYLIR	1	4	2	P10796;P10795	N-Term(iTRAQ4plex)	0																0	0.02567	34	0.00473748	2	1051.59	-0.30317	31.3595	0
Q9LMU2	At1g17860/F2H15_8 OS=Arabidopsis thaliana GN=F2H15.9 PE=2 SV=1 - [Q9LMU2_ARATH]	309.4	29.59	1	5	5	7	0.213087	7	35.3468	0.30365	7	14.5539	0.330966	7	18.8845	196	22.0674	8.77783
	A3	Sequence	# PSMs	# Proteins	# Protein Groups	Protein Group Accessions	Modifications	ΔCn	115/114	115/114 Count	115/114 Variability [%]	116/114	116/114 Count	116/114 Variability [%]	117/114	117/114 Count	117/114 Variability [%]	117/115	117/115 Count	117/115 Variability [%]	117/116	117/116 Count	117/116 Variability [%]	q-Value	PEP	IonScore	Exp Value	Charge	MH+ [Da]	ΔM [ppm]	RT [min]	# Missed Cleavages
	High	sLLTGVNYYILPVIR	2	1	1	Q9LMU2	N-Term(iTRAQ4plex)	0	0.16784	2	1.0762	0.310536	2	3.32576	0.312163	2	10.073	1.92722	2	8.98951	1.09168	2	13.4324	0	1.097e-12	86.34	9.40708e-09	2	1865.11	2.09324	57.3973	0
	High	qWFISTcGVEGNPGQk	1	1	1	Q9LMU2	N-Term(iTRAQ4plex); C7(Carbamidomethyl); K16(iTRAQ4plex)	0	0.278249	1		0.363835	1		0.457159	1		1.70247	1		1.36455	1		0	1.138e-12	81.73	4.53214e-08	3	2096.05	1.25028	38.1823	0
	High	tIPVSTDVNIk	2	1	1	Q9LMU2	N-Term(iTRAQ4plex); K11(iTRAQ4plex)	0	0.283343	2	44.2053	0.412348	2	65.6245	0.404247	2	55.9024	1.47836	2	9.92409	1.06466	2	7.70789	0	4.241e-06	68.8	1.07438e-06	2	1474.87	0.771032	32.8307	0
	High	lALSDVPLk	1	1	1	Q9LMU2	N-Term(iTRAQ4plex); K9(iTRAQ4plex)	0	0.229361	1		0.244044	1		0.308281	1		1.39275	1		1.37184	1		0	5.849e-05	52.95	1.92656e-05	2	1243.79	1.85449	38.8637	0
	High	tVDNWFk	1	1	1	Q9LMU2	N-Term(iTRAQ4plex); K7(iTRAQ4plex)	0	0.202581	1		0.2887	1		0.330966	1		1.6929	1		1.24498	1		0	0.004332	40.63	0.000864968	2	1197.65	1.65172	33.8479	0
P10796	Ribulose bisphosphate carboxylase small chain 1B, chloroplastic OS=Arabidopsis thaliana GN=RBCS-1B PE=1 SV=1 - [RBS1B_ARATH]	277.857	35.36	3	2	6	9	0.779058	3	49.1055	0.542164	3	82.9494	0.61348	3	4.85206	181	20.2731	7.7085
	A3	Sequence	# PSMs	# Proteins	# Protein Groups	Protein Group Accessions	Modifications	ΔCn	115/114	115/114 Count	115/114 Variability [%]	116/114	116/114 Count	116/114 Variability [%]	117/114	117/114 Count	117/114 Variability [%]	117/115	117/115 Count	117/115 Variability [%]	117/116	117/116 Count	117/116 Variability [%]	q-Value	PEP	IonScore	Exp Value	Charge	MH+ [Da]	ΔM [ppm]	RT [min]	# Missed Cleavages
	High	lPLFGcTDSAQVLk	2	4	2	P10795;P10796	N-Term(iTRAQ4plex); C6(Carbamidomethyl); K14(iTRAQ4plex)	0																0	1.095e-11	72.5	5.73588e-07	2	1837.01	0.725452	45.0169	0
	High	wIPcVEFELEHGFVYR	2	4	2	P10795;P10796	N-Term(iTRAQ4plex); C4(Carbamidomethyl)	0																0	1.706e-11	64.45	2.18942e-06	3	2225.1	0.243166	55.7531	0
	High	eHGNTPGYYDGR	2	3	1	P10796	N-Term(iTRAQ4plex)	0	0.659069	2	81.3641	0.703082	2	40.0091	0.825501	2	51.9255	1.29787	2	22.7016	1.27508	2	10.3533	0	4.197e-07	62.44	1.14033e-06	2	1509.68	0.627781	15.5081	0
	High	iIGFDNTR	1	4	2	P10795;P10796	N-Term(iTRAQ4plex)	0																0	0.0001496	56.66	2.92374e-05	2	1079.6	-0.347625	30.1055	0
	High	eVDYLLR	1	4	2	P10796;P10795	N-Term(iTRAQ4plex)	0																0	0.02567	34	0.00473748	2	1051.59	-0.30317	31.3595	0
	High	vWPPIGk	1	3	1	P10796	N-Term(iTRAQ4plex); K7(iTRAQ4plex)	0	0.779058	1		0.332791	1		0.61348	1		0.815974	1		2.00196	1		0.002	0.04765	20.66	0.0493933	2	1084.67	-1.84723	33.0376	0
Q9LZF5	Lectin-like protein At5g03350 OS=Arabidopsis thaliana GN=At5g03350 PE=2 SV=1 - [LECT6_ARATH]	271.819	29.93	1	6	6	9	1.61635	8	45.1058	1.52121	8	46.5343	1.27709	8	51.6478	274	30.1434	9.37842
	A3	Sequence	# PSMs	# Proteins	# Protein Groups	Protein Group Accessions	Modifications	ΔCn	115/114	115/114 Count	115/114 Variability [%]	116/114	116/114 Count	116/114 Variability [%]	117/114	117/114 Count	117/114 Variability [%]	117/115	117/115 Count	117/115 Variability [%]	117/116	117/116 Count	117/116 Variability [%]	q-Value	PEP	IonScore	Exp Value	Charge	MH+ [Da]	ΔM [ppm]	RT [min]	# Missed Cleavages
	High	aGYWVQTGIGk	2	1	1	Q9LZF5	N-Term(iTRAQ4plex); K11(iTRAQ4plex)	0	0.97753	2	154.048	1.32717	2	80.1005	1.29656	2	22.0707	1.37438	2	108.941	1.06094	2	51.6108	0	2.357e-08	77.01	2.60778e-07	2	1467.82	0.0930549	34.1584	0
	High	vTVTLAPETVk	2	1	1	Q9LZF5	N-Term(iTRAQ4plex); K11(iTRAQ4plex)	0	1.31252	1		1.3599	1		0.739069	1		0.583479	1		0.590206	1		0	8.317e-08	72.97	3.15413e-07	2	1445.88	-0.953473	32.9481	0
	High	kPLIVAHLDLSk	2	1	1	Q9LZF5	N-Term(iTRAQ4plex); K1(iTRAQ4plex); K12(iTRAQ4plex)	0	2.10189	2	8.08581	1.82646	2	10.5233	1.59211	2	13.1791	0.784889	2	5.05294	0.946647	2	2.62848	0	1.481e-10	60.57	8.74923e-07	3	1766.13	-0.0415453	33.3873	0
	High	nHIFAVEFDVFQDk	1	1	1	Q9LZF5	N-Term(iTRAQ4plex); K14(iTRAQ4plex)	0	0.625024	1		0.906019	1		0.640344	1		1.0616	1		0.767542	1		0	4.155e-09	52.34	5.5719e-05	3	1997.04	0.212051	47.9284	0
	High	tSELVFLGDAELGPASDGVSR	1	1	1	Q9LZF5	N-Term(iTRAQ4plex)	0	0.78394	1		0.936193	1		0.902674	1		1.19315	1		1.04711	1		0	4.474e-10	46.02	0.000155021	3	2264.16	1.11445	47.4113	0
	High	hDIWSWTFQNSAk	1	1	1	Q9LZF5	N-Term(iTRAQ4plex); K13(iTRAQ4plex)	0	2.10344	1		1.97059	1		1.90815	1		0.940001	1		1.05158	1		0.008	0.1082	18.1	0.140168	3	1907.97	0.944097	41.3077	0
Q9SKI0	At2g10940/F15K19.1 OS=Arabidopsis thaliana GN=At2g10940 PE=2 SV=1 - [Q9SKI0_ARATH]	270.298	11	1	3	3	6	1.1287	6	19.7063	0.746249	6	27.9664	1.47603	6	63.6859	291	29.6289	9.39307
	A3	Sequence	# PSMs	# Proteins	# Protein Groups	Protein Group Accessions	Modifications	ΔCn	115/114	115/114 Count	115/114 Variability [%]	116/114	116/114 Count	116/114 Variability [%]	117/114	117/114 Count	117/114 Variability [%]	117/115	117/115 Count	117/115 Variability [%]	117/116	117/116 Count	117/116 Variability [%]	q-Value	PEP	IonScore	Exp Value	Charge	MH+ [Da]	ΔM [ppm]	RT [min]	# Missed Cleavages
	High	lGAcVDLLGGLVk	4	1	1	Q9SKI0	N-Term(iTRAQ4plex); C4(Carbamidomethyl); K13(iTRAQ4plex)	0	1.01561	4	15.7486	0.739906	4	27.9664	1.1172	4	58.8044	1.55097	4	35.5601	1.71692	4	71.4008	0	1.26e-13	95.56	2.26547e-09	2	1602.95	0.960661	49.7636	0
	High	iGLGDPAVNk	1	1	1	Q9SKI0	N-Term(iTRAQ4plex); K10(iTRAQ4plex)	0	1.30459	1		0.660588	1		1.56635	1		1.24411	1		2.57505	1		0	1.141e-06	60.95	5.54433e-06	2	1271.76	-0.332137	28.1685	0
	High	aTcPIDTLk	1	1	1	Q9SKI0	N-Term(iTRAQ4plex); C3(Carbamidomethyl); K9(iTRAQ4plex)	0	1.63417	1		1.06419	1		2.3327	1		1.47913	1		2.38048	1		0	1.274e-06	55.94	3.51463e-05	2	1306.73	0.390176	25.1604	0
O50008	5-methyltetrahydropteroyltriglutamate--homocysteine methyltransferase 1 OS=Arabidopsis thaliana GN=MS1 PE=1 SV=1 - [METE1_ARATH]	257.073	9.54	1	7	7	10	4.06838	9	55.2223	2.56277	10	42.2189	1.40289	10	39.2466	765	84.3035	6.50732
	A3	Sequence	# PSMs	# Proteins	# Protein Groups	Protein Group Accessions	Modifications	ΔCn	115/114	115/114 Count	115/114 Variability [%]	116/114	116/114 Count	116/114 Variability [%]	117/114	117/114 Count	117/114 Variability [%]	117/115	117/115 Count	117/115 Variability [%]	117/116	117/116 Count	117/116 Variability [%]	q-Value	PEP	IonScore	Exp Value	Charge	MH+ [Da]	ΔM [ppm]	RT [min]	# Missed Cleavages
	High	gVTAFGFDLVR	2	1	1	O50008	N-Term(iTRAQ4plex)	0	3.76804	2	13.0828	2.56277	2	1.86	1.3565	2	30.1142	0.373036	2	16.5474	0.574828	2	32.1072	0	6.984e-09	61.76	8.03502e-06	2	1325.73	-0.474164	46.6548	0
	High	yGAGIGPGVYDIHSPR	1	1	1	O50008	N-Term(iTRAQ4plex)	0	2.87927	1		2.42874	1		1.39598	1		0.50239	1		0.624198	1		0	8.736e-10	61	7.22839e-06	3	1802.93	-0.449589	33.1633	0
	High	sTAEDLQk	1	1	1	O50008	N-Term(iTRAQ4plex); K8(iTRAQ4plex)	0	4.06838	1		2.81637	1		1.40985	1		0.359084	1		0.543636	1		0	3.998e-06	58.04	1.79807e-05	2	1179.64	-2.00485	16.3765	0
	High	yLFAGVVDGR	1	1	1	O50008	N-Term(iTRAQ4plex)	0	5.76164	1		4.10462	1		1.78046	1		0.320207	1		0.47107	1		0	5.267e-05	53.52	5.09103e-05	2	1240.68	0.120443	41.1418	0
	High	vVEVNALAk	2	1	1	O50008	N-Term(iTRAQ4plex); K9(iTRAQ4plex)	0	1.79572	2	646.483	2.31899	2	72.5663	1.19887	2	70.6946	0.691798	2	210.729	0.561436	2	1.37693	0	6.548e-06	52.69	3.41801e-05	2	1230.76	-1.58569	29.4162	0
	High	sFELLSLLPk	2	1	1	O50008	N-Term(iTRAQ4plex); K10(iTRAQ4plex)	0	6.43323	1		1.70392	2	114.068	1.10985	2	103.455	0.317804	1		0.707359	2	5.99232	0	3.049e-05	36.93	0.00142952	2	1434.88	-1.04754	54.9037	0
	High	kVSEEDYVk	1	1	1	O50008	N-Term(iTRAQ4plex); K1(iTRAQ4plex); K9(iTRAQ4plex)	0	0.907552	1		1.04643	1		0.306223	1		0.349633	1		0.317801	1		0.002	0.04398	21.45	0.0669594	3	1528.85	-2.39519	19.0436	1
P27140-3	Isoform 3 of Carbonic anhydrase, chloroplastic OS=Arabidopsis thaliana GN=CA1 - [CAHC_ARATH]	255.965	30.37	3	6	6	7	1.37075	7	49.6692	1.03924	7	45.8459	1.16322	7	56.3007	270	29.4852	5.73193
	A3	Sequence	# PSMs	# Proteins	# Protein Groups	Protein Group Accessions	Modifications	ΔCn	115/114	115/114 Count	115/114 Variability [%]	116/114	116/114 Count	116/114 Variability [%]	117/114	117/114 Count	117/114 Variability [%]	117/115	117/115 Count	117/115 Variability [%]	117/116	117/116 Count	117/116 Variability [%]	q-Value	PEP	IonScore	Exp Value	Charge	MH+ [Da]	ΔM [ppm]	RT [min]	# Missed Cleavages
	High	ekYETNPALYGELAk	1	3	1	P27140-3	N-Term(iTRAQ4plex); K2(iTRAQ4plex); K15(iTRAQ4plex)	0	1.37075	1		0.866643	1		0.759591	1		0.574206	1		0.951844	1		0	8.259e-13	76.11	1.92251e-07	3	2158.18	0.194258	32.1992	1
	High	vcPSHVLDFQPGDAFVVR	2	3	1	P27140-3	N-Term(iTRAQ4plex); C2(Carbamidomethyl)	0	1.36805	2	87.9415	1.24536	2	82.9814	1.39984	2	73.2775	1.06028	2	10.1554	1.2207	2	6.82895	0	4.273e-09	60.31	8.33342e-06	3	2187.12	0.690984	46.2084	0
	High	yGGVGAAIEYAVLHLk	1	3	1	P27140-3	N-Term(iTRAQ4plex); K16(iTRAQ4plex)	0	1.27327	1		1.27802	1		1.48087	1		1.20515	1		1.25836	1		0	3.589e-12	58.05	1.2769e-05	3	1949.11	1.2162	57.5223	0
	High	gGYYDFVk	1	3	1	P27140-3	N-Term(iTRAQ4plex); K8(iTRAQ4plex)	0	1.29498	1		0.728727	1		0.762469	1		0.610105	1		1.13628	1		0	1.451e-05	54.91	3.97105e-05	2	1236.65	-1.07866	31.8869	0
	High	vENIVVIGHSAcGGIk	1	3	1	P27140-3	N-Term(iTRAQ4plex); C12(Carbamidomethyl); K16(iTRAQ4plex)	0	1.88152	1		1.03924	1		1.16322	1		0.640614	1		1.21554	1		0	2.239e-11	53.08	3.44428e-05	3	1941.08	-0.73317	34.1703	0
	High	aFDPVETIk	1	3	1	P27140-3	N-Term(iTRAQ4plex); K9(iTRAQ4plex)	0	2.43612	1		1.39528	1		1.65717	1		0.704879	1		1.28983	1		0	0.005221	44.69	0.000455098	2	1307.74	-0.969118	34.5395	0
Q42589	Non-specific lipid-transfer protein 1 OS=Arabidopsis thaliana GN=LTP1 PE=2 SV=1 - [NLTP1_ARATH]	247.835	37.29	1	5	5	7	0.298067	7	30.8082	0.434686	7	12.7737	0.34175	7	27.4069	118	11.747	8.95361
	A3	Sequence	# PSMs	# Proteins	# Protein Groups	Protein Group Accessions	Modifications	ΔCn	115/114	115/114 Count	115/114 Variability [%]	116/114	116/114 Count	116/114 Variability [%]	117/114	117/114 Count	117/114 Variability [%]	117/115	117/115 Count	117/115 Variability [%]	117/116	117/116 Count	117/116 Variability [%]	q-Value	PEP	IonScore	Exp Value	Charge	MH+ [Da]	ΔM [ppm]	RT [min]	# Missed Cleavages
	High	qQAcNcIQGAAR	2	1	1	Q42589	N-Term(iTRAQ4plex); C4(Carbamidomethyl); C6(Carbamidomethyl)	0	0.361942	2	64.3971	0.549654	2	22.5042	0.507869	2	104.036	1.45398	2	27.2301	1.00343	2	70.3616	0	5.514e-08	67.99	4.60679e-07	2	1520.72	1.39145	16.1304	0
	High	iSTSTNck	2	1	1	Q42589	N-Term(iTRAQ4plex); C7(Carbamidomethyl); K8(iTRAQ4plex)	0	0.299349	2	0.636155	0.404895	2	2.19644	0.339313	2	1.84433	1.17454	2	2.48071	0.91009	2	4.042	0	1.085e-06	64.05	2.95163e-06	2	1198.64	1.38192	15.1255	0
	High	aLGSGLNAGR	1	1	1	Q42589	N-Term(iTRAQ4plex)	0	0.213101	1		0.382963	1		0.251799	1		1.22438	1		0.714043	1		0	1.278e-06	53.13	3.33189e-05	2	1059.6	0.398935	19.6782	0
	High	acGVNIPYk	1	1	1	Q42589	N-Term(iTRAQ4plex); C2(Carbamidomethyl); K9(iTRAQ4plex)	0	0.272963	1		0.434686	1		0.34175	1		1.29733	1		0.853807	1		0	0.0002229	49.9	0.000138145	2	1309.72	1.4039	28.1288	0
	High	tTPDRQQAcNcIQGAAR	1	1	1	Q42589	N-Term(iTRAQ4plex); C9(Carbamidomethyl); C11(Carbamidomethyl)	0	0.495918	1		1.17238	1		0.480415	1		1.00381	1		0.445015	1		0	2.684e-07	42.51	0.000221614	3	2091	1.49414	20.1616	1
Q9LT39	Leucine-rich repeat-containing protein OS=Arabidopsis thaliana GN=At3g20820 PE=2 SV=1 - [Q9LT39_ARATH]	247.628	17.53	1	5	5	7	0.651531	6	31.7218	0.840122	6	45.0616	0.997064	6	37.2992	365	39.8366	8.41162
	A3	Sequence	# PSMs	# Proteins	# Protein Groups	Protein Group Accessions	Modifications	ΔCn	115/114	115/114 Count	115/114 Variability [%]	116/114	116/114 Count	116/114 Variability [%]	117/114	117/114 Count	117/114 Variability [%]	117/115	117/115 Count	117/115 Variability [%]	117/116	117/116 Count	117/116 Variability [%]	q-Value	PEP	IonScore	Exp Value	Charge	MH+ [Da]	ΔM [ppm]	RT [min]	# Missed Cleavages
	High	lSAITIADWk	2	1	1	Q9LT39	N-Term(iTRAQ4plex); K10(iTRAQ4plex)	0	0.792814	1		0.732195	1		0.873943	1		1.14224	1		1.29623	1		0	8.759e-11	83.37	4.39545e-08	2	1405.83	0.27899	45.3529	0
	High	nNLISGVIPSDVGR	1	1	1	Q9LT39	N-Term(iTRAQ4plex)	0	0.535426	1		0.787816	1		0.79415	1		1.53691	1		1.09472	1		0	5.811e-08	64.21	2.84486e-06	2	1584.88	0.746024	40.2569	0
	High	lAVLNVADNR	2	1	1	Q9LT39	N-Term(iTRAQ4plex)	0	0.399009	2	136.342	0.822978	2	77.6096	0.842364	2	70.3979	2.18758	2	40.5832	1.11157	2	5.22187	0	9.725e-09	63.66	3.40116e-06	2	1228.71	0.00487833	34.9738	0
	High	mSVLATLNLDGNk	1	1	1	Q9LT39	N-Term(iTRAQ4plex); K13(iTRAQ4plex)	0	0.524565	1		0.895902	1		1.13753	1		2.24703	1		1.37889	1		0	5.004e-09	52.28	5.85646e-05	3	1663.93	-0.00298334	43.932	0
	High	vADINLRGESEDPIFER	1	1	1	Q9LT39	N-Term(iTRAQ4plex)	0	1.66956	1		2.59087	1		1.37452	1		0.853087	1		0.576144	1		0	8.419e-08	43.52	0.000449078	3	2104.08	0.687851	39.3622	1
Q9ZVS4	Aspartyl protease-like protein OS=Arabidopsis thaliana GN=F15K9.17 PE=2 SV=1 - [Q9ZVS4_ARATH]	240.545	16.63	1	6	6	8	0.531619	7	26.525	0.52705	7	28.4486	1.0777	7	32.5812	433	45.6884	8.66064
	A3	Sequence	# PSMs	# Proteins	# Protein Groups	Protein Group Accessions	Modifications	ΔCn	115/114	115/114 Count	115/114 Variability [%]	116/114	116/114 Count	116/114 Variability [%]	117/114	117/114 Count	117/114 Variability [%]	117/115	117/115 Count	117/115 Variability [%]	117/116	117/116 Count	117/116 Variability [%]	q-Value	PEP	IonScore	Exp Value	Charge	MH+ [Da]	ΔM [ppm]	RT [min]	# Missed Cleavages
	High	tPLVPASVVFDLGGR	2	1	1	Q9ZVS4	N-Term(iTRAQ4plex)	0	0.731934	2	50.201	1.91563	2	496.349	0.932587	2	57.2013	1.32027	2	132.359	0.528693	2	1517.49	0	2.608e-08	69.57	7.28692e-07	2	1671.96	1.03496	51.7273	0
	High	lGYAVPEIELVLHSk	1	1	1	Q9ZVS4	N-Term(iTRAQ4plex); K15(iTRAQ4plex)	0	0.44588	1		0.411833	1		1.10924	1		2.57782	1		2.92502	1		0	2.791e-10	58.46	6.13011e-06	3	1956.14	1.07415	50.8853	0
	High	aLLLPVTk	2	1	1	Q9ZVS4	N-Term(iTRAQ4plex); K8(iTRAQ4plex)	0	0.720394	1		0.636165	1		1.21494	1		1.74756	1		2.07402	1		0	0.004707	58.16	1.52395e-06	2	1142.77	-0.270769	36.2374	0
	High	tVPINPTLLk	1	1	1	Q9ZVS4	N-Term(iTRAQ4plex); K10(iTRAQ4plex)	0	0.49519	1		0.425888	1		0.81733	1		1.7103	1		2.08415	1		0	9.29e-05	58.1	2.94275e-06	2	1383.88	-0.0896864	37.4781	0
	High	fGFSSTLLGR	1	1	1	Q9ZVS4	N-Term(iTRAQ4plex)	0	0.472951	1		0.506876	1		0.86971	1		1.90548	1		1.86337	1		0	0.0004848	28.24	0.0131972	2	1228.68	0.717723	42.4695	0
	High	vASVkPFGAcFSTk	1	1	1	Q9ZVS4	N-Term(iTRAQ4plex); K5(iTRAQ4plex); C10(Carbamidomethyl); K14(iTRAQ4plex)	0	0.706446	1		0.52705	1		1.0777	1		1.58075	1		2.22061	1		0	0.0001986	22.86	0.0429614	3	1931.08	0.885539	33.2248	0
Q9C5C2	Myrosinase 2 OS=Arabidopsis thaliana GN=TGG2 PE=1 SV=1 - [BGL37_ARATH]	236.98	14.26	1	6	7	8	5.71867	7	267.999	2.45056	7	258.901	2.53186	7	360.762	547	62.6921	7.44482
	A3	Sequence	# PSMs	# Proteins	# Protein Groups	Protein Group Accessions	Modifications	ΔCn	115/114	115/114 Count	115/114 Variability [%]	116/114	116/114 Count	116/114 Variability [%]	117/114	117/114 Count	117/114 Variability [%]	117/115	117/115 Count	117/115 Variability [%]	117/116	117/116 Count	117/116 Variability [%]	q-Value	PEP	IonScore	Exp Value	Charge	MH+ [Da]	ΔM [ppm]	RT [min]	# Missed Cleavages
	High	iDYLcSHLcFLR	1	1	1	Q9C5C2	N-Term(iTRAQ4plex); C5(Carbamidomethyl); C9(Carbamidomethyl)	0	5.71867	1		2.45056	1		2.53186	1		0.458765	1		1.12202	1		0	1.646e-10	65.47	1.64599e-06	3	1740.87	0.114917	46.7137	0
	High	gYALGTDAPGR	1	3	2	Q9C5C2;P37702-2	N-Term(iTRAQ4plex)	0																0	2.205e-05	64.29	2.88604e-06	2	1221.64	1.18493	21.4568	0
	High	aSGLWYQSFLR	1	1	1	Q9C5C2	N-Term(iTRAQ4plex)	0	20.9232	1		10.0357	1		9.08678	1		0.450015	1		0.983303	1		0	3.433e-08	62.89	3.85533e-06	2	1471.78	-0.10647	48.7387	0
	High	wFLPYDDTLESk	2	1	1	Q9C5C2	N-Term(iTRAQ4plex); K12(iTRAQ4plex)	0	3.31301	2	1044.78	3.01895	2	305.231	2.6419	2	403.385	0.826302	2	50.9576	0.950358	2	16.1295	0	4.457e-08	49.54	0.000100612	2	1801.93	-0.0115838	47.6489	0
	High	gLNVWDGFTHR	1	1	1	Q9C5C2	N-Term(iTRAQ4plex)	0	2.15081	1		0.934797	1		1.71222	1		0.824903	1		1.98915	1		0	1.682e-06	40.03	0.000804424	3	1445.74	-0.611489	38.8768	0
	High	hWITINQLFTVPTR	1	1	1	Q9C5C2	N-Term(iTRAQ4plex)	0	0.70278	1		0.761197	1		0.437996	1		0.645797	1		0.624884	1		0	1.335e-06	39.02	0.00109023	3	1870.05	0.328048	50.0374	0
	High	fSFAWSR	1	1	1	Q9C5C2	N-Term(iTRAQ4plex)	0	7.26013	1		3.87045	1		2.74946	1		0.392418	1		0.77146	1		0	0.02972	35.8	0.00131513	2	1044.54	-0.688386	40.5203	0
Q944G9	Probable fructose-bisphosphate aldolase 2, chloroplastic OS=Arabidopsis thaliana GN=FBA2 PE=1 SV=2 - [ALFC2_ARATH]	230.547	15.08	1	3	5	6	6.3696	3	85.0284	4.74793	3	31.5595	3.78364	3	30.279	398	42.9611	7.23975
	A3	Sequence	# PSMs	# Proteins	# Protein Groups	Protein Group Accessions	Modifications	ΔCn	115/114	115/114 Count	115/114 Variability [%]	116/114	116/114 Count	116/114 Variability [%]	117/114	117/114 Count	117/114 Variability [%]	117/115	117/115 Count	117/115 Variability [%]	117/116	117/116 Count	117/116 Variability [%]	q-Value	PEP	IonScore	Exp Value	Charge	MH+ [Da]	ΔM [ppm]	RT [min]	# Missed Cleavages
	High	aTPEQVAAYTLk	2	1	1	Q944G9	N-Term(iTRAQ4plex); K12(iTRAQ4plex)	0	2.45172	2	1010.54	1.92054	2	377.096	1.7261	2	272.438	0.729526	2	78.5671	0.97604	2	19.2019	0	6.557e-10	88.33	1.69661e-08	2	1579.89	-0.732827	34.8773	0
	High	rLDSIGLENTEANR	1	1	1	Q944G9	N-Term(iTRAQ4plex)	0										0.819991	1		1.16945	1		0	4.804e-09	64.15	3.40364e-06	3	1731.91	0.0435466	27.1692	1
	High	tWGGRPENVNAAQTTLLAR	1	1	1	Q944G9	N-Term(iTRAQ4plex)	0	6.3696	1		4.74793	1		3.78364	1		0.615521	1		0.865429	1		0	1.027e-08	49.43	9.80615e-05	3	2199.18	0.596809	33.2532	0
	High	aLQNTcLk	1	2	2	Q9SJU4;Q944G9	N-Term(iTRAQ4plex); C6(Carbamidomethyl); K8(iTRAQ4plex)	0																0	0.0001305	44.61	0.000479126	2	1235.7	-0.0723511	20.6333	0
	High	tYDVAEk	1	2	2	Q9SJU4;Q944G9	N-Term(iTRAQ4plex); K7(iTRAQ4plex)	0																0	0.003402	44.22	0.000319784	2	1113.6	-0.505305	18.2806	0
P46283	Sedoheptulose-1,7-bisphosphatase, chloroplastic OS=Arabidopsis thaliana GN=At3g55800 PE=1 SV=1 - [S17P_ARATH]	226.676	11.2	1	5	5	5	5.10917	5	23.8624	4.17651	5	41.5201	3.26768	5	37.2733	393	42.3876	6.56592
	A3	Sequence	# PSMs	# Proteins	# Protein Groups	Protein Group Accessions	Modifications	ΔCn	115/114	115/114 Count	115/114 Variability [%]	116/114	116/114 Count	116/114 Variability [%]	117/114	117/114 Count	117/114 Variability [%]	117/115	117/115 Count	117/115 Variability [%]	117/116	117/116 Count	117/116 Variability [%]	q-Value	PEP	IonScore	Exp Value	Charge	MH+ [Da]	ΔM [ppm]	RT [min]	# Missed Cleavages
	High	aTFDNSEYSk	1	1	1	P46283	N-Term(iTRAQ4plex); K10(iTRAQ4plex)	0	5.98803	1		5.46556	1		4.16766	1		0.721197	1		0.828103	1		0	2.928e-11	80.77	3.30824e-08	2	1449.71	0.330768	21.0408	0
	High	eTTEIAEGk	1	1	1	P46283	N-Term(iTRAQ4plex); K9(iTRAQ4plex)	0	5.10917	1		4.17651	1		3.26768	1		0.662727	1		0.849674	1		0	7.63e-09	71.75	6.58319e-07	2	1265.68	-0.362433	17.8768	0
	High	tTYVLAVk	1	1	1	P46283	N-Term(iTRAQ4plex); K8(iTRAQ4plex)	0	3.51153	1		2.95529	1		2.52579	1		0.745327	1		0.928162	1		0	0.0002237	57.71	1.16062e-05	2	1182.73	-1.30548	29.301	0
	High	fEETLYGTSR	1	1	1	P46283	N-Term(iTRAQ4plex)	0	1.4481	1		1.40534	1		1.39228	1		0.996263	1		1.0759	1		0	2.971e-06	54.67	1.16006e-05	2	1346.67	-0.0522281	30.2974	0
	High	lIDYYVk	1	1	1	P46283	N-Term(iTRAQ4plex); K7(iTRAQ4plex)	0	5.46472	1		4.70892	1		3.46674	1		0.657354	1		0.799514	1		0	0.004392	44.7	0.000271075	2	1201.71	-1.12442	36.1446	0
P28493	Pathogenesis-related protein 5 OS=Arabidopsis thaliana GN=At1g75040 PE=1 SV=1 - [PR5_ARATH]	212.095	32.64	1	6	6	7	0.11919	7	49.8003	0.394633	7	24.0046	0.155236	7	31.6741	239	25.2357	4.98291
	A3	Sequence	# PSMs	# Proteins	# Protein Groups	Protein Group Accessions	Modifications	ΔCn	115/114	115/114 Count	115/114 Variability [%]	116/114	116/114 Count	116/114 Variability [%]	117/114	117/114 Count	117/114 Variability [%]	117/115	117/115 Count	117/115 Variability [%]	117/116	117/116 Count	117/116 Variability [%]	q-Value	PEP	IonScore	Exp Value	Charge	MH+ [Da]	ΔM [ppm]	RT [min]	# Missed Cleavages
	High	lGDGGFELTPGASR	2	1	1	P28493	N-Term(iTRAQ4plex)	0	0.141958	2	66.0457	0.40372	2	16.7745	0.272124	2	99.941	1.98634	2	23.3631	0.732004	2	74.6623	0	1.577e-10	76.55	1.5381e-07	2	1520.79	2.02384	35.9166	0
	High	nNcPTTVWAGTLAGQGPk	1	1	1	P28493	N-Term(iTRAQ4plex); C3(Carbamidomethyl); K18(iTRAQ4plex)	0	0.315998	1		0.505839	1		0.345012	1		1.13135	1		0.74071	1		0	6.787e-11	70.93	6.90186e-07	3	2160.12	2.22561	36.4859	0
	High	fNTDQYccR	1	1	1	P28493	N-Term(iTRAQ4plex); C7(Carbamidomethyl); C8(Carbamidomethyl)	0	0.11919	1		0.462942	1		0.190367	1		1.655	1		0.446572	1		0	7.825e-06	49.57	1.10146e-05	2	1407.6	3.84795	21.5729	0
	High	gANDkPETcPPTDYSR	1	1	1	P28493	N-Term(iTRAQ4plex); K5(iTRAQ4plex); C9(Carbamidomethyl)	0	0.138694	1		0.253222	1		0.126014	1		0.941472	1		0.540436	1		0	1.4e-05	34.35	0.00135894	3	2096	2.04335	18.9862	0
	High	qLTAPAGWSGR	1	1	1	P28493	N-Term(iTRAQ4plex)	0	0.0867684	1		0.320683	1		0.114548	1		1.36795	1		0.387915	1		0	0.01968	31.48	0.00647204	2	1287.7	2.19607	28.4111	0
	High	cVTGDcGGLR	1	1	1	P28493	N-Term(iTRAQ4plex); C1(Carbamidomethyl); C6(Carbamidomethyl)	0	0.0779438	1		0.394633	1		0.12913	1		1.71669	1		0.355354	1		0.002	0.03824	31.88	0.00145943	2	1238.58	2.39592	17.9766	0
Q9ZVA2	At1g78830/F9K20_12 OS=Arabidopsis thaliana GN=F9K20.12 PE=2 SV=1 - [Q9ZVA2_ARATH]	205.827	16.92	1	9	9	10	0.334769	9	29.959	0.354114	10	36.7336	0.546093	10	44.8554	455	50.3111	8.47021
	A3	Sequence	# PSMs	# Proteins	# Protein Groups	Protein Group Accessions	Modifications	ΔCn	115/114	115/114 Count	115/114 Variability [%]	116/114	116/114 Count	116/114 Variability [%]	117/114	117/114 Count	117/114 Variability [%]	117/115	117/115 Count	117/115 Variability [%]	117/116	117/116 Count	117/116 Variability [%]	q-Value	PEP	IonScore	Exp Value	Charge	MH+ [Da]	ΔM [ppm]	RT [min]	# Missed Cleavages
	High	cLLAPLLGTLIk	2	1	1	Q9ZVA2	N-Term(iTRAQ4plex); C1(Carbamidomethyl); K12(iTRAQ4plex)	0	0.353767	1		1.28492	2	322.913	0.978573	2	323.943	0.99904	1		0.827071	2	0.186129	0	1.761e-05	53.28	8.69304e-06	2	1600.01	1.20984	58.5268	0
	High	wQTNTANk	1	1	1	Q9ZVA2	N-Term(iTRAQ4plex); K8(iTRAQ4plex)	0	0.407967	1		0.385285	1		0.558302	1		1.41804	1		1.57367	1		0	1.798e-05	52.03	7.48804e-05	2	1250.67	0.0704198	17.7559	0
	High	tTQFcSGVk	1	1	1	Q9ZVA2	N-Term(iTRAQ4plex); C5(Carbamidomethyl); K9(iTRAQ4plex)	0	0.334769	1		0.288974	1		0.374694	1		1.15978	1		1.40814	1		0	2.746e-06	46.15	0.000175929	2	1315.69	0.888857	19.5392	0
	High	gLLGWSDk	1	1	1	Q9ZVA2	N-Term(iTRAQ4plex); K8(iTRAQ4plex)	0	0.327071	1		0.252601	1		0.534151	1		1.69226	1		2.29644	1		0	0.000267	43.05	0.000725835	2	1163.67	-1.05755	35.5569	0
	High	gTVTFAVTR	1	1	1	Q9ZVA2	N-Term(iTRAQ4plex)	0	0.27982	1		0.325466	1		0.214536	1		0.794448	1		0.715847	1		0	0.001452	42.49	0.000701729	2	1095.63	2.17439	24.9809	0
	High	gmcNAcPTPk	1	1	1	Q9ZVA2	N-Term(iTRAQ4plex); M2(Oxidation); C3(Carbamidomethyl); C6(Carbamidomethyl); K10(iTRAQ4plex)	0	0.223587	1		0.277492	1		0.590202	1		2.73526	1		2.30981	1		0	0.0007441	28.32	0.00434332	2	1439.67	2.70097	13.2196	0
	High	wIWDANR	1	1	1	Q9ZVA2	N-Term(iTRAQ4plex)	0	0.440641	1		0.522741	1		0.612194	1		1.43962	1		1.27183	1		0.002	0.0369	37.66	0.000994095	2	1104.57	1.42944	39.2718	0
	High	lGSDGSLk	1	1	1	Q9ZVA2	N-Term(iTRAQ4plex); K8(iTRAQ4plex)	0	0.61908	1		0.393591	1		0.6676	1		1.11742	1		1.84203	1		0.005	0.07052	34.8	0.00394046	2	1064.62	-1.22478	19.9894	0
	High	tVNYYk	1	1	1	Q9ZVA2	N-Term(iTRAQ4plex); K6(iTRAQ4plex)	0	0.220511	1		0.22892	1		0.30605	1		1.43816	1		1.4519	1		0.007	0.0865	36.6	0.00241748	2	1075.61	2.93155	18.9978	0
Q9LRJ9	Cysteine-rich repeat secretory protein 38 OS=Arabidopsis thaliana GN=CRRSP38 PE=2 SV=1 - [CRR38_ARATH]	205.138	18.25	1	5	5	6	0.366392	6	15.7296	0.543405	6	17.1551	0.445087	6	12.6859	252	27.846	8.74854
	A3	Sequence	# PSMs	# Proteins	# Protein Groups	Protein Group Accessions	Modifications	ΔCn	115/114	115/114 Count	115/114 Variability [%]	116/114	116/114 Count	116/114 Variability [%]	117/114	117/114 Count	117/114 Variability [%]	117/115	117/115 Count	117/115 Variability [%]	117/116	117/116 Count	117/116 Variability [%]	q-Value	PEP	IonScore	Exp Value	Charge	MH+ [Da]	ΔM [ppm]	RT [min]	# Missed Cleavages
	High	aLLTELTk	2	1	1	Q9LRJ9	N-Term(iTRAQ4plex); K8(iTRAQ4plex)	0	0.377981	2	5.4265	0.440949	2	3.14504	0.47577	2	7.35054	1.30429	2	1.9183	1.17175	2	10.5138	0	4.134e-07	63.54	2.41211e-06	2	1176.75	0.796677	36.3721	0
	High	ySSTNFFGk	1	1	1	Q9LRJ9	N-Term(iTRAQ4plex); K9(iTRAQ4plex)	0	0.63244	1		0.777635	1		0.399214	1		0.654081	1		0.557514	1		0	0.0007244	52.53	6.25487e-05	2	1338.7	1.40335	32.696	0
	High	scLETAIPELR	1	1	1	Q9LRJ9	N-Term(iTRAQ4plex); C2(Carbamidomethyl)	0	0.368388	1		0.530744	1		0.512441	1		1.4414	1		1.04854	1		0	1.473e-05	51.06	8.57855e-05	2	1432.76	1.29634	38.2124	0
	High	lYGLVQcTR	1	1	1	Q9LRJ9	N-Term(iTRAQ4plex); C7(Carbamidomethyl)	0	0.316084	1		0.566729	1		0.437516	1		1.43429	1		0.838389	1		0	2.318e-05	43.39	0.000540607	2	1253.68	0.064281	32.4509	0
	High	vVGGScNFR	1	1	1	Q9LRJ9	N-Term(iTRAQ4plex); C6(Carbamidomethyl)	0	0.317515	1		0.556367	1		0.418465	1		1.36565	1		0.816815	1		0	0.01728	39.5	0.000729312	2	1139.58	0.569293	20.1403	0
Q9SGR6	AT1G76160 protein OS=Arabidopsis thaliana GN=sks5 PE=2 SV=1 - [Q9SGR6_ARATH]	202.722	9.98	1	5	5	5	2.54296	5	40.576	2.56008	5	36.4602	1.34357	5	45.0305	541	60.0033	8.39697
	A3	Sequence	# PSMs	# Proteins	# Protein Groups	Protein Group Accessions	Modifications	ΔCn	115/114	115/114 Count	115/114 Variability [%]	116/114	116/114 Count	116/114 Variability [%]	117/114	117/114 Count	117/114 Variability [%]	117/115	117/115 Count	117/115 Variability [%]	117/116	117/116 Count	117/116 Variability [%]	q-Value	PEP	IonScore	Exp Value	Charge	MH+ [Da]	ΔM [ppm]	RT [min]	# Missed Cleavages
	High	iSNVGLQDSLNFR	1	1	1	Q9SGR6	N-Term(iTRAQ4plex)	0	2.31758	1		2.02061	1		0.742775	1		0.3321	1		0.399209	1		0	6.015e-13	78.18	1.90829e-07	2	1606.87	0.149856	40.6503	0
	High	fTSNVLTTTGIFR	1	1	1	Q9SGR6	N-Term(iTRAQ4plex)	0	4.28033	1		4.08795	1		1.79526	1		0.434606	1		0.476922	1		0	4.599e-08	63.96	4.33934e-06	2	1600.88	0.574426	46.3228	0
	High	dYYVVVSSR	1	1	1	Q9SGR6	N-Term(iTRAQ4plex)	0	3.63287	1		3.24893	1		1.40078	1		0.399546	1		0.468226	1		0	4.741e-07	54.84	2.0506e-05	2	1231.65	1.01888	28.9052	0
	High	aAGGFGGIR	1	1	1	Q9SGR6	N-Term(iTRAQ4plex)	0	1.95425	1		1.77433	1		1.34357	1		0.712402	1		0.822342	1		0	5.404e-06	46.44	0.000299622	2	949.534	0.367386	21.1946	0
	High	qYLGQQLYLR	1	1	1	Q9SGR6	N-Term(iTRAQ4plex)	0	2.54296	1		2.56008	1		0.788327	1		0.321228	1		0.33441	1		0	1.972e-05	45.85	0.000306819	2	1425.8	-0.284642	36.4616	0
Q39099	Xyloglucan endotransglucosylase/hydrolase protein 4 OS=Arabidopsis thaliana GN=XTH4 PE=1 SV=1 - [XTH4_ARATH]	175.58	16.22	1	5	5	5	1.20639	5	10.1153	0.703469	5	2.68611	1.03479	5	10.7675	296	34.2689	8.90967
	A3	Sequence	# PSMs	# Proteins	# Protein Groups	Protein Group Accessions	Modifications	ΔCn	115/114	115/114 Count	115/114 Variability [%]	116/114	116/114 Count	116/114 Variability [%]	117/114	117/114 Count	117/114 Variability [%]	117/115	117/115 Count	117/115 Variability [%]	117/116	117/116 Count	117/116 Variability [%]	q-Value	PEP	IonScore	Exp Value	Charge	MH+ [Da]	ΔM [ppm]	RT [min]	# Missed Cleavages
	High	tNWANAPFVASYk	1	1	1	Q39099	N-Term(iTRAQ4plex); K13(iTRAQ4plex)	0	1.20639	1		0.488703	1		0.905149	1		0.77746	1		2.01141	1		0	5.369e-11	82.07	6.17765e-08	2	1756.93	0.530615	39.9326	0
	High	dLDAEQWR	1	1	1	Q39099	N-Term(iTRAQ4plex)	0	1.09211	1		0.716328	1		1.17284	1		1.1128	1		1.77809	1		0	2.17e-05	47.56	4.82317e-05	2	1176.58	-0.543073	27.6053	0
	High	iYLWFDPSk	1	1	1	Q39099	N-Term(iTRAQ4plex); K9(iTRAQ4plex)	0	1.29135	1		0.69897	1		0.962504	1		0.772335	1		1.49545	1		0	0.0002197	45.89	0.000257632	2	1456.81	0.601396	50.3231	0
	High	wTIYNYcTDR	1	1	1	Q39099	N-Term(iTRAQ4plex); C7(Carbamidomethyl)	0	1.01464	1		0.703469	1		1.03479	1		1.05678	1		1.59748	1		0	4.233e-05	37.72	0.000447967	2	1535.71	0.720913	36.395	0
	High	aIDVPFGR	1	1	1	Q39099	N-Term(iTRAQ4plex)	0	1.28537	1		0.81443	1		1.10815	1		0.893337	1		1.47765	1		0.008	0.09595	38.03	0.00155824	2	1018.58	-0.65571	33.4071	0
Q9LYE7	Putative uncharacterized protein At5g11420 OS=Arabidopsis thaliana GN=F15N18_10 PE=2 SV=1 - [Q9LYE7_ARATH]	170.444	19.4	1	4	7	8	0.580704	5	3.68585	0.659405	5	11.4218	0.863822	5	9.7553	366	39.6153	7.7085
	A3	Sequence	# PSMs	# Proteins	# Protein Groups	Protein Group Accessions	Modifications	ΔCn	115/114	115/114 Count	115/114 Variability [%]	116/114	116/114 Count	116/114 Variability [%]	117/114	117/114 Count	117/114 Variability [%]	117/115	117/115 Count	117/115 Variability [%]	117/116	117/116 Count	117/116 Variability [%]	q-Value	PEP	IonScore	Exp Value	Charge	MH+ [Da]	ΔM [ppm]	RT [min]	# Missed Cleavages
	High	eSAIAQVAR	1	1	1	Q9LYE7	N-Term(iTRAQ4plex)	0	0.580704	1		0.712035	1		0.879906	1		1.5701	1		1.34203	1		0	0.000139	44.7	0.000315125	2	1088.62	0.901926	20.4294	0
	High	lGNEASIk	1	2	2	Q94F20;Q9LYE7	N-Term(iTRAQ4plex); K8(iTRAQ4plex)	0																0	0.002235	43.68	0.00070282	2	1119.66	0.830316	20.5237	0
	High	gTQVINk	1	1	1	Q9LYE7	N-Term(iTRAQ4plex); K7(iTRAQ4plex)	0	0.451272	1		0.470314	1		0.863822	1		1.9835	1		1.99463	1		0	0.02182	43.65	0.000450937	2	1047.64	-0.373472	16.4514	0
	High	sDDFSSLcGPVIDDVk	1	2	2	Q94F20;Q9LYE7	N-Term(iTRAQ4plex); C8(Carbamidomethyl); K16(iTRAQ4plex)	0																0	4.22e-07	43.16	0.000272928	3	2042	0.626378	41.0847	0
	High	aLYPPRPTNk	2	1	1	Q9LYE7	N-Term(iTRAQ4plex); K10(iTRAQ4plex)	0	0.486441	2	30.6293	0.687907	2	6.27989	0.829967	2	15.7563	1.76797	2	14.3587	1.31026	2	9.40678	0	0.02052	35.24	0.00210955	2	1444.85	1.35228	20.6246	0
	High	yVDVEHFSVPQGR	1	2	2	Q94F20;Q9LYE7	N-Term(iTRAQ4plex)	0																0	0.008514	31.94	0.00508589	3	1676.85	0.411246	34.9678	0
	High	aVELVAGk	1	1	1	Q9LYE7	N-Term(iTRAQ4plex); K8(iTRAQ4plex)	0	0.592793	1		0.620803	1		0.764429	1		1.33623	1		1.33724	1		0.003	0.05278	49.49	0.000176001	2	1074.68	0.603075	23.3349	0
F4IX28	Peptidyl-prolyl cis-trans isomerase OS=Arabidopsis thaliana GN=ROC4 PE=2 SV=1 - [F4IX28_ARATH]	166.337	10.81	3	3	3	4	1.09539	4	57.7906	1.14177	4	23.5831	1.16992	4	70.038	259	28.0611	8.74854
	A3	Sequence	# PSMs	# Proteins	# Protein Groups	Protein Group Accessions	Modifications	ΔCn	115/114	115/114 Count	115/114 Variability [%]	116/114	116/114 Count	116/114 Variability [%]	117/114	117/114 Count	117/114 Variability [%]	117/115	117/115 Count	117/115 Variability [%]	117/116	117/116 Count	117/116 Variability [%]	q-Value	PEP	IonScore	Exp Value	Charge	MH+ [Da]	ΔM [ppm]	RT [min]	# Missed Cleavages
	High	iVMGLFGEVVPk	2	3	1	F4IX28	N-Term(iTRAQ4plex); K12(iTRAQ4plex)	0	1.3923	2	100.145	1.33575	2	10.8464	1.7915	2	39.3186	1.3333	2	47.876	1.45652	2	27.6049	0	7.758e-12	84.07	2.5855e-08	2	1576.94	0.529374	51.9397	0
	High	fEDENFTLk	1	3	1	F4IX28	N-Term(iTRAQ4plex); K9(iTRAQ4plex)	0	1.51194	1		1.0498	1		0.986628	1		0.676184	1		1.02064	1		0	4.824e-08	67.23	1.22056e-06	2	1430.74	-0.227383	35.7219	0
	High	aLcTGEk	1	3	1	F4IX28	N-Term(iTRAQ4plex); C3(Carbamidomethyl); K7(iTRAQ4plex)	0	0.732895	1		0.4847	1		0.573875	1		0.811375	1		1.28579	1		0.003	0.05698	40.96	0.000978047	2	1066.58	-3.01262	15.7226	0
Q84WT8	Cysteine proteinase inhibitor 4 OS=Arabidopsis thaliana GN=CYS4 PE=3 SV=2 - [CYT4_ARATH]	143.648	18.8	1	2	2	3	0.119582	2	18.6457	0.114962	2	9.23503	0.108223	2	16.7009	117	12.5479	9.12939
	A3	Sequence	# PSMs	# Proteins	# Protein Groups	Protein Group Accessions	Modifications	ΔCn	115/114	115/114 Count	115/114 Variability [%]	116/114	116/114 Count	116/114 Variability [%]	117/114	117/114 Count	117/114 Variability [%]	117/115	117/115 Count	117/115 Variability [%]	117/116	117/116 Count	117/116 Variability [%]	q-Value	PEP	IonScore	Exp Value	Charge	MH+ [Da]	ΔM [ppm]	RT [min]	# Missed Cleavages
	High	vVEGTTQVVSGTk	2	1	1	Q84WT8	N-Term(iTRAQ4plex); K13(iTRAQ4plex)	0	0.135462	1		0.122334	1		0.121034	1		0.925837	1		1.07444	1		0	3.229e-16	113.49	4.40998e-11	2	1592.92	3.69744	23.969	0
	High	nYEAVVVEk	1	1	1	Q84WT8	N-Term(iTRAQ4plex); K9(iTRAQ4plex)	0	0.105563	1		0.108034	1		0.0967687	1		0.94988	1		0.97275	1		0	1.06e-05	52.79	5.57578e-05	2	1338.76	5.20686	27.0404	0
Q9ZVA4	Curculin-like (Mannose-binding) lectin family protein OS=Arabidopsis thaliana GN=F9K20.10 PE=2 SV=1 - [Q9ZVA4_ARATH]	142.604	10.43	1	5	5	5	1.13217	5	39.1238	0.89022	5	29.8673	0.880282	5	20.455	441	49.0201	7.6499
	A3	Sequence	# PSMs	# Proteins	# Protein Groups	Protein Group Accessions	Modifications	ΔCn	115/114	115/114 Count	115/114 Variability [%]	116/114	116/114 Count	116/114 Variability [%]	117/114	117/114 Count	117/114 Variability [%]	117/115	117/115 Count	117/115 Variability [%]	117/116	117/116 Count	117/116 Variability [%]	q-Value	PEP	IonScore	Exp Value	Charge	MH+ [Da]	ΔM [ppm]	RT [min]	# Missed Cleavages
	High	gLLGWDETck	1	1	1	Q9ZVA4	N-Term(iTRAQ4plex); C9(Carbamidomethyl); K10(iTRAQ4plex)	0	1.21793	1		0.7116	1		1.00908	1		0.858518	1		1.53999	1		0	1.969e-08	77.02	1.84707e-07	2	1466.76	-0.0318718	37.0892	0
	High	wVWEANR	1	1	1	Q9ZVA4	N-Term(iTRAQ4plex)	0	0.478674	1		0.598432	1		0.553705	1		1.19863	1		1.00482	1		0	0.01303	44.27	0.00023569	2	1104.57	-0.891345	34.8129	0
	High	gFVPFSDNFR	1	1	1	Q9ZVA4	N-Term(iTRAQ4plex)	0	1.13217	1		0.956297	1		0.880282	1		0.805668	1		0.999667	1		0	2.742e-05	40.06	0.000596699	2	1329.67	0.0689917	41.6134	0
	High	lESDGNIR	1	1	1	Q9ZVA4	N-Term(iTRAQ4plex)	0	1.46036	1		1.08424	1		0.996465	1		0.707046	1		0.998076	1		0	0.003834	34.85	0.00198041	2	1047.56	0.891191	18.3395	0
	High	tGDSSLVAYVk	1	1	1	Q9ZVA4	N-Term(iTRAQ4plex); K11(iTRAQ4plex)	0	0.354087	1		0.89022	1		0.757027	1		2.21537	1		0.923508	1		0.003	0.04986	29.51	0.00962717	3	1427.8	-1.52614	32.0505	0
Q9LV60	Cysteine-rich repeat secretory protein 55 OS=Arabidopsis thaliana GN=CRRSP55 PE=2 SV=1 - [CRR55_ARATH]	139.539	11.41	1	3	3	4	0.373977	3	15.3946	0.590855	3	2.40582	0.510444	3	11.0571	263	28.9765	8.57275
	A3	Sequence	# PSMs	# Proteins	# Protein Groups	Protein Group Accessions	Modifications	ΔCn	115/114	115/114 Count	115/114 Variability [%]	116/114	116/114 Count	116/114 Variability [%]	117/114	117/114 Count	117/114 Variability [%]	117/115	117/115 Count	117/115 Variability [%]	117/116	117/116 Count	117/116 Variability [%]	q-Value	PEP	IonScore	Exp Value	Charge	MH+ [Da]	ΔM [ppm]	RT [min]	# Missed Cleavages
	High	nIDSLLATLVSk	2	1	1	Q9LV60	N-Term(iTRAQ4plex); K12(iTRAQ4plex)	0	0.373977	1		0.590855	1		0.510444	1		1.41432	1		0.827221	2	18.8276	0	7.556e-12	91.46	4.93002e-09	2	1561.94	0.142167	56.3922	0
	High	iLYDFcFLR	1	1	1	Q9LV60	N-Term(iTRAQ4plex); C6(Carbamidomethyl)	0	0.439707	1		0.60052	1		0.55809	1		1.31518	1		1.00926	1		0	2.333e-05	47.09	0.00015537	2	1390.73	1.23339	54.0913	0
	High	vLYSScYVR	1	1	1	Q9LV60	N-Term(iTRAQ4plex); C6(Carbamidomethyl)	0	0.337298	1		0.504662	1		0.473867	1		1.45576	1		1.01972	1		0.008	0.1341	28.87	0.00882082	2	1290.66	1.01504	29.1452	0
Q9LJR2	Lectin-like protein LEC OS=Arabidopsis thaliana GN=LEC PE=1 SV=1 - [LECT2_ARATH]	138.126	15.13	1	3	4	5	0.564659	4	26.8778	0.7128	4	47.6388	0.500536	4	42.4576	271	29.7309	8.86572
	A3	Sequence	# PSMs	# Proteins	# Protein Groups	Protein Group Accessions	Modifications	ΔCn	115/114	115/114 Count	115/114 Variability [%]	116/114	116/114 Count	116/114 Variability [%]	117/114	117/114 Count	117/114 Variability [%]	117/115	117/115 Count	117/115 Variability [%]	117/116	117/116 Count	117/116 Variability [%]	q-Value	PEP	IonScore	Exp Value	Charge	MH+ [Da]	ΔM [ppm]	RT [min]	# Missed Cleavages
	High	nTITIAPENVk	2	1	1	Q9LJR2	N-Term(iTRAQ4plex); K11(iTRAQ4plex)	0	0.47593	2	31.2984	0.439117	2	68.9772	0.383903	2	42.4576	0.835842	2	10.1671	0.949439	2	21.9311	0	1.213e-07	62.15	5.66869e-06	2	1487.87	2.15182	28.8603	0
	High	dVNLSSGER	1	2	2	Q9LJR2;Q9LK72	N-Term(iTRAQ4plex)	0																0	3.47e-05	56.06	1.44929e-05	2	1120.57	0.812972	17.3282	0
	High	tSFTFSITPR	1	1	1	Q9LJR2	N-Term(iTRAQ4plex)	0	0.545107	1		0.759646	1		0.495902	1		0.942669	1		0.708942	1		0	0.0001846	52.24	6.03006e-05	2	1300.7	0.301173	39.0193	0
	High	aGYWVQTLVGk	1	1	1	Q9LJR2	N-Term(iTRAQ4plex); K11(iTRAQ4plex)	0	0.778411	1		1.23105	1		1.25057	1		1.66473	1		1.10321	1		0	0.02188	22.13	0.0535807	3	1509.87	0.294642	44.9858	0
Q9S7I3	Non-specific lipid-transfer protein 2 OS=Arabidopsis thaliana GN=LTP2 PE=3 SV=1 - [NLTP2_ARATH]	132.638	25.42	1	3	3	3	0.293805	3	11.2851	0.293004	3	4.40115	0.317813	3	29.0705	118	11.9299	8.96826
	A3	Sequence	# PSMs	# Proteins	# Protein Groups	Protein Group Accessions	Modifications	ΔCn	115/114	115/114 Count	115/114 Variability [%]	116/114	116/114 Count	116/114 Variability [%]	117/114	117/114 Count	117/114 Variability [%]	117/115	117/115 Count	117/115 Variability [%]	117/116	117/116 Count	117/116 Variability [%]	q-Value	PEP	IonScore	Exp Value	Charge	MH+ [Da]	ΔM [ppm]	RT [min]	# Missed Cleavages
	High	aAGLPSAck	1	1	1	Q9S7I3	N-Term(iTRAQ4plex); C8(Carbamidomethyl); K9(iTRAQ4plex)	0	0.316965	1		0.301828	1		0.385129	1		1.25904	1		1.38571	1		0	5.191e-05	59.56	1.00703e-05	2	1162.65	3.71628	19.1395	0
	High	iSASTNcNTVR	1	1	1	Q9S7I3	N-Term(iTRAQ4plex); C7(Carbamidomethyl)	0	0.293805	1		0.293004	1		0.317813	1		1.12088	1		1.17794	1		0	6.368e-09	58.86	1.02713e-05	2	1366.69	1.87769	17.6586	0
	High	aVGPGLNTAR	1	1	1	Q9S7I3	N-Term(iTRAQ4plex)	0	0.26462	1		0.266759	1		0.228594	1		0.895132	1		0.930619	1		0	0.0004053	56.4	2.11905e-05	2	1099.64	3.11418	18.8686	0
Q9SJU4	Probable fructose-bisphosphate aldolase 1, chloroplastic OS=Arabidopsis thaliana GN=FBA1 PE=1 SV=2 - [ALFC1_ARATH]	126.122	10.03	1	2	4	4	0.519641	2	227.106	0.56282	2	73.7475	0.631323	2	20.2177	399	42.9039	6.58057
	A3	Sequence	# PSMs	# Proteins	# Protein Groups	Protein Group Accessions	Modifications	ΔCn	115/114	115/114 Count	115/114 Variability [%]	116/114	116/114 Count	116/114 Variability [%]	117/114	117/114 Count	117/114 Variability [%]	117/115	117/115 Count	117/115 Variability [%]	117/116	117/116 Count	117/116 Variability [%]	q-Value	PEP	IonScore	Exp Value	Charge	MH+ [Da]	ΔM [ppm]	RT [min]	# Missed Cleavages
	High	lASIGLENTEANR	1	1	1	Q9SJU4	N-Term(iTRAQ4plex)	0	1.29014	1		0.877832	1		0.551595	1		0.443028	1		0.682394	1		0	1.02e-11	79.3	1.09265e-07	2	1531.82	-0.773757	32.1836	0
	High	aLQNTcLk	1	2	2	Q9SJU4;Q944G9	N-Term(iTRAQ4plex); C6(Carbamidomethyl); K8(iTRAQ4plex)	0																0	0.0001305	44.61	0.000479126	2	1235.7	-0.0723511	20.6333	0
	High	tYDVAEk	1	2	2	Q9SJU4;Q944G9	N-Term(iTRAQ4plex); K7(iTRAQ4plex)	0																0	0.003402	44.22	0.000319784	2	1113.6	-0.505305	18.2806	0
	High	aTPEQVASYTLk	1	1	1	Q9SJU4	N-Term(iTRAQ4plex); K12(iTRAQ4plex)	0	0.209301	1		0.360851	1		0.722575	1		3.57731	1		2.17461	1		0	0.02133	17.77	0.193847	3	1595.88	-2.43986	32.6796	0
Q9LK72	Lectin-like protein At3g16530 OS=Arabidopsis thaliana GN=At3g16530 PE=1 SV=1 - [LECT5_ARATH]	116.465	14.49	1	3	4	4	0.988392	3	24.2854	1.3596	3	3.02066	0.7479	3	0.458353	276	30.4903	7.54736
	A3	Sequence	# PSMs	# Proteins	# Protein Groups	Protein Group Accessions	Modifications	ΔCn	115/114	115/114 Count	115/114 Variability [%]	116/114	116/114 Count	116/114 Variability [%]	117/114	117/114 Count	117/114 Variability [%]	117/115	117/115 Count	117/115 Variability [%]	117/116	117/116 Count	117/116 Variability [%]	q-Value	PEP	IonScore	Exp Value	Charge	MH+ [Da]	ΔM [ppm]	RT [min]	# Missed Cleavages
	High	dVNLSSGER	1	2	2	Q9LJR2;Q9LK72	N-Term(iTRAQ4plex)	0																0	3.47e-05	56.06	1.44929e-05	2	1120.57	0.812972	17.3282	0
	High	nkDSTITVTLAPENVk	1	1	1	Q9LK72	N-Term(iTRAQ4plex); K2(iTRAQ4plex); K16(iTRAQ4plex)	0	0.510336	1		0.662141	1		0.567349	1		1.15197	1		0.93052	1		0	9.68e-07	36.84	0.000828057	3	2162.24	0.607906	31.3646	1
	High	aGYWVQTR	1	1	1	Q9LK72	N-Term(iTRAQ4plex)	0	1.16159	1		1.38758	1		0.7479	1		0.667172	1		0.585347	1		0	7.669e-05	34.73	0.00299495	2	1124.6	1.22702	23.7538	0
	High	aLIEAPR	1	1	1	Q9LK72	N-Term(iTRAQ4plex)	0	0.988392	1		1.3596	1		0.750216	1		0.786507	1		0.599242	1		0.003	0.05381	41.91	0.000260889	2	913.558	-0.412773	22.0103	0
Q94F20	At5g25460 OS=Arabidopsis thaliana GN=At5g25460 PE=2 SV=1 - [Q94F20_ARATH]	108.305	14.91	1	2	5	5	0.459231	2	42.199	0.565178	2	6.53766	0.906126	2	37.0951	369	39.9525	7.35693
	A3	Sequence	# PSMs	# Proteins	# Protein Groups	Protein Group Accessions	Modifications	ΔCn	115/114	115/114 Count	115/114 Variability [%]	116/114	116/114 Count	116/114 Variability [%]	117/114	117/114 Count	117/114 Variability [%]	117/115	117/115 Count	117/115 Variability [%]	117/116	117/116 Count	117/116 Variability [%]	q-Value	PEP	IonScore	Exp Value	Charge	MH+ [Da]	ΔM [ppm]	RT [min]	# Missed Cleavages
	High	aIELVAGk	1	1	1	Q94F20	N-Term(iTRAQ4plex); K8(iTRAQ4plex)	0	0.3495	1		0.540822	1		0.711229	1		2.10867	1		1.42817	1		0	0.001883	56.58	1.62642e-05	2	1088.69	-0.661034	28.3392	0
	High	lGNEASIk	1	2	2	Q94F20;Q9LYE7	N-Term(iTRAQ4plex); K8(iTRAQ4plex)	0																0	0.002235	43.68	0.00070282	2	1119.66	0.830316	20.5237	0
	High	sDDFSSLcGPVIDDVk	1	2	2	Q94F20;Q9LYE7	N-Term(iTRAQ4plex); C8(Carbamidomethyl); K16(iTRAQ4plex)	0																0	4.22e-07	43.16	0.000272928	3	2042	0.626378	41.0847	0
	High	yVDVEHFSVPQGR	1	2	2	Q94F20;Q9LYE7	N-Term(iTRAQ4plex)	0																0	0.008514	31.94	0.00508589	3	1676.85	0.411246	34.9678	0
	High	sLYPPRPTNk	1	1	1	Q94F20	N-Term(iTRAQ4plex); K10(iTRAQ4plex)	0	0.603414	1		0.590629	1		1.15443	1		1.98243	1		2.12265	1		0.003	0.04965	21.65	0.0670233	3	1460.85	0.71805	20.3182	0
Q9LD57	Phosphoglycerate kinase 1, chloroplastic OS=Arabidopsis thaliana GN=PGK1 PE=1 SV=1 - [PGKH1_ARATH]	106.244	7.9	1	3	3	4	1.35112	3	924.91	1.47465	3	768.273	1.77178	3	98.9473	481	50.0807	6.23975
	A3	Sequence	# PSMs	# Proteins	# Protein Groups	Protein Group Accessions	Modifications	ΔCn	115/114	115/114 Count	115/114 Variability [%]	116/114	116/114 Count	116/114 Variability [%]	117/114	117/114 Count	117/114 Variability [%]	117/115	117/115 Count	117/115 Variability [%]	117/116	117/116 Count	117/116 Variability [%]	q-Value	PEP	IonScore	Exp Value	Charge	MH+ [Da]	ΔM [ppm]	RT [min]	# Missed Cleavages
	High	iGVIESLLEk	2	1	1	Q9LD57	N-Term(iTRAQ4plex); K10(iTRAQ4plex)	0	5.61521	1		5.77353	1		3.09335	1		1.35035	2	202.527	0.834216	2	57.46	0	1.145e-06	59.43	8.95096e-06	2	1388.86	-0.131244	50.8145	0
	High	eLDYLVGAVSNPk	1	1	1	Q9LD57	N-Term(iTRAQ4plex); K13(iTRAQ4plex)	0	0.170156	1		0.347178	1		0.137415	1		0.836824	1		0.429842	1		0	1.389e-06	51.02	9.56721e-05	3	1692.94	-0.84877	43.0207	0
	High	gVSLLLPTDVVVADk	1	1	1	Q9LD57	N-Term(iTRAQ4plex); K15(iTRAQ4plex)	0	1.35112	1		1.47465	1		1.77178	1		1.35882	1		1.30482	1		0	0.000404	23.53	0.0155263	3	1814.09	-0.0306645	48.1928	0
F4HNZ6	Glyceraldehyde-3-phosphate dehydrogenase (NADP+) (Phosphorylating) OS=Arabidopsis thaliana GN=GAPA-2 PE=2 SV=1 - [F4HNZ6_ARATH]	100.297	6.62	4	2	2	2	1.102	2	15.282	1.83257	2	13.3644	0.941904	2	22.9873	317	34.311	6.63916
	A3	Sequence	# PSMs	# Proteins	# Protein Groups	Protein Group Accessions	Modifications	ΔCn	115/114	115/114 Count	115/114 Variability [%]	116/114	116/114 Count	116/114 Variability [%]	117/114	117/114 Count	117/114 Variability [%]	117/115	117/115 Count	117/115 Variability [%]	117/116	117/116 Count	117/116 Variability [%]	q-Value	PEP	IonScore	Exp Value	Charge	MH+ [Da]	ΔM [ppm]	RT [min]	# Missed Cleavages
	High	tFAEEVNAAFR	1	4	1	F4HNZ6	N-Term(iTRAQ4plex)	0	0.994662	1		1.67528	1		0.808231	1		0.841987	1		0.523933	1		0	3.236e-08	60.57	6.70906e-06	2	1398.71	0.503768	41.3137	0
	High	aVALVLPNLk	1	4	1	F4HNZ6	N-Term(iTRAQ4plex); K10(iTRAQ4plex)	0	1.22093	1		2.00464	1		1.09769	1		0.93161	1		0.594659	1		0	2.715e-06	57.15	1.92296e-06	2	1325.88	-0.57142	43.3572	0
O65351	Subtilisin-like protease OS=Arabidopsis thaliana GN=ARA12 PE=1 SV=1 - [SUBL_ARATH]	97.8571	4.23	1	3	3	3	0.84124	3	85.1163	1.13859	3	2.02909	0.741978	3	1.35835	757	79.3655	6.354
	A3	Sequence	# PSMs	# Proteins	# Protein Groups	Protein Group Accessions	Modifications	ΔCn	115/114	115/114 Count	115/114 Variability [%]	116/114	116/114 Count	116/114 Variability [%]	117/114	117/114 Count	117/114 Variability [%]	117/115	117/115 Count	117/115 Variability [%]	117/116	117/116 Count	117/116 Variability [%]	q-Value	PEP	IonScore	Exp Value	Charge	MH+ [Da]	ΔM [ppm]	RT [min]	# Missed Cleavages
	High	vTSETTGVk	1	1	1	O65351	N-Term(iTRAQ4plex); K9(iTRAQ4plex)	0	1.44813	1		1.15427	1		0.748807	1		0.535808	1		0.70451	1		0	3.16e-08	73.15	5.08381e-07	2	1209.69	0.505702	16.8437	0
	High	hVVGSPVAISWT	1	1	1	O65351	N-Term(iTRAQ4plex)	0	0.84124	1		0.693725	1		0.671607	1		0.827259	1		1.05137	1		0	0.004506	39.65	0.00122484	2	1396.77	0.605399	39.0746	0
	High	iSVEPAVLNFk	1	1	1	O65351	N-Term(iTRAQ4plex); K11(iTRAQ4plex)	0	0.511309	1		1.13859	1		0.741978	1		1.50367	1		0.707704	1		0	0.01294	26.69	0.0178931	3	1504.9	-0.255009	43.2431	0
Q9LRR9-2	Isoform 2 of Peroxisomal (S)-2-hydroxy-acid oxidase GLO1 OS=Arabidopsis thaliana GN=GLO1 - [GLO1_ARATH]	94.1577	7.18	5	3	3	3	1.36547	2	191.609	1.50707	2	89.2963	0.933818	2	76.6195	348	38.143	9.20264
	A3	Sequence	# PSMs	# Proteins	# Protein Groups	Protein Group Accessions	Modifications	ΔCn	115/114	115/114 Count	115/114 Variability [%]	116/114	116/114 Count	116/114 Variability [%]	117/114	117/114 Count	117/114 Variability [%]	117/115	117/115 Count	117/115 Variability [%]	117/116	117/116 Count	117/116 Variability [%]	q-Value	PEP	IonScore	Exp Value	Charge	MH+ [Da]	ΔM [ppm]	RT [min]	# Missed Cleavages
	High	aIALTVDTPR	1	5	1	Q9LRR9-2	N-Term(iTRAQ4plex)	0	3.15476	1		2.52602	1		1.47687	1		0.485088	1		0.634938	1		0	0.000112	55.24	2.88754e-05	2	1200.71	-0.667952	30.9356	0
	High	iLIDVSk	1	5	1	Q9LRR9-2	N-Term(iTRAQ4plex); K7(iTRAQ4plex)	0										0.412407	1		0.850337	1		0	0.009051	40.89	0.000415499	2	1075.69	-2.12498	33.3269	0
	High	nVVEQLVR	1	5	1	Q9LRR9-2	N-Term(iTRAQ4plex)	0	0.591011	1		0.899152	1		0.590451	1		1.03522	1		0.713143	1		0.003	0.06498	40.13	0.000509518	2	1100.65	-1.43975	32.2312	0
Q940G5	Aldose 1-epimerase family protein OS=Arabidopsis thaliana GN=F14M19.180 PE=2 SV=1 - [Q940G5_ARATH]	93.59	7.55	1	2	2	2	1.32442	2	67.2579	2.05659	2	0.0692849	1.00294	2	36.9625	318	36.2292	9.65674
	A3	Sequence	# PSMs	# Proteins	# Protein Groups	Protein Group Accessions	Modifications	ΔCn	115/114	115/114 Count	115/114 Variability [%]	116/114	116/114 Count	116/114 Variability [%]	117/114	117/114 Count	117/114 Variability [%]	117/115	117/115 Count	117/115 Variability [%]	117/116	117/116 Count	117/116 Variability [%]	q-Value	PEP	IonScore	Exp Value	Charge	MH+ [Da]	ΔM [ppm]	RT [min]	# Missed Cleavages
	High	vALGHDGDLTLTSR	1	1	1	Q940G5	N-Term(iTRAQ4plex)	0	1.99975	1		2.05563	1		1.27674	1		0.661567	1		0.674503	1		0	7.094e-11	67.23	1.82611e-06	3	1598.86	0.11283	31.1655	0
	High	vITFNAQLDR	1	1	1	Q940G5	N-Term(iTRAQ4plex)	0	0.877161	1		2.05755	1		0.787864	1		0.930716	1		0.41584	1		0	1.422e-06	46.36	0.000290164	2	1320.74	-0.153724	35.8758	0
O65469	Putative cysteine-rich receptor-like protein kinase 9 OS=Arabidopsis thaliana GN=CRK9 PE=5 SV=1 - [CRK9_ARATH]	92.5177	7.92	1	2	2	2	0.690332	2	0.610074	1.62682	2	1.89419	0.796634	2	12.5482	265	29.7035	6.91748
	A3	Sequence	# PSMs	# Proteins	# Protein Groups	Protein Group Accessions	Modifications	ΔCn	115/114	115/114 Count	115/114 Variability [%]	116/114	116/114 Count	116/114 Variability [%]	117/114	117/114 Count	117/114 Variability [%]	117/115	117/115 Count	117/115 Variability [%]	117/116	117/116 Count	117/116 Variability [%]	q-Value	PEP	IonScore	Exp Value	Charge	MH+ [Da]	ΔM [ppm]	RT [min]	# Missed Cleavages
	High	eAVFYYEEcILR	1	1	1	O65469	N-Term(iTRAQ4plex); C9(Carbamidomethyl)	0	0.693178	1		1.64774	1		0.866707	1		1.29561	1		0.57123	1		0	4.069e-10	62.54	3.2874e-06	2	1735.85	1.743	47.8509	0
	High	fSTYSTNLR	1	1	1	O65469	N-Term(iTRAQ4plex)	0	0.687497	1		1.60617	1		0.732226	1		1.10362	1		0.495085	1		0	4.67e-06	50.94	5.3155e-05	2	1232.64	0.613218	27.4414	0
Q9LXU5	Leucine-rich repeat-containing protein OS=Arabidopsis thaliana GN=T24H18_110 PE=2 SV=1 - [Q9LXU5_ARATH]	89.6377	5.93	1	2	2	3	0.372797	3	38.8867	0.737464	3	9.83227	0.696434	3	26.3943	371	39.9272	9.40771
	A3	Sequence	# PSMs	# Proteins	# Protein Groups	Protein Group Accessions	Modifications	ΔCn	115/114	115/114 Count	115/114 Variability [%]	116/114	116/114 Count	116/114 Variability [%]	117/114	117/114 Count	117/114 Variability [%]	117/115	117/115 Count	117/115 Variability [%]	117/116	117/116 Count	117/116 Variability [%]	q-Value	PEP	IonScore	Exp Value	Charge	MH+ [Da]	ΔM [ppm]	RT [min]	# Missed Cleavages
	High	sYFTVLDLANNR	2	1	1	Q9LXU5	N-Term(iTRAQ4plex)	0	0.423092	2	18.9293	0.767842	2	5.99021	0.681787	2	29.73	1.66978	2	10.3675	0.964279	2	23.4302	0	2.152e-11	80.68	7.99487e-08	2	1556.82	0.66134	45.9911	0
	High	lSGIIIADWk	1	1	1	Q9LXU5	N-Term(iTRAQ4plex); K10(iTRAQ4plex)	0	0.266504	1		0.690253	1		0.696434	1		2.70783	1		1.09572	1		0	0.009276	22.01	0.0412327	3	1403.85	0.321797	48.1907	0
F4J270	Beta-1,3-glucanase 3 OS=Arabidopsis thaliana GN=BG3 PE=2 SV=1 - [F4J270_ARATH]	87.6121	7.62	1	2	2	2	1.26598	2	3.25812	2.21289	2	32.5838	0.97934	2	274.673	341	37.6081	8.35303
	A3	Sequence	# PSMs	# Proteins	# Protein Groups	Protein Group Accessions	Modifications	ΔCn	115/114	115/114 Count	115/114 Variability [%]	116/114	116/114 Count	116/114 Variability [%]	117/114	117/114 Count	117/114 Variability [%]	117/115	117/115 Count	117/115 Variability [%]	117/116	117/116 Count	117/116 Variability [%]	q-Value	PEP	IonScore	Exp Value	Charge	MH+ [Da]	ΔM [ppm]	RT [min]	# Missed Cleavages
	High	lASSQAEADTWVR	1	1	1	F4J270	N-Term(iTRAQ4plex)	0	1.2941	1		1.78612	1		0.36466	1		0.291987	1		0.22172	1		0	2.03e-11	79.15	7.41873e-08	2	1577.8	-0.580627	31.8788	0
	High	sFIAPVISFLSSk	1	1	1	F4J270	N-Term(iTRAQ4plex); K13(iTRAQ4plex)	0	1.23847	1		2.74163	1		2.63014	1		2.20059	1		1.04183	1		0	0.000156	29.14	0.00682634	3	1683.99	-0.44238	59.056	0
P33157	Glucan endo-1,3-beta-glucosidase, acidic isoform OS=Arabidopsis thaliana GN=BG2 PE=1 SV=2 - [E13A_ARATH]	84.5842	10.32	1	3	3	3	0.987693	3	51.265	2.23617	3	16.0032	0.514893	3	4.10762	339	37.3156	4.98291
	A3	Sequence	# PSMs	# Proteins	# Protein Groups	Protein Group Accessions	Modifications	ΔCn	115/114	115/114 Count	115/114 Variability [%]	116/114	116/114 Count	116/114 Variability [%]	117/114	117/114 Count	117/114 Variability [%]	117/115	117/115 Count	117/115 Variability [%]	117/116	117/116 Count	117/116 Variability [%]	q-Value	PEP	IonScore	Exp Value	Charge	MH+ [Da]	ΔM [ppm]	RT [min]	# Missed Cleavages
	High	sFLEPVIGFLASk	1	1	1	P33157	N-Term(iTRAQ4plex); K13(iTRAQ4plex)	0	0.713055	1		2.23617	1		1.1669	1		1.69573	1		0.566703	1		0	3.311e-05	44.28	0.000218351	3	1695.99	-0.661074	58.949	0
	High	lYGPDPGALAALR	1	1	1	P33157	N-Term(iTRAQ4plex)	0	2.37023	1		6.7208	1		0.50083	1		0.21895	1		0.0809274	1		0	0.002672	41.91	0.000618402	2	1457.82	-0.372333	42.5234	0
	High	fWGLFHPDR	1	1	1	P33157	N-Term(iTRAQ4plex)	0	0.987693	1		2.00874	1		0.514893	1		0.540183	1		0.278368	1		0	0.0005298	37.47	0.00129819	3	1318.68	-1.12238	42.5229	0
O64757	Disease resistance-like protein/LRR domain-containing protein OS=Arabidopsis thaliana GN=At2g34930 PE=2 SV=1 - [O64757_ARATH]	83.511	2.43	1	2	2	2	4.8584	2	18.9728	2.14485	2	5.61781	0.701196	2	53.4678	905	100.22	8.6167
	A3	Sequence	# PSMs	# Proteins	# Protein Groups	Protein Group Accessions	Modifications	ΔCn	115/114	115/114 Count	115/114 Variability [%]	116/114	116/114 Count	116/114 Variability [%]	117/114	117/114 Count	117/114 Variability [%]	117/115	117/115 Count	117/115 Variability [%]	117/116	117/116 Count	117/116 Variability [%]	q-Value	PEP	IonScore	Exp Value	Charge	MH+ [Da]	ΔM [ppm]	RT [min]	# Missed Cleavages
	High	eILGLLYLR	1	1	1	O64757	N-Term(iTRAQ4plex)	0	5.51543	1		2.22761	1		0.499981	1		0.0939334	1		0.243747	1		0	7.249e-05	53.4	2.90251e-05	2	1233.77	-0.922845	53.1785	0
	High	lAGTLPESLGSLR	1	1	1	O64757	N-Term(iTRAQ4plex)	0	4.27964	1		2.06516	1		0.983389	1		0.238103	1		0.517128	1		0	2.501e-05	49.63	0.000105626	2	1457.84	-0.71538	41.6656	0
P33154	Pathogenesis-related protein 1 OS=Arabidopsis thaliana GN=At2g14610 PE=1 SV=1 - [PR1_ARATH]	80.8073	13.66	1	2	2	2	0.0401122	2	66.3671	0.164681	2	22.0058	0.0661087	2	56.0825	161	17.6656	8.83643
	A3	Sequence	# PSMs	# Proteins	# Protein Groups	Protein Group Accessions	Modifications	ΔCn	115/114	115/114 Count	115/114 Variability [%]	116/114	116/114 Count	116/114 Variability [%]	117/114	117/114 Count	117/114 Variability [%]	117/115	117/115 Count	117/115 Variability [%]	117/116	117/116 Count	117/116 Variability [%]	q-Value	PEP	IonScore	Exp Value	Charge	MH+ [Da]	ΔM [ppm]	RT [min]	# Missed Cleavages
	High	gAVGVGPMQWDER	1	1	1	P33154	N-Term(iTRAQ4plex)	0	0.0266878	1		0.142214	1		0.0940687	1		3.65239	1		0.718339	1		0	4.223e-10	65.03	1.8372e-06	2	1545.76	2.33229	35.7764	0
	High	gNYVNEkPY	1	1	1	P33154	N-Term(iTRAQ4plex); K7(iTRAQ4plex)	0	0.0602893	1		0.190697	1		0.0464593	1		0.798506	1		0.264579	1		0	0.0141	36.94	0.0014768	2	1371.72	4.502	21.3786	0
P25697	Phosphoribulokinase, chloroplastic OS=Arabidopsis thaliana GN=At1g32060 PE=1 SV=1 - [KPPR_ARATH]	78.3309	9.62	1	3	3	3	0.822718	3	36.3141	0.674523	3	5.8415	0.974352	3	46.841	395	44.4356	6.04932
	A3	Sequence	# PSMs	# Proteins	# Protein Groups	Protein Group Accessions	Modifications	ΔCn	115/114	115/114 Count	115/114 Variability [%]	116/114	116/114 Count	116/114 Variability [%]	117/114	117/114 Count	117/114 Variability [%]	117/115	117/115 Count	117/115 Variability [%]	117/116	117/116 Count	117/116 Variability [%]	q-Value	PEP	IonScore	Exp Value	Charge	MH+ [Da]	ΔM [ppm]	RT [min]	# Missed Cleavages
	High	kPDFDAFIDPQk	1	1	1	P25697	N-Term(iTRAQ4plex); K1(iTRAQ4plex); K12(iTRAQ4plex)	0	0.822718	1		0.648485	1		0.610779	1		0.769269	1		1.02285	1		0	1.566e-06	46.58	0.00024616	3	1853.02	-0.0488093	38.0062	0
	High	iRDLYEQLIANk	1	1	1	P25697	N-Term(iTRAQ4plex); K12(iTRAQ4plex)	0	2.93827	1		2.42478	1		1.31577	1		0.464019	1		0.589298	1		0	1.931e-05	36.19	0.00174316	3	1764.03	0.181346	45.4107	1
	High	iLVIEGLHPMFDER	1	1	1	P25697	N-Term(iTRAQ4plex)	0	0.648864	1		0.674523	1		0.974352	1		1.55599	1		1.56872	1		0	2.05e-06	35.97	0.00245342	3	1812.98	0.7121	49.1034	0
Q9SVG4-2	Isoform 2 of Reticuline oxidase-like protein OS=Arabidopsis thaliana GN=At4g20830 - [RETOL_ARATH]	76.0048	4.07	2	2	2	4	4.15318	2	35.3203	6.79684	2	31.2716	1.19441	2	24.1011	540	60.2491	9.53955
	A3	Sequence	# PSMs	# Proteins	# Protein Groups	Protein Group Accessions	Modifications	ΔCn	115/114	115/114 Count	115/114 Variability [%]	116/114	116/114 Count	116/114 Variability [%]	117/114	117/114 Count	117/114 Variability [%]	117/115	117/115 Count	117/115 Variability [%]	117/116	117/116 Count	117/116 Variability [%]	q-Value	PEP	IonScore	Exp Value	Charge	MH+ [Da]	ΔM [ppm]	RT [min]	# Missed Cleavages
	High	aSVVALFLGR	2	2	1	Q9SVG4-2	N-Term(iTRAQ4plex)	0	5.23381	1		8.35184	1		1.40204	1		0.277579	1		0.182307	1		0	0.001843	40.35	0.000931797	2	1176.72	0.147306	50.5949	0
	High	lVPVPSVVTVFR	2	2	1	Q9SVG4-2	N-Term(iTRAQ4plex)	0	3.29566	1		5.53136	1		1.01754	1		0.319928	1		0.199777	1		0	0.0003468	40.09	0.000445668	3	1456.9	-0.427365	50.8306	0
F4JBY2	Transketolase OS=Arabidopsis thaliana GN=At3g60750 PE=1 SV=1 - [F4JBY2_ARATH]	73.6319	2.7	2	2	2	2	2.95574	2	13.8415	3.92221	2	23.1845	1.95284	2	4.13371	740	79.7892	6.43018
	A3	Sequence	# PSMs	# Proteins	# Protein Groups	Protein Group Accessions	Modifications	ΔCn	115/114	115/114 Count	115/114 Variability [%]	116/114	116/114 Count	116/114 Variability [%]	117/114	117/114 Count	117/114 Variability [%]	117/115	117/115 Count	117/115 Variability [%]	117/116	117/116 Count	117/116 Variability [%]	q-Value	PEP	IonScore	Exp Value	Charge	MH+ [Da]	ΔM [ppm]	RT [min]	# Missed Cleavages
	High	kTPSILALSR	1	2	1	F4JBY2	N-Term(iTRAQ4plex); K1(iTRAQ4plex)	0	3.24355	1		4.57676	1		2.00803	1		0.641498	1		0.476473	1		0	0.001829	47.9	6.73051e-05	3	1373.87	-0.404532	29.2006	1
	High	kYPEEASELk	1	2	1	F4JBY2	N-Term(iTRAQ4plex); K1(iTRAQ4plex); K10(iTRAQ4plex)	0	2.69348	1		3.36128	1		1.89916	1		0.730626	1		0.613599	1		0	0.0003741	46.53	0.000193428	3	1625.91	-1.63596	22.3425	1
Q9LS40	Protein ASPARTIC PROTEASE IN GUARD CELL 1 OS=Arabidopsis thaliana GN=ASPG1 PE=1 SV=1 - [ASPG1_ARATH]	68.1984	5.8	1	3	3	3	1.90637	3	19.3692	1.81438	3	13.12	1.38257	3	21.3336	500	53.2005	5.51611
	A3	Sequence	# PSMs	# Proteins	# Protein Groups	Protein Group Accessions	Modifications	ΔCn	115/114	115/114 Count	115/114 Variability [%]	116/114	116/114 Count	116/114 Variability [%]	117/114	117/114 Count	117/114 Variability [%]	117/115	117/115 Count	117/115 Variability [%]	117/116	117/116 Count	117/116 Variability [%]	q-Value	PEP	IonScore	Exp Value	Charge	MH+ [Da]	ΔM [ppm]	RT [min]	# Missed Cleavages
	High	lQTQAYNSLR	1	1	1	Q9LS40	N-Term(iTRAQ4plex)	0	2.47903	1		3.88009	1		1.59398	1		0.666267	1		0.446137	1		0	0.0001997	41.15	0.00072132	2	1337.73	0.283784	25.9993	0
	High	vPTVAFHFTGGk	1	1	1	Q9LS40	N-Term(iTRAQ4plex); K12(iTRAQ4plex)	0	1.90637	1		1.66135	1		1.38257	1		0.751492	1		0.903758	1		0	0.002442	24.39	0.0305689	3	1548.88	-0.195481	36.5215	0
	High	sLDLPAk	1	1	1	Q9LS40	N-Term(iTRAQ4plex); K7(iTRAQ4plex)	0	1.67491	1		1.81438	1		0.872119	1		0.539548	1		0.522004	1		0.002	0.04145	45.9	0.000124664	2	1031.63	0.83937	25.0983	0
Q9LFR3	Gibberellin-regulated protein 14 OS=Arabidopsis thaliana GN=GASA14 PE=1 SV=1 - [GASAE_ARATH]	63.9879	7.27	1	3	3	3	0.704089	3	9.15213	0.924738	3	57.6558	1.21529	3	28.9615	275	29.1194	9.93506
	A3	Sequence	# PSMs	# Proteins	# Protein Groups	Protein Group Accessions	Modifications	ΔCn	115/114	115/114 Count	115/114 Variability [%]	116/114	116/114 Count	116/114 Variability [%]	117/114	117/114 Count	117/114 Variability [%]	117/115	117/115 Count	117/115 Variability [%]	117/116	117/116 Count	117/116 Variability [%]	q-Value	PEP	IonScore	Exp Value	Charge	MH+ [Da]	ΔM [ppm]	RT [min]	# Missed Cleavages
	High	iDcVPLcGTR	1	1	1	Q9LFR3	N-Term(iTRAQ4plex); C3(Carbamidomethyl); C7(Carbamidomethyl)	0	0.419366	1		0.644305	1		1.00357	1		2.47971	1		1.69154	1		0	0.001475	35.25	0.00131357	2	1334.67	0.739113	29.3292	0
	High	acVTccYR	1	1	1	Q9LFR3	N-Term(iTRAQ4plex); C2(Carbamidomethyl); C5(Carbamidomethyl); C6(Carbamidomethyl)	0	0.704089	1		0.924738	1		1.21529	1		1.78854	1		1.42721	1		0	0.0003589	33.17	0.000480806	2	1233.53	1.53492	17.5032	0
	High	tRIDcVPLcGTR	1	1	1	Q9LFR3	N-Term(iTRAQ4plex); C5(Carbamidomethyl); C9(Carbamidomethyl)	0	0.748826	1		1.40896	1		1.49592	1		2.07002	1		1.15302	1		0	9.313e-06	31.4	0.00488994	3	1591.82	0.460225	25.4292	1
P94040	Germin-like protein subfamily 3 member 1 OS=Arabidopsis thaliana GN=GLP1 PE=1 SV=1 - [GL31_ARATH]	58.1933	8.17	1	2	2	4	1.79751	2	15.5355	1.23619	2	11.593	1.13869	2	4.14032	208	21.5455	9.20264
	A3	Sequence	# PSMs	# Proteins	# Protein Groups	Protein Group Accessions	Modifications	ΔCn	115/114	115/114 Count	115/114 Variability [%]	116/114	116/114 Count	116/114 Variability [%]	117/114	117/114 Count	117/114 Variability [%]	117/115	117/115 Count	117/115 Variability [%]	117/116	117/116 Count	117/116 Variability [%]	q-Value	PEP	IonScore	Exp Value	Charge	MH+ [Da]	ΔM [ppm]	RT [min]	# Missed Cleavages
	High	aETPAGYPcIRPIHVk	3	1	1	P94040	N-Term(iTRAQ4plex); C9(Carbamidomethyl); K16(iTRAQ4plex)	0	1.79751	2	15.5355	1.23619	2	11.593	1.13869	2	4.14032	0.656413	2	19.7707	1.00033	2	7.42597	0	6.113e-07	40.85	0.000620793	3	2097.15	1.29358	30.2186	0
	High	rAETPAGYPcIRPIHVk	1	1	1	P94040	N-Term(iTRAQ4plex); C10(Carbamidomethyl); K17(iTRAQ4plex)	0																0	2.494e-05	28.1	0.0101447	5	2253.25	-0.304563	26.8372	1
Q9SMU8	Peroxidase 34 OS=Arabidopsis thaliana GN=PER34 PE=1 SV=1 - [PER34_ARATH]	53.4946	8.22	1	2	2	2	0.386311	2	39.3738	0.375694	2	57.5598	0.752882	2	9.32163	353	38.8075	7.63525
	A3	Sequence	# PSMs	# Proteins	# Protein Groups	Protein Group Accessions	Modifications	ΔCn	115/114	115/114 Count	115/114 Variability [%]	116/114	116/114 Count	116/114 Variability [%]	117/114	117/114 Count	117/114 Variability [%]	117/115	117/115 Count	117/115 Variability [%]	117/116	117/116 Count	117/116 Variability [%]	q-Value	PEP	IonScore	Exp Value	Charge	MH+ [Da]	ΔM [ppm]	RT [min]	# Missed Cleavages
	High	nVGLDRPSDLVALSGGHTFGk	1	1	1	Q9SMU8	N-Term(iTRAQ4plex); K21(iTRAQ4plex)	0	0.49905	1		0.538932	1		0.707099	1		1.46819	1		1.42486	1		0	7.142e-05	39.32	0.000789412	4	2428.32	0.389386	39.1004	0
	High	tPTVFDNk	1	1	1	Q9SMU8	N-Term(iTRAQ4plex); K8(iTRAQ4plex)	0	0.299041	1		0.261899	1		0.801629	1		2.77772	1		3.32404	1		0.005	0.08045	36.7	0.00253349	2	1209.67	1.72644	23.1626	0
Q43127	Glutamine synthetase, chloroplastic/mitochondrial OS=Arabidopsis thaliana GN=GLN2 PE=1 SV=1 - [GLNA2_ARATH]	51.2802	5.12	1	2	2	2	3.22121	2	53.4973	2.01605	2	65.0908	2.19277	2	44.9113	430	47.381	6.87354
	A3	Sequence	# PSMs	# Proteins	# Protein Groups	Protein Group Accessions	Modifications	ΔCn	115/114	115/114 Count	115/114 Variability [%]	116/114	116/114 Count	116/114 Variability [%]	117/114	117/114 Count	117/114 Variability [%]	117/115	117/115 Count	117/115 Variability [%]	117/116	117/116 Count	117/116 Variability [%]	q-Value	PEP	IonScore	Exp Value	Charge	MH+ [Da]	ΔM [ppm]	RT [min]	# Missed Cleavages
	High	aILNLSLR	1	1	1	Q43127	N-Term(iTRAQ4plex)	0	4.51832	1		3.01024	1		2.9279	1		0.671468	1		1.05629	1		0	0.0002929	44.1	6.80829e-05	2	1043.67	-0.491975	39.431	0
	High	tIEkPVEDPSELPk	1	1	1	Q43127	N-Term(iTRAQ4plex); K4(iTRAQ4plex); K14(iTRAQ4plex)	0	2.29647	1		1.35021	1		1.64222	1		0.740995	1		1.32086	1		0	5.911e-05	25.26	0.0175732	3	2014.14	-1.281	29.3695	0
O65719	Heat shock 70 kDa protein 3 OS=Arabidopsis thaliana GN=HSP70-3 PE=1 SV=1 - [HSP7C_ARATH]	50.5227	3.54	1	2	2	2	2.54543	2	338.578	1.94321	2	188.81	1.24929	2	94.908	649	71.1032	5.07178
	A3	Sequence	# PSMs	# Proteins	# Protein Groups	Protein Group Accessions	Modifications	ΔCn	115/114	115/114 Count	115/114 Variability [%]	116/114	116/114 Count	116/114 Variability [%]	117/114	117/114 Count	117/114 Variability [%]	117/115	117/115 Count	117/115 Variability [%]	117/116	117/116 Count	117/116 Variability [%]	q-Value	PEP	IonScore	Exp Value	Charge	MH+ [Da]	ΔM [ppm]	RT [min]	# Missed Cleavages
	High	aTAGDTHLGGEDFDNR	1	1	1	O65719	N-Term(iTRAQ4plex)	0	0.871956	1		0.846377	1		0.727626	1		0.864687	1		0.933621	1		0	0.02719	22.56	0.00970595	3	1819.83	-0.0761312	23.2322	0
	High	lWPFTLk	1	1	1	O65719	N-Term(iTRAQ4plex); K7(iTRAQ4plex)	0	7.43068	1		4.46144	1		2.14494	1		0.299111	1		0.522116	1		0.003	0.06742	47.98	0.000229278	2	1192.73	-1.9994	49.8411	0
Q9S7Y7	Alpha-xylosidase 1 OS=Arabidopsis thaliana GN=XYL1 PE=1 SV=1 - [XYL1_ARATH]	46.9591	1.86	1	2	2	2	4.40435	2	266.97	2.17482	2	162.332	1.08785	2	94.8234	915	102.333	6.771
	A3	Sequence	# PSMs	# Proteins	# Protein Groups	Protein Group Accessions	Modifications	ΔCn	115/114	115/114 Count	115/114 Variability [%]	116/114	116/114 Count	116/114 Variability [%]	117/114	117/114 Count	117/114 Variability [%]	117/115	117/115 Count	117/115 Variability [%]	117/116	117/116 Count	117/116 Variability [%]	q-Value	PEP	IonScore	Exp Value	Charge	MH+ [Da]	ΔM [ppm]	RT [min]	# Missed Cleavages
	High	wEVPYNLLPR	1	1	1	Q9S7Y7	N-Term(iTRAQ4plex)	0	1.6591	1		1.01073	1		0.633824	1		0.39586	1		0.681018	1		0.003	0.05496	25.33	0.0301882	2	1430.79	-0.332136	49.3913	0
	High	lLAFLDk	1	1	1	Q9S7Y7	N-Term(iTRAQ4plex); K7(iTRAQ4plex)	0	11.6921	1		4.67961	1		1.8671	1		0.165471	1		0.433295	1		0.008	0.1048	41.39	0.000816869	2	1107.7	-2.03023	47.8721	0
F4J9L0	Pectinacetylesterase family protein OS=Arabidopsis thaliana GN=At3g05910 PE=2 SV=1 - [F4J9L0_ARATH]	45.7957	11.58	2	2	2	2	0.453543	1		0.662526	1		0.661955	1		311	34.3693	7.57666
	A3	Sequence	# PSMs	# Proteins	# Protein Groups	Protein Group Accessions	Modifications	ΔCn	115/114	115/114 Count	115/114 Variability [%]	116/114	116/114 Count	116/114 Variability [%]	117/114	117/114 Count	117/114 Variability [%]	117/115	117/115 Count	117/115 Variability [%]	117/116	117/116 Count	117/116 Variability [%]	q-Value	PEP	IonScore	Exp Value	Charge	MH+ [Da]	ΔM [ppm]	RT [min]	# Missed Cleavages
	High	yANQALLSGcSAGGLAAILR	1	2	1	F4J9L0	N-Term(iTRAQ4plex); C10(Carbamidomethyl)	0	0.453543	1		0.662526	1		0.661955	1		1.51236	1		1.08505	1		0	0.004169	40.4	0.000652088	3	2150.15	0.674186	50.3123	0
	High	ySSNLNPLmVGLTLIR	1	2	1	F4J9L0	N-Term(iTRAQ4plex); M9(Oxidation)	0													0.945929	1		0.005	0.08208	27.22	0.0153633	2	1951.08	0.500813	56.9624	0
P21238	Chaperonin 60 subunit alpha 1, chloroplastic OS=Arabidopsis thaliana GN=CPN60A1 PE=1 SV=2 - [CPNA1_ARATH]	34.5477	4.1	1	2	2	2	1.35588	2	445.3	2.05298	2	173.558	1.04207	2	88.3902	586	62.0338	5.18604
	A3	Sequence	# PSMs	# Proteins	# Protein Groups	Protein Group Accessions	Modifications	ΔCn	115/114	115/114 Count	115/114 Variability [%]	116/114	116/114 Count	116/114 Variability [%]	117/114	117/114 Count	117/114 Variability [%]	117/115	117/115 Count	117/115 Variability [%]	117/116	117/116 Count	117/116 Variability [%]	q-Value	PEP	IonScore	Exp Value	Charge	MH+ [Da]	ΔM [ppm]	RT [min]	# Missed Cleavages
	High	nVVLDEFGSPk	1	1	1	P21238	N-Term(iTRAQ4plex); K11(iTRAQ4plex)	0	0.418591	1		0.927063	1		0.624197	1		1.54517	1		0.731205	1		0	0.001257	29.6	0.0118968	3	1492.82	-1.24799	36.4192	0
	High	iTAIkDIIPILEk	1	1	1	P21238	N-Term(iTRAQ4plex); K5(iTRAQ4plex); K13(iTRAQ4plex)	0	4.39189	1		4.54633	1		1.73968	1		0.410453	1		0.415561	1		0	0.002536	23.13	0.00485255	3	1899.23	0.796955	51.7347	1
